# Supplementary material for: Genome wide analysis of circulating miRNAs in growth hormone secreting pituitary neuroendocrine tumor patients’ plasma
Source: Front Oncol. 2022 Sep 9;12:894317. doi: 10.3389/fonc.2022.894317 (PMC9500360; doi:10.3389/fonc.2022.894317)
Supplement: Supplementary file 1 [file DataSheet_1.zip]

Archive with 3 entries (3 files):
- Source Data.xlsx
- Supplementary Figures.docx
- Supplementary Tables.xlsx
