# Supplementary material for: Genome wide analysis of circulating miRNAs in growth hormone secreting pituitary neuroendocrine tumor patients’ plasma
Source: Front Oncol. 2022 Sep 9;12:894317. doi: 10.3389/fonc.2022.894317 (PMC9500360; doi:10.3389/fonc.2022.894317)
Supplement: Supplementary file 1 [file DataSheet_1.zip › Source Data.xlsx]

## Sheet: Sheet1
Figures and tables source data
Figure / table	Description	Source data
Figure 2	Results of miR-23a and miR-451a hemolysis test. ΔCt (miR-23a - miR-451a) < 5 indicates no presence of hemolysis, ΔCt between 5 and 7 indicates risk of hemolysis, ΔCt > 7 indicates that the sample is hemolyzed.	All of the raw qPCR data exported from VIIA7 is avaiable on sheet "Figure2" of this file
Figure 3	10 most expressed miRNAs in plasma of: A) NF PitNET patients, B) GH secreting PitNET patients, C) PRL secreting PitNET patients, D) ACTH secreting PitNET patients.	The data to generate this were exported from CLC Genomics Workebnch V 20.0.4 after miRNA annotation. The exported annotation statistics are avaiable in "Figure3" sheet of this file
Figure 4	10 most expressed miRNAs in: A) GH secreting PitNET tissues, B) NF PitNET tissues.	The data to generate this were exported from CLC Genomics Workebnch V 20.0.4 after miRNA annotation. The exported annotation statistics are avaiable in "Figure4" sheet of this file
Figure 5	Venn diagram representing overlapping miRNAs between three differential expression analyses: 1) plasma of GH secreting PitNETs vs. NF PitNETs, 2) plasma of GH secreting PitNETs 24 hrs. after vs. before surgery, 3) tissue of GH PitNETs vs NF PitNETs.	Venn diagramm was generated using differential expression results which can be found in following sheets of this file: DESeq2_results_GH, DEseq2_GH_vs_NFPA_plasma, DEseq2_GH_vs_NFPA_tissues
Figure 6	Expression by qPCR of seven candidate miRNAs before and during the somatostatin analogue (SSA) treatment. 1M – one month during SSA treatment, 3M – three months during SSA treatment, 6M - six months during SSA treatment. With “*” are marked changes with P < 0.05. P values were calculated using multiple linear regression by including the following factors: age, sex, body mass index, treatment dura…	The raw Ct values and calculations made using ddCt method are avaiable in "Figure6" sheet of this file
Figure 7	Expression by qPCR of seven candidate miRNAs in GH secreting PitNET patients’ plasma (n = 15) vs NF FSH/LH PitNET patients’ plasma (n = 5). With “*” are marked changes with P < 0.05. P values were calculated using multiple linear regression by including the following facots: age, sex, body mass index, tumor type, treatment (somatostatin analogue treatment, no treatment).	The average Ct values and calculations made using ddCt method are avaiable in "Figure7" sheet of this file
Figure 8	Expression by qPCR of seven candidate miRNAs in GH secreting PitNET patients’ plasma (n = 15) vs healthy subjects plasma (n = 13). With “*” are marked changes with P < 0.05. P values were calculated using multiple linear regression by including the following facots: age, sex, body mass index, presence of tumor, treatment (somatostatin analogue treatment, no treatment).	The average Ct values and calculations made using ddCt method are avaiable in "Figure8" of this file
Table 1	Results of differential expression analysis of postoperative vs. preoperative plasma from PitNET patients	The results are exported directly from DEseq2, full results for each tumor type can be viewed in following sheets of this file: DESeq2_results_ACTH, DESeq2_results_GH, DESeq2_results_NFPA, DESeq2_results_PRL. Code used to generate the analysis can be found in supplementary file - supplementary figure 3
Table 2	Results of differential expression analysis between preoperative GH secreting PitNET patients’ plasma vs. NF PitNET patients’ plasma	The results are exported directly from DEseqq. Code used to generate the analysis can be found in supplementary file - supplementary figure 4. Full results can be found in DEseq2_GH_vs_NFPA_plasma sheet of this file.
Table 3	Results of differential expression analysis between GH secreting PitNET tissues vs. NF PitNET tissues	The results are exported directly from DEseqq. Code used to generate the analysis can be found in supplementary file - supplementary figure 4. Full results can be found in DEseq2_GH_vs_NFPA_tissues sheet of this file.

## Sheet: Figure 2
Block Type	96-Well Block (0.2mL)
Calibration Background is expired	No
Calibration Background performed on	2019-10-28 14:18:50 PM EET
Calibration FAM is expired	No
Calibration FAM performed on	2019-10-28 14:35:25 PM EET
Calibration NED is expired	No
Calibration NED performed on	2019-10-28 15:15:20 PM EET
Calibration ROI is expired	No
Calibration ROI performed on	2019-10-28 14:11:56 PM EET
Calibration ROX is expired	No
Calibration ROX performed on	2019-10-28 14:43:30 PM EET
Calibration SYBR is expired	No
Calibration SYBR performed on	2019-10-28 15:07:27 PM EET
Calibration SYPRO ORAN is expired	Yes
Calibration SYPRO ORAN performed on	2019-04-08 15:17:39 PM EEST
Calibration TAMRA is expired	No
Calibration TAMRA performed on	2019-10-28 14:59:28 PM EET
Calibration Uniformity is expired	No
Calibration Uniformity performed on	2019-10-28 14:26:56 PM EET
Calibration VIC is expired	No
Calibration VIC performed on	2019-10-28 14:51:34 PM EET
Chemistry	SYBR_GREEN
Experiment Barcode
Experiment Comments	Hemolizes tests
Experiment File Name	D:\heelvijs\06_11_2019_miRNA_hemolize.eds
Experiment Name	06_11_2019_miRNA_hemolize
Experiment Run End Time	2019-11-06 19:32:59 PM EET
Experiment Type	Standard Curve
Experiment User Name	Helvijs
Instrument Name	ViiA7-B208
Instrument Serial Number	278880324
Instrument Type	ViiA 7
Passive Reference	ROX
Quantification Cycle Method	Ct
Signal Smoothing On	true
Stage/ Cycle where Analysis is performed	Stage 2, Step 2
Well	Well Position	Omit	Sample Name	Target Name	Task	Reporter	Quencher	CT	Ct Mean	Ct SD	Quantity	Quantity Mean	Quantity SD	Automatic Ct Threshold	Ct Threshold	Automatic Baseline	Baseline Start	Baseline End	Comments	Y-Intercept	R(superscript 2)	Tm1	Slope	Tm2	Efficiency	Tm3	Custom1	Custom2	Custom3	Custom4	Custom5	Custom6	MTP
1	A1	FALSE	PITNET29-24h	miR 23a	UNKNOWN	SYBR	None	28.9881	28.9328	0.078207				FALSE	0.2	TRUE	3	24				71.2961											N
2	A2	FALSE	PITNET29-24h	miR 23a	UNKNOWN	SYBR	None	28.8775	28.9328	0.078207				FALSE	0.2	TRUE	3	23				71.394											N
3	A3	FALSE	PITNET29-x	miR 23a	UNKNOWN	SYBR	None	26.7874	26.7482	0.0554531				FALSE	0.2	TRUE	3	21				71.394											N
4	A4	FALSE	PITNET29-x	miR 23a	UNKNOWN	SYBR	None	26.709	26.7482	0.0554531				FALSE	0.2	TRUE	3	22				71.4919											N
5	A5	FALSE	PITNET27-24h	miR 23a	UNKNOWN	SYBR	None	29.6894	29.6174	0.101782				FALSE	0.2	TRUE	3	25				71.394											N
6	A6	FALSE	PITNET27-24h	miR 23a	UNKNOWN	SYBR	None	29.5454	29.6174	0.101782				FALSE	0.2	TRUE	3	24				71.4919											N
7	A7	FALSE	PITNET27-x	miR 23a	UNKNOWN	SYBR	None	28.3133	28.2553	0.0820157				FALSE	0.2	TRUE	3	23				71.394											N
8	A8	FALSE	PITNET27-x	miR 23a	UNKNOWN	SYBR	None	28.1973	28.2553	0.0820157				FALSE	0.2	TRUE	3	23				71.394											N
13	B1	FALSE	PITNET28-24h	miR 23a	UNKNOWN	SYBR	None	28.6092	28.7521	0.202034				FALSE	0.2	TRUE	3	23				71.394											N
14	B2	FALSE	PITNET28-24h	miR 23a	UNKNOWN	SYBR	None	28.8949	28.7521	0.202034				FALSE	0.2	TRUE	3	23				71.394											N
15	B3	FALSE	PITNET28-x	miR 23a	UNKNOWN	SYBR	None	29.476	29.4605	0.0219595				FALSE	0.2	TRUE	3	24				71.394											N
16	B4	FALSE	PITNET28-x	miR 23a	UNKNOWN	SYBR	None	29.445	29.4605	0.0219595				FALSE	0.2	TRUE	3	24				71.394											N
17	B5	FALSE	PITNET35-24h	miR 23a	UNKNOWN	SYBR	None	28.8468	28.9415	0.133988				FALSE	0.2	TRUE	3	23				71.394											N
18	B6	FALSE	PITNET35-24h	miR 23a	UNKNOWN	SYBR	None	29.0363	28.9415	0.133988				FALSE	0.2	TRUE	3	24				71.4919											N
19	B7	FALSE	PITNET35-x	miR 23a	UNKNOWN	SYBR	None	29.5139	29.2631	0.354599				FALSE	0.2	TRUE	3	24				71.394											N
20	B8	FALSE	PITNET35-x	miR 23a	UNKNOWN	SYBR	None	29.0124	29.2631	0.354599				FALSE	0.2	TRUE	3	23				71.394											N
25	C1	FALSE	PITNET30-24h	miR 23a	UNKNOWN	SYBR	None	28.9221	29.0733	0.213847				FALSE	0.2	TRUE	3	23				71.394											N
26	C2	FALSE	PITNET30-24h	miR 23a	UNKNOWN	SYBR	None	29.2245	29.0733	0.213847				FALSE	0.2	TRUE	3	24				71.0023											N
27	C3	FALSE	PITNET30-x	miR 23a	UNKNOWN	SYBR	None	27.6969	27.6354	0.0869115				FALSE	0.2	TRUE	3	23				71.394											N
28	C4	FALSE	PITNET30-x	miR 23a	UNKNOWN	SYBR	None	27.574	27.6354	0.0869115				FALSE	0.2	TRUE	3	22				71.4919											N
29	C5	FALSE	PITNET29-24h	miR 451	UNKNOWN	SYBR	None	24.5558	24.5525	0.00458423				FALSE	0.2	TRUE	3	20				70.5127											N
30	C6	FALSE	PITNET29-24h	miR 451	UNKNOWN	SYBR	None	24.5493	24.5525	0.00458423				FALSE	0.2	TRUE	3	20				70.6106											N
31	C7	FALSE	PITNET29-x	miR 451	UNKNOWN	SYBR	None	23.587	23.5884	0.00187739				FALSE	0.2	TRUE	3	18				70.6106											N
32	C8	FALSE	PITNET29-x	miR 451	UNKNOWN	SYBR	None	23.5897	23.5884	0.00187739				FALSE	0.2	TRUE	3	18				70.6106											N
37	D1	FALSE	PITNET27-24h	miR 451	UNKNOWN	SYBR	None	25.2159	25.258	0.059537				FALSE	0.2	TRUE	3	20				70.5127											N
38	D2	FALSE	PITNET27-24h	miR 451	UNKNOWN	SYBR	None	25.3001	25.258	0.059537				FALSE	0.2	TRUE	3	20				70.5127											N
39	D3	FALSE	PITNET27-x	miR 451	UNKNOWN	SYBR	None	24.5462	24.5678	0.0305265				FALSE	0.2	TRUE	3	19				70.6106											N
40	D4	FALSE	PITNET27-x	miR 451	UNKNOWN	SYBR	None	24.5894	24.5678	0.0305265				FALSE	0.2	TRUE	3	20				70.6106											N
41	D5	FALSE	PITNET28-24h	miR 451	UNKNOWN	SYBR	None	26.0069	26.084	0.109098				FALSE	0.2	TRUE	3	21				70.6106											N
42	D6	FALSE	PITNET28-24h	miR 451	UNKNOWN	SYBR	None	26.1612	26.084	0.109098				FALSE	0.2	TRUE	3	21				70.6106											N
43	D7	FALSE	PITNET28-x	miR 451	UNKNOWN	SYBR	None	24.8916	24.9061	0.0205178				FALSE	0.2	TRUE	3	20				70.6106											N
44	D8	FALSE	PITNET28-x	miR 451	UNKNOWN	SYBR	None	24.9206	24.9061	0.0205178				FALSE	0.2	TRUE	3	20				70.6106											N
49	E1	FALSE	PITNET35-24h	miR 451	UNKNOWN	SYBR	None	24.522	24.5267	0.00669764				FALSE	0.2	TRUE	3	19				70.5127											N
50	E2	FALSE	PITNET35-24h	miR 451	UNKNOWN	SYBR	None	24.5314	24.5267	0.00669764				FALSE	0.2	TRUE	3	19				70.6106											N
51	E3	FALSE	PITNET35-x	miR 451	UNKNOWN	SYBR	None	23.8204	23.7876	0.046317				FALSE	0.2	TRUE	3	19				70.6106											N
52	E4	FALSE	PITNET35-x	miR 451	UNKNOWN	SYBR	None	23.7549	23.7876	0.046317				FALSE	0.2	TRUE	3	18				70.6106											N
53	E5	FALSE	PITNET30-24h	miR 451	UNKNOWN	SYBR	None	25.4062	25.422	0.0223358				FALSE	0.2	TRUE	3	20				70.6106											N
54	E6	FALSE	PITNET30-24h	miR 451	UNKNOWN	SYBR	None	25.4378	25.422	0.0223358				FALSE	0.2	TRUE	3	20				70.6106											N
55	E7	FALSE	PITNET30-x	miR 451	UNKNOWN	SYBR	None	24.064	23.9855	0.111026				FALSE	0.2	TRUE	3	18				70.5127											N
56	E8	FALSE	PITNET30-x	miR 451	UNKNOWN	SYBR	None	23.907	23.9855	0.111026				FALSE	0.2	TRUE	3	19				70.5127											N
61	F1	FALSE		miR 23a	NTC	SYBR	None	Undetermined						FALSE	0.2	TRUE	3	44				61.9936											N
62	F2	FALSE		miR 23a	NTC	SYBR	None	Undetermined						FALSE	0.2	TRUE	3	44				60.5248											N
63	F3	FALSE	cDNA_NTC_run	miR 23a	NTC	SYBR	None	Undetermined						FALSE	0.2	TRUE	3	44				64.4416											N
64	F4	FALSE		miR 23a	NTC	SYBR	None	Undetermined						FALSE	0.2	TRUE	3	44				61.504											N
65	F5	FALSE		miR 451	NTC	SYBR	None	Undetermined						FALSE	0.2	TRUE	3	44				63.6582											N
66	F6	FALSE		miR 451	NTC	SYBR	None	Undetermined						FALSE	0.2	TRUE	3	44				64.3437											N
67	F7	FALSE	cDNA_NTC_run	miR 451	NTC	SYBR	None	41.0072	41.0072					FALSE	0.2	TRUE	3	35				71.8836		63.952									Y
68	F8	FALSE		miR 451	NTC	SYBR	None	Undetermined						FALSE	0.2	TRUE	3	44				60.5248											N
Block Type	96-Well Block (0.2mL)
Calibration Background is expired	No
Calibration Background performed on	2019-10-28 14:18:50 PM EET
Calibration FAM is expired	No
Calibration FAM performed on	2019-10-28 14:35:25 PM EET
Calibration NED is expired	No
Calibration NED performed on	2019-10-28 15:15:20 PM EET
Calibration ROI is expired	No
Calibration ROI performed on	2019-10-28 14:11:56 PM EET
Calibration ROX is expired	No
Calibration ROX performed on	2019-10-28 14:43:30 PM EET
Calibration SYBR is expired	No
Calibration SYBR performed on	2019-10-28 15:07:27 PM EET
Calibration SYPRO ORAN is expired	Yes
Calibration SYPRO ORAN performed on	2019-04-08 15:17:39 PM EEST
Calibration TAMRA is expired	No
Calibration TAMRA performed on	2019-10-28 14:59:28 PM EET
Calibration Uniformity is expired	No
Calibration Uniformity performed on	2019-10-28 14:26:56 PM EET
Calibration VIC is expired	No
Calibration VIC performed on	2019-10-28 14:51:34 PM EET
Chemistry	SYBR_GREEN
Experiment Barcode
Experiment Comments
Experiment File Name	D:\heelvijs\2020-01-03 132744 mirNA_12x_hemolize_helvijs.eds
Experiment Name	2020-01-03 132744 mirNA_12x_hemolize_helvijs
Experiment Run End Time	2020-01-03 15:29:38 PM EET
Experiment Type	Standard Curve
Experiment User Name
Instrument Name	ViiA7-B208
Instrument Serial Number	278880324
Instrument Type	ViiA 7
Passive Reference	ROX
Quantification Cycle Method	Ct
Signal Smoothing On	true
Stage/ Cycle where Analysis is performed	Stage 2, Step 2
Well	Well Position	Omit	Sample Name	Target Name	Task	Reporter	Quencher	CT	Ct Mean	Ct SD	Quantity	Quantity Mean	Quantity SD	Automatic Ct Threshold	Ct Threshold	Automatic Baseline	Baseline Start	Baseline End	Comments	Y-Intercept	R(superscript 2)	Tm1
1	A1	FALSE	PitNET4-24h	mir23a-3p	UNKNOWN	SYBR	None	29.3843	29.5403	0.220604				TRUE	0.295906	TRUE	1	45				71.3964
2	A2	FALSE	PitNET4-24h	mir23a-3p	UNKNOWN	SYBR	None	29.6963	29.5403	0.220604				TRUE	0.295906	TRUE	1	45				71.2984
3	A3	FALSE	PitNET4-x	mir23a-3p	UNKNOWN	SYBR	None	31.3094	31.4352	0.177993				TRUE	0.295906	TRUE	1	45				71.2984
4	A4	FALSE	PitNET4-x	mir23a-3p	UNKNOWN	SYBR	None	31.5611	31.4352	0.177993				TRUE	0.295906	TRUE	1	45				71.2984
5	A5	FALSE	PitNET5-24h	mir23a-3p	UNKNOWN	SYBR	None	29.681	29.4608	0.311404				TRUE	0.295906	TRUE	1	45				71.0046
6	A6	FALSE	PitNET5-24h	mir23a-3p	UNKNOWN	SYBR	None	29.2406	29.4608	0.311404				TRUE	0.295906	TRUE	1	45				71.3964
7	A7	FALSE	PitNET5-x	mir23a-3p	UNKNOWN	SYBR	None	30.7248	30.7519	0.0383799				TRUE	0.295906	TRUE	1	45				71.2984
8	A8	FALSE	PitNET5-x	mir23a-3p	UNKNOWN	SYBR	None	30.779	30.7519	0.0383799				TRUE	0.295906	TRUE	1	45				71.2005
13	B1	FALSE	PitNET6-24h	mir23a-3p	UNKNOWN	SYBR	None	31.157	31.0853	0.101409				TRUE	0.295906	TRUE	1	45				71.3964
14	B2	FALSE	PitNET6-24h	mir23a-3p	UNKNOWN	SYBR	None	31.0136	31.0853	0.101409				TRUE	0.295906	TRUE	1	45				71.3964
15	B3	FALSE	PitNET6-x	mir23a-3p	UNKNOWN	SYBR	None	31.0153	30.9049	0.156124				TRUE	0.295906	TRUE	1	45				71.0046
16	B4	FALSE	PitNET6-x	mir23a-3p	UNKNOWN	SYBR	None	30.7945	30.9049	0.156124				TRUE	0.295906	TRUE	1	45				71.3964
17	B5	FALSE	PitNET7-24h	mir23a-3p	UNKNOWN	SYBR	None	30.2728	30.2128	0.0847307				TRUE	0.295906	TRUE	1	45				71.3964
18	B6	FALSE	PitNET7-24h	mir23a-3p	UNKNOWN	SYBR	None	30.1529	30.2128	0.0847307				TRUE	0.295906	TRUE	1	45				71.2984
19	B7	FALSE	PitNET7-x	mir23a-3p	UNKNOWN	SYBR	None	29.9838	29.9307	0.0749661				TRUE	0.295906	TRUE	1	45				71.2984
20	B8	FALSE	PitNET7-x	mir23a-3p	UNKNOWN	SYBR	None	29.8777	29.9307	0.0749661				TRUE	0.295906	TRUE	1	45				71.2984
25	C1	FALSE	PitNET8-24h	mir23a-3p	UNKNOWN	SYBR	None	31.478	31.4128	0.0921512				TRUE	0.295906	TRUE	1	45				71.2984
26	C2	FALSE	PitNET8-24h	mir23a-3p	UNKNOWN	SYBR	None	31.3476	31.4128	0.0921512				TRUE	0.295906	TRUE	1	45				71.2984
27	C3	FALSE	PitNET8-x	mir23a-3p	UNKNOWN	SYBR	None	27.7919	27.7166	0.106487				TRUE	0.295906	TRUE	1	45				71.3964
28	C4	FALSE	PitNET8-x	mir23a-3p	UNKNOWN	SYBR	None	27.6413	27.7166	0.106487				TRUE	0.295906	TRUE	1	45				71.3964
29	C5	FALSE	PitNET10-24h	mir23a-3p	UNKNOWN	SYBR	None	30.5348	30.3562	0.252621				TRUE	0.295906	TRUE	1	45				71.2005
30	C6	FALSE	PitNET10-24h	mir23a-3p	UNKNOWN	SYBR	None	30.1775	30.3562	0.252621				TRUE	0.295906	TRUE	1	45				71.3964
31	C7	FALSE	PitNET10-x	mir23a-3p	UNKNOWN	SYBR	None	33.101	33.081	0.0282579				TRUE	0.295906	TRUE	1	45				71.2005
32	C8	FALSE	PitNET10-x	mir23a-3p	UNKNOWN	SYBR	None	33.061	33.081	0.0282579				TRUE	0.295906	TRUE	1	45				71.2005
37	D1	FALSE	PitNET4-24h	mir451a	UNKNOWN	SYBR	None	27.7167	27.7034	0.0188184				TRUE	0.44954	TRUE	1	45				70.6128
38	D2	FALSE	PitNET4-24h	mir451a	UNKNOWN	SYBR	None	27.6901	27.7034	0.0188184				TRUE	0.44954	TRUE	1	45				70.6128
39	D3	FALSE	PitNET4-x	mir451a	UNKNOWN	SYBR	None	24.4728	24.5244	0.0729188				TRUE	0.44954	TRUE	1	45				70.6128
40	D4	FALSE	PitNET4-x	mir451a	UNKNOWN	SYBR	None	24.576	24.5244	0.0729188				TRUE	0.44954	TRUE	1	45				70.6128
41	D5	FALSE	PitNET5-24h	mir451a	UNKNOWN	SYBR	None	27.4906	27.3557	0.1908				TRUE	0.44954	TRUE	1	45				70.6128
42	D6	FALSE	PitNET5-24h	mir451a	UNKNOWN	SYBR	None	27.2208	27.3557	0.1908				TRUE	0.44954	TRUE	1	45				70.7107
43	D7	FALSE	PitNET5-x	mir451a	UNKNOWN	SYBR	None	26.9934	27.0621	0.0971225				TRUE	0.44954	TRUE	1	45				70.6128
44	D8	FALSE	PitNET5-x	mir451a	UNKNOWN	SYBR	None	27.1308	27.0621	0.0971225				TRUE	0.44954	TRUE	1	45				70.6128
49	E1	FALSE	PitNET6-24h	mir451a	UNKNOWN	SYBR	None	28.9044	28.8751	0.0414658				TRUE	0.44954	TRUE	1	45				70.5149
50	E2	FALSE	PitNET6-24h	mir451a	UNKNOWN	SYBR	None	28.8458	28.8751	0.0414658				TRUE	0.44954	TRUE	1	45				70.5149
51	E3	FALSE	PitNET6-x	mir451a	UNKNOWN	SYBR	None	25.7899	25.837	0.0666203				TRUE	0.44954	TRUE	1	45				70.5149
52	E4	FALSE	PitNET6-x	mir451a	UNKNOWN	SYBR	None	25.8841	25.837	0.0666203				TRUE	0.44954	TRUE	1	45				70.4169
53	E5	FALSE	PitNET7-24h	mir451a	UNKNOWN	SYBR	None	28.1069	28.0496	0.0809624				TRUE	0.44954	TRUE	1	45				70.6128
54	E6	FALSE	PitNET7-24h	mir451a	UNKNOWN	SYBR	None	27.9924	28.0496	0.0809624				TRUE	0.44954	TRUE	1	45				70.6128
55	E7	FALSE	PitNET7-x	mir451a	UNKNOWN	SYBR	None	26.6308	26.5827	0.0681053				TRUE	0.44954	TRUE	1	45				70.6128
56	E8	FALSE	PitNET7-x	mir451a	UNKNOWN	SYBR	None	26.5345	26.5827	0.0681053				TRUE	0.44954	TRUE	1	45				70.6128
61	F1	FALSE	PitNET8-24h	mir451a	UNKNOWN	SYBR	None	28.1783	28.2995	0.17142				TRUE	0.44954	TRUE	1	45				70.5149
62	F2	FALSE	PitNET8-24h	mir451a	UNKNOWN	SYBR	None	28.4207	28.2995	0.17142				TRUE	0.44954	TRUE	1	45				70.5149
63	F3	FALSE	PitNET8-x	mir451a	UNKNOWN	SYBR	None	26.6942	26.6711	0.032768				TRUE	0.44954	TRUE	1	45				70.5149
64	F4	FALSE	PitNET8-x	mir451a	UNKNOWN	SYBR	None	26.6479	26.6711	0.032768				TRUE	0.44954	TRUE	1	45				70.6128
65	F5	FALSE	PitNET10-24h	mir451a	UNKNOWN	SYBR	None	28.6124	28.676	0.0898948				TRUE	0.44954	TRUE	1	45				70.5149
66	F6	FALSE	PitNET10-24h	mir451a	UNKNOWN	SYBR	None	28.7395	28.676	0.0898948				TRUE	0.44954	TRUE	1	45				70.221
67	F7	FALSE	PitNET10-x	mir451a	UNKNOWN	SYBR	None	29.1736	29.2159	0.0599038				TRUE	0.44954	TRUE	1	45				70.5149
68	F8	FALSE	PitNET10-x	mir451a	UNKNOWN	SYBR	None	29.2583	29.2159	0.0599038				TRUE	0.44954	TRUE	1	45				70.5149
73	G1	FALSE		mir23a-3p	NTC	SYBR	None	Undetermined						TRUE	0.295906	TRUE	1	45				78.8403
74	G2	FALSE		mir23a-3p	NTC	SYBR	None	Undetermined						TRUE	0.295906	TRUE	1	45				61.3079
75	G3	FALSE		mir451a	NTC	SYBR	None	Undetermined						TRUE	0.44954	TRUE	1	45				76.9793
76	G4	FALSE		mir451a	NTC	SYBR	None	Undetermined						TRUE	0.44954	TRUE	1	45				63.6586
Calibration VIC is expired	No
Calibration VIC performed on	2020-06-01 11:23:42 AM EEST
Chemistry	SYBR_GREEN
Experiment Barcode
Experiment Comments
Experiment File Name	D:\Helena\2020-07-17_3_batch_miRNA.eds
Experiment Name	2020-07-17_3_batch_miRNA
Experiment Run End Time	2020-07-17 13:29:30 PM EEST
Experiment Type	Standard Curve
Experiment User Name
Instrument Name	ViiA7-B208
Instrument Serial Number	278880324
Instrument Type	ViiA 7
Passive Reference	ROX
Quantification Cycle Method	Ct
Signal Smoothing On	true
Stage/ Cycle where Analysis is performed	Stage 2, Step 2
Well	Well Position	Omit	Sample Name	Target Name	Task	Reporter	Quencher	CT	Ct Mean	Ct SD	Quantity	Quantity Mean	Quantity SD	Automatic Ct Threshold	Ct Threshold	Automatic Baseline	Baseline Start	Baseline End	Comments	Y-Intercept	R(superscript 2)	Tm1	Slope	Tm2	Efficiency	Tm3	Custom1	Custom2	Custom3	Custom4	Custom5	Custom6	NOAMP	EXPFAIL
1	A1	FALSE	PitNET42 X	UniSp100	UNKNOWN	SYBR	None	31.6114	31.6114					TRUE	0.0558148	TRUE	1	45				70.418											N	N
2	A2	FALSE	PitNET42 X	UniSp101	UNKNOWN	SYBR	None	24.1906	24.1906					TRUE	0.119921	TRUE	1	45				70.9075											N	N
3	A3	FALSE	PitNET42 X	miR-103a-3p	UNKNOWN	SYBR	None	26.7789	26.7789					TRUE	0.103335	TRUE	1	45				70.6138											N	N
4	A4	FALSE	PitNET42 X	miR-191-5p	UNKNOWN	SYBR	None	27.7954	27.7954					TRUE	0.1871	TRUE	1	45				71.1033											N	N
5	A5	FALSE	PitNET42 X	miR-30c-5p	UNKNOWN	SYBR	None	28.3258	28.3258					TRUE	0.217458	TRUE	1	45				71.1033											N	N
6	A6	FALSE	PitNET42 X	miR-451a	UNKNOWN	SYBR	None	22.9882	22.9882					TRUE	0.124404	TRUE	1	45				70.9075											N	N
7	A7	FALSE	PitNET42 X	miR-23a-3p	UNKNOWN	SYBR	None	25.5646	25.5646					TRUE	0.175512	TRUE	1	45				71.5928											N	N
8	A8	FALSE	PitNET42 X	UniSp6	UNKNOWN	SYBR	None	18.6155	18.6155					TRUE	0.135941	TRUE	1	45				72.9636											N	N
13	B1	FALSE	PitNET42 24	UniSp100	UNKNOWN	SYBR	None	28.3563	28.3563					TRUE	0.0558148	TRUE	1	45				70.7117											N	N
14	B2	FALSE	PitNET42 24	UniSp101	UNKNOWN	SYBR	None	26.9399	26.9399					TRUE	0.119921	TRUE	1	45				70.6138											N	N
15	B3	FALSE	PitNET42 24	miR-103a-3p	UNKNOWN	SYBR	None	26.8276	26.8276					TRUE	0.103335	TRUE	1	45				70.6138											N	N
16	B4	FALSE	PitNET42 24	miR-191-5p	UNKNOWN	SYBR	None	28.3824	28.3824					TRUE	0.1871	TRUE	1	45				71.1033											N	N
17	B5	FALSE	PitNET42 24	miR-30c-5p	UNKNOWN	SYBR	None	28.2454	28.2454					TRUE	0.217458	TRUE	1	45				71.1033											N	N
18	B6	FALSE	PitNET42 24	miR-451a	UNKNOWN	SYBR	None	21.6802	21.6802					TRUE	0.124404	TRUE	1	45				70.8096											N	N
19	B7	FALSE	PitNET42 24	miR-23a-3p	UNKNOWN	SYBR	None	25.8978	25.8978					TRUE	0.175512	TRUE	1	45				71.397											N	N
20	B8	FALSE	PitNET42 24	UniSp6	UNKNOWN	SYBR	None	18.5634	18.5634					TRUE	0.135941	TRUE	1	45				72.8656											N	N
25	C1	FALSE	PitNET41 X	UniSp100	UNKNOWN	SYBR	None	29.0603	29.0603					TRUE	0.0558148	TRUE	1	45				70.6138											N	N
26	C2	FALSE	PitNET41 X	UniSp101	UNKNOWN	SYBR	None	24.1301	24.1301					TRUE	0.119921	TRUE	1	45				71.0054											N	N
27	C3	FALSE	PitNET41 X	miR-103a-3p	UNKNOWN	SYBR	None	26.9261	26.9261					TRUE	0.103335	TRUE	1	45				70.6138											N	N
28	C4	FALSE	PitNET41 X	miR-191-5p	UNKNOWN	SYBR	None	28.8218	28.8218					TRUE	0.1871	TRUE	1	45				71.1033											N	N
29	C5	FALSE	PitNET41 X	miR-30c-5p	UNKNOWN	SYBR	None	28.4518	28.4518					TRUE	0.217458	TRUE	1	45				71.1033											N	N
30	C6	FALSE	PitNET41 X	miR-451a	UNKNOWN	SYBR	None	20.9772	20.9772					TRUE	0.124404	TRUE	1	45				71.0054											N	N
31	C7	FALSE	PitNET41 X	miR-23a-3p	UNKNOWN	SYBR	None	26.1787	26.1787					TRUE	0.175512	TRUE	1	45				71.4949											N	N
32	C8	FALSE	PitNET41 X	UniSp6	UNKNOWN	SYBR	None	18.5796	18.5796					TRUE	0.135941	TRUE	1	45				72.9636											N	N
37	D1	FALSE	PitNET41 24	UniSp100	UNKNOWN	SYBR	None	29.8343	29.8343					TRUE	0.0558148	TRUE	1	45				70.7117											N	N
38	D2	FALSE	PitNET41 24	UniSp101	UNKNOWN	SYBR	None	24.6325	24.6325					TRUE	0.119921	TRUE	1	45				71.1033											N	N
39	D3	FALSE	PitNET41 24	miR-103a-3p	UNKNOWN	SYBR	None	28.032	28.032					TRUE	0.103335	TRUE	1	45				70.6138											N	N
40	D4	FALSE	PitNET41 24	miR-191-5p	UNKNOWN	SYBR	None	29.3526	29.3526					TRUE	0.1871	TRUE	1	45				71.2012											N	N
41	D5	FALSE	PitNET41 24	miR-30c-5p	UNKNOWN	SYBR	None	29.4608	29.4608					TRUE	0.217458	TRUE	1	45				71.2012											N	N
42	D6	FALSE	PitNET41 24	miR-451a	UNKNOWN	SYBR	None	23.8852	23.8852					TRUE	0.124404	TRUE	1	45				70.9075											N	N
43	D7	FALSE	PitNET41 24	miR-23a-3p	UNKNOWN	SYBR	None	27.5905	27.5905					TRUE	0.175512	TRUE	1	45				71.397											N	N
44	D8	FALSE	PitNET41 24	UniSp6	UNKNOWN	SYBR	None	18.7314	18.7314					TRUE	0.135941	TRUE	1	45				72.9636											N	N
49	E1	FALSE	NA sample	UniSp100	UNKNOWN	SYBR	None	29.3604	29.3604					TRUE	0.0558148	TRUE	1	45				70.6138											N	N
50	E2	FALSE	NA sample	UniSp101	UNKNOWN	SYBR	None	24.4384	24.4384					TRUE	0.119921	TRUE	1	45				70.9075											N	N
51	E3	FALSE	NA sample	miR-103a-3p	UNKNOWN	SYBR	None	26.3909	26.3909					TRUE	0.103335	TRUE	1	45				70.6138											N	N
52	E4	FALSE	NA sample	miR-191-5p	UNKNOWN	SYBR	None	26.924	26.924					TRUE	0.1871	TRUE	1	45				71.1033											N	N
53	E5	FALSE	NA sample	miR-30c-5p	UNKNOWN	SYBR	None	27.8988	27.8988					TRUE	0.217458	TRUE	1	45				71.0054											N	N
54	E6	FALSE	NA sample	miR-451a	UNKNOWN	SYBR	None	Undetermined						TRUE	0.124404	TRUE	1	45				61.6063											Y	Y
55	E7	FALSE	NA sample	miR-23a-3p	UNKNOWN	SYBR	None	Undetermined						TRUE	0.175512	TRUE	1	45				61.3126											Y	Y
56	E8	FALSE	NA sample	UniSp6	UNKNOWN	SYBR	None	19.1225	19.1225					TRUE	0.135941	TRUE	1	45				72.8656											N	N
61	F1	FALSE	NA sample	UniSp100	UNKNOWN	SYBR	None	31.3797	31.3797					TRUE	0.0558148	TRUE	1	45				70.418											N	N
62	F2	FALSE	NA sample	UniSp101	UNKNOWN	SYBR	None	25.8391	25.8391					TRUE	0.119921	TRUE	1	45				70.8096											N	N
63	F3	FALSE	NA sample	miR-103a-3p	UNKNOWN	SYBR	None	28.9347	28.9347					TRUE	0.103335	TRUE	1	45				70.418											N	N
64	F4	FALSE	NA sample	miR-191-5p	UNKNOWN	SYBR	None	29.9199	29.9199					TRUE	0.1871	TRUE	1	45				71.0054											N	N
65	F5	FALSE	NA sample	miR-30c-5p	UNKNOWN	SYBR	None	29.7938	29.7938					TRUE	0.217458	TRUE	1	45				70.9075											N	N
66	F6	FALSE	NA sample	miR-451a	UNKNOWN	SYBR	None	25.636	25.636					TRUE	0.124404	TRUE	1	45				70.6138											N	N
67	F7	FALSE	NA sample	miR-23a-3p	UNKNOWN	SYBR	None	28.5796	28.5796					TRUE	0.175512	TRUE	1	45				71.2991											N	N
68	F8	FALSE	NA sample	UniSp6	UNKNOWN	SYBR	None	19.8867	19.8867					TRUE	0.135941	TRUE	1	45				72.7677											N	N
73	G1	FALSE	PitNET40 X	UniSp100	UNKNOWN	SYBR	None	30.5301	30.5301					TRUE	0.0558148	TRUE	1	45				70.5159											N	N
74	G2	FALSE	PitNET40 X	UniSp101	UNKNOWN	SYBR	None	24.7846	24.7846					TRUE	0.119921	TRUE	1	45				70.9075											N	N
75	G3	FALSE	PitNET40 X	miR-103a-3p	UNKNOWN	SYBR	None	24.7348	24.7348					TRUE	0.103335	TRUE	1	45				70.5159											N	N
76	G4	FALSE	PitNET40 X	miR-191-5p	UNKNOWN	SYBR	None	25.2868	25.2868					TRUE	0.1871	TRUE	1	45				71.1033											N	N
77	G5	FALSE	PitNET40 X	miR-30c-5p	UNKNOWN	SYBR	None	27.4266	27.4266					TRUE	0.217458	TRUE	1	45				71.0054											N	N
78	G6	FALSE	PitNET40 X	miR-451a	UNKNOWN	SYBR	None	22.1896	22.1896					TRUE	0.124404	TRUE	1	45				70.8096											N	N
79	G7	FALSE	PitNET40 X	miR-23a-3p	UNKNOWN	SYBR	None	24.5055	24.5055					TRUE	0.175512	TRUE	1	45				71.4949											N	N
80	G8	FALSE	PitNET40 X	UniSp6	UNKNOWN	SYBR	None	18.8208	18.8208					TRUE	0.135941	TRUE	1	45				72.7677											N	N
85	H1	FALSE	PitNET40 24	UniSp100	UNKNOWN	SYBR	None	32.5209	32.5209					TRUE	0.0558148	TRUE	1	45				70.3201											N	N
86	H2	FALSE	PitNET40 24	UniSp101	UNKNOWN	SYBR	None	21.9678	21.9678					TRUE	0.119921	TRUE	1	45				71.397											N	N
87	H3	FALSE	PitNET40 24	miR-103a-3p	UNKNOWN	SYBR	None	27.0242	27.0242					TRUE	0.103335	TRUE	1	45				69.9284											N	N
88	H4	FALSE	PitNET40 24	miR-191-5p	UNKNOWN	SYBR	None	28.1867	28.1867					TRUE	0.1871	TRUE	1	45				70.9075											N	N
89	H5	FALSE	PitNET40 24	miR-30c-5p	UNKNOWN	SYBR	None	28.1251	28.1251					TRUE	0.217458	TRUE	1	45				70.9075											N	N
90	H6	FALSE	PitNET40 24	miR-451a	UNKNOWN	SYBR	None	21.7423	21.7423					TRUE	0.124404	TRUE	1	45				70.7117											N	N
91	H7	FALSE	PitNET40 24	miR-23a-3p	UNKNOWN	SYBR	None	26.5032	26.5032					TRUE	0.175512	TRUE	1	45				71.397											N	N
92	H8	FALSE	PitNET40 24	UniSp6	UNKNOWN	SYBR	None	19.7226	19.7226					TRUE	0.135941	TRUE	1	45				72.6698											N	N
Block Type	96-Well Block (0.2mL)
Calibration Background is expired	No
Calibration Background performed on	2020-06-01 10:19:32 AM EEST
Calibration FAM is expired	No
Calibration FAM performed on	2020-06-01 11:14:57 AM EEST
Calibration NED is expired	No
Calibration NED performed on	2020-06-01 10:57:33 AM EEST
Calibration ROI is expired	No
Calibration ROI performed on	2020-06-01 10:11:37 AM EEST
Calibration ROX is expired	No
Calibration ROX performed on	2020-06-01 11:07:11 AM EEST
Calibration SYBR is expired	No
Calibration SYBR performed on	2020-06-01 14:55:27 PM EEST
Calibration SYPRO ORAN is expired	Yes
Calibration SYPRO ORAN performed on	2019-04-08 15:17:39 PM EEST
Calibration TAMRA is expired	No
Calibration TAMRA performed on	2020-06-01 10:48:12 AM EEST
Calibration Uniformity is expired	No
Calibration Uniformity performed on	2020-06-01 10:32:59 AM EEST
Calibration VIC is expired	No
Calibration VIC performed on	2020-06-01 11:23:42 AM EEST
Chemistry	SYBR_GREEN
Experiment Barcode
Experiment Comments
Experiment File Name	D:\Helena\2020-07-28_4_batch_miRNA_qc.eds
Experiment Name	2020-07-28_miRNS_4_batch
Experiment Run End Time	2020-07-28 13:22:53 PM EEST
Experiment Type	Standard Curve
Experiment User Name
Instrument Name	ViiA7-B208
Instrument Serial Number	278880324
Instrument Type	ViiA 7
Passive Reference	ROX
Quantification Cycle Method	Ct
Signal Smoothing On	true
Stage/ Cycle where Analysis is performed	Stage 2, Step 2
Well	Well Position	Omit	Sample Name	Target Name	Task	Reporter	Quencher	CT	Ct Mean	Ct SD	Quantity	Quantity Mean	Quantity SD	Automatic Ct Threshold	Ct Threshold	Automatic Baseline	Baseline Start	Baseline End	Comments	Y-Intercept	R(superscript 2)	Tm1	Slope	Tm2	Efficiency	Tm3	Custom1	Custom2	Custom3	Custom4	Custom5	Custom6
1	A1	FALSE	PitNET43 X	UniSp100	UNKNOWN	SYBR	None	27.3229	27.3229					TRUE	0.0469447	TRUE	1	45				70.5175
2	A2	FALSE	PitNET43 X	UniSp101	UNKNOWN	SYBR	None	24.0784	24.0784					TRUE	0.0864964	TRUE	1	45				70.8113
3	A3	FALSE	PitNET43 X	miR-103a-3p	UNKNOWN	SYBR	None	31.6122	31.6122					TRUE	0.0744183	TRUE	1	45				70.1257
4	A4	FALSE	PitNET43 X	miR-191-5p	UNKNOWN	SYBR	None	31.1686	31.1686					TRUE	0.121076	TRUE	1	45				70.9092
5	A5	FALSE	PitNET43 X	miR-30c-5p	UNKNOWN	SYBR	None	29.8245	29.8245					TRUE	0.0992566	TRUE	1	45				70.9092
6	A6	FALSE	PitNET43 X	miR-451a	UNKNOWN	SYBR	None	22.9833	22.9833					TRUE	0.117489	TRUE	1	45				70.7133
7	A7	FALSE	PitNET43 X	miR-23a-3p	UNKNOWN	SYBR	None	26.6931	26.6931					TRUE	0.121434	TRUE	1	45				71.3989
8	A8	FALSE	PitNET43 X	UniSp6	UNKNOWN	SYBR	None	19.1597	19.1597					TRUE	0.105968	TRUE	1	45				72.672
13	B1	FALSE	PitNET43 24	UniSp100	UNKNOWN	SYBR	None	27.211	27.211					TRUE	0.0469447	TRUE	1	45				70.6154
14	B2	FALSE	PitNET43 24	UniSp101	UNKNOWN	SYBR	None	23.847	23.847					TRUE	0.0864964	TRUE	1	45				70.9092
15	B3	FALSE	PitNET43 24	miR-103a-3p	UNKNOWN	SYBR	None	31.5698	31.5698					TRUE	0.0744183	TRUE	1	45				70.1257
16	B4	FALSE	PitNET43 24	miR-191-5p	UNKNOWN	SYBR	None	29.993	29.993					TRUE	0.121076	TRUE	1	45				71.0071
17	B5	FALSE	PitNET43 24	miR-30c-5p	UNKNOWN	SYBR	None	29.9682	29.9682					TRUE	0.0992566	TRUE	1	45				70.8113
18	B6	FALSE	PitNET43 24	miR-451a	UNKNOWN	SYBR	None	25.0656	25.0656					TRUE	0.117489	TRUE	1	45				70.6154
19	B7	FALSE	PitNET43 24	miR-23a-3p	UNKNOWN	SYBR	None	27.8306	27.8306					TRUE	0.121434	TRUE	1	45				71.203
20	B8	FALSE	PitNET43 24	UniSp6	UNKNOWN	SYBR	None	19.8908	19.8908					TRUE	0.105968	TRUE	1	45				72.672
25	C1	FALSE	PitNET44 X	UniSp100	UNKNOWN	SYBR	None	27.7424	27.7424					TRUE	0.0469447	TRUE	1	45				70.6154
26	C2	FALSE	PitNET44 X	UniSp101	UNKNOWN	SYBR	None	23.8746	23.8746					TRUE	0.0864964	TRUE	1	45				70.9092
27	C3	FALSE	PitNET44 X	miR-103a-3p	UNKNOWN	SYBR	None	25.695	25.695					TRUE	0.0744183	TRUE	1	45				70.6154
28	C4	FALSE	PitNET44 X	miR-191-5p	UNKNOWN	SYBR	None	26.9611	26.9611					TRUE	0.121076	TRUE	1	45				71.1051
29	C5	FALSE	PitNET44 X	miR-30c-5p	UNKNOWN	SYBR	None	27.8095	27.8095					TRUE	0.0992566	TRUE	1	45				70.8113
30	C6	FALSE	PitNET44 X	miR-451a	UNKNOWN	SYBR	None	22.4114	22.4114					TRUE	0.117489	TRUE	1	45				70.6154
31	C7	FALSE	PitNET44 X	miR-23a-3p	UNKNOWN	SYBR	None	26.3877	26.3877					TRUE	0.121434	TRUE	1	45				71.3989
32	C8	FALSE	PitNET44 X	UniSp6	UNKNOWN	SYBR	None	19.6711	19.6711					TRUE	0.105968	TRUE	1	45				72.672
37	D1	FALSE	PitNET44 24	UniSp100	UNKNOWN	SYBR	None	27.0517	27.0517					TRUE	0.0469447	TRUE	1	45				70.6154
38	D2	FALSE	PitNET44 24	UniSp101	UNKNOWN	SYBR	None	23.3221	23.3221					TRUE	0.0864964	TRUE	1	45				71.0071
39	D3	FALSE	PitNET44 24	miR-103a-3p	UNKNOWN	SYBR	None	29.1097	29.1097					TRUE	0.0744183	TRUE	1	45				70.3216
40	D4	FALSE	PitNET44 24	miR-191-5p	UNKNOWN	SYBR	None	27.9421	27.9421					TRUE	0.121076	TRUE	1	45				71.1051
41	D5	FALSE	PitNET44 24	miR-30c-5p	UNKNOWN	SYBR	None	27.5335	27.5335					TRUE	0.0992566	TRUE	1	45				70.9092
42	D6	FALSE	PitNET44 24	miR-451a	UNKNOWN	SYBR	None	22.0496	22.0496					TRUE	0.117489	TRUE	1	45				70.8113
43	D7	FALSE	PitNET44 24	miR-23a-3p	UNKNOWN	SYBR	None	25.6951	25.6951					TRUE	0.121434	TRUE	1	45				71.3989
44	D8	FALSE	PitNET44 24	UniSp6	UNKNOWN	SYBR	None	19.1111	19.1111					TRUE	0.105968	TRUE	1	45				72.672
49	E1	FALSE	PitNET45 X	UniSp100	UNKNOWN	SYBR	None	27.676	27.676					TRUE	0.0469447	TRUE	1	45				70.6154
50	E2	FALSE	PitNET45 X	UniSp101	UNKNOWN	SYBR	None	24.1906	24.1906					TRUE	0.0864964	TRUE	1	45				71.0071
51	E3	FALSE	PitNET45 X	miR-103a-3p	UNKNOWN	SYBR	None	29.4571	29.4571					TRUE	0.0744183	TRUE	1	45				70.3216
52	E4	FALSE	PitNET45 X	miR-191-5p	UNKNOWN	SYBR	None	27.3578	27.3578					TRUE	0.121076	TRUE	1	45				71.0071
53	E5	FALSE	PitNET45 X	miR-30c-5p	UNKNOWN	SYBR	None	27.9627	27.9627					TRUE	0.0992566	TRUE	1	45				70.9092
54	E6	FALSE	PitNET45 X	miR-451a	UNKNOWN	SYBR	None	23.4361	23.4361					TRUE	0.117489	TRUE	1	45				70.7133
55	E7	FALSE	PitNET45 X	miR-23a-3p	UNKNOWN	SYBR	None	25.7496	25.7496					TRUE	0.121434	TRUE	1	45				71.3989
56	E8	FALSE	PitNET45 X	UniSp6	UNKNOWN	SYBR	None	19.0509	19.0509					TRUE	0.105968	TRUE	1	45				72.672
61	F1	FALSE	PitNET45 24	UniSp100	UNKNOWN	SYBR	None	27.4754	27.4754					TRUE	0.0469447	TRUE	1	45				70.6154
62	F2	FALSE	PitNET45 24	UniSp101	UNKNOWN	SYBR	None	23.9042	23.9042					TRUE	0.0864964	TRUE	1	45				70.9092
63	F3	FALSE	PitNET45 24	miR-103a-3p	UNKNOWN	SYBR	None	30.3463	30.3463					TRUE	0.0744183	TRUE	1	45				70.2237
64	F4	FALSE	PitNET45 24	miR-191-5p	UNKNOWN	SYBR	None	31.6463	31.6463					TRUE	0.121076	TRUE	1	45				70.9092
65	F5	FALSE	PitNET45 24	miR-30c-5p	UNKNOWN	SYBR	None	28.5504	28.5504					TRUE	0.0992566	TRUE	1	45				70.8113
66	F6	FALSE	PitNET45 24	miR-451a	UNKNOWN	SYBR	None	23.0863	23.0863					TRUE	0.117489	TRUE	1	45				70.6154
67	F7	FALSE	PitNET45 24	miR-23a-3p	UNKNOWN	SYBR	None	24.8275	24.8275					TRUE	0.121434	TRUE	1	45				71.4968
68	F8	FALSE	PitNET45 24	UniSp6	UNKNOWN	SYBR	None	18.7359	18.7359					TRUE	0.105968	TRUE	1	45				72.672
73	G1	FALSE	PitNET46 X	UniSp100	UNKNOWN	SYBR	None	30.0904	30.0904					TRUE	0.0469447	TRUE	1	45				70.3216
74	G2	FALSE	PitNET46 X	UniSp101	UNKNOWN	SYBR	None	26.7524	26.7524					TRUE	0.0864964	TRUE	1	45				70.7133
75	G3	FALSE	PitNET46 X	miR-103a-3p	UNKNOWN	SYBR	None	28.9269	28.9269					TRUE	0.0744183	TRUE	1	45				70.2237
76	G4	FALSE	PitNET46 X	miR-191-5p	UNKNOWN	SYBR	None	30.4631	30.4631					TRUE	0.121076	TRUE	1	45				70.7133
77	G5	FALSE	PitNET46 X	miR-30c-5p	UNKNOWN	SYBR	None	31.6221	31.6221					TRUE	0.0992566	TRUE	1	45				70.5175
78	G6	FALSE	PitNET46 X	miR-451a	UNKNOWN	SYBR	None	24.8784	24.8784					TRUE	0.117489	TRUE	1	45				70.4195
79	G7	FALSE	PitNET46 X	miR-23a-3p	UNKNOWN	SYBR	None	29.4461	29.4461					TRUE	0.121434	TRUE	1	45				71.1051
80	G8	FALSE	PitNET46 X	UniSp6	UNKNOWN	SYBR	None	20.6339	20.6339					TRUE	0.105968	TRUE	1	45				72.4762
85	H1	FALSE	PitNET46 24	UniSp100	UNKNOWN	SYBR	None	28.2373	28.2373					TRUE	0.0469447	TRUE	1	45				70.5175
86	H2	FALSE	PitNET46 24	UniSp101	UNKNOWN	SYBR	None	24.6736	24.6736					TRUE	0.0864964	TRUE	1	45				70.8113
87	H3	FALSE	PitNET46 24	miR-103a-3p	UNKNOWN	SYBR	None	28.4871	28.4871					TRUE	0.0744183	TRUE	1	45				70.2237
88	H4	FALSE	PitNET46 24	miR-191-5p	UNKNOWN	SYBR	None	30.1597	30.1597					TRUE	0.121076	TRUE	1	45				70.8113
89	H5	FALSE	PitNET46 24	miR-30c-5p	UNKNOWN	SYBR	None	30.3414	30.3414					TRUE	0.0992566	TRUE	1	45				70.7133
90	H6	FALSE	PitNET46 24	miR-451a	UNKNOWN	SYBR	None	22.7125	22.7125					TRUE	0.117489	TRUE	1	45				70.6154
91	H7	FALSE	PitNET46 24	miR-23a-3p	UNKNOWN	SYBR	None	27.7146	27.7146					TRUE	0.121434	TRUE	1	45				71.203
92	H8	FALSE	PitNET46 24	UniSp6	UNKNOWN	SYBR	None	18.912	18.912					TRUE	0.105968	TRUE	1	45				72.672
Block Type	96-Well Block (0.2mL)
Calibration Background is expired	No
Calibration Background performed on	2020-06-01 10:19:32 AM EEST
Calibration FAM is expired	No
Calibration FAM performed on	2020-06-01 11:14:57 AM EEST
Calibration NED is expired	No
Calibration NED performed on	2020-06-01 10:57:33 AM EEST
Calibration ROI is expired	No
Calibration ROI performed on	2020-06-01 10:11:37 AM EEST
Calibration ROX is expired	No
Calibration ROX performed on	2020-06-01 11:07:11 AM EEST
Calibration SYBR is expired	No
Calibration SYBR performed on	2020-06-01 14:55:27 PM EEST
Calibration SYPRO ORAN is expired	Yes
Calibration SYPRO ORAN performed on	2019-04-08 15:17:39 PM EEST
Calibration TAMRA is expired	No
Calibration TAMRA performed on	2020-06-01 10:48:12 AM EEST
Calibration Uniformity is expired	No
Calibration Uniformity performed on	2020-06-01 10:32:59 AM EEST
Calibration VIC is expired	No
Calibration VIC performed on	2020-06-01 11:23:42 AM EEST
Chemistry	SYBR_GREEN
Experiment Barcode
Experiment Comments
Experiment File Name	D:\Helena\2020-10-27_miRNA_104_112_123_124.eds
Experiment Name	2020-10-27_miRNA_104_112_123_124
Experiment Run End Time	2020-10-27 15:58:41 PM EET
Experiment Type	Standard Curve
Experiment User Name
Instrument Name	ViiA7-B208
Instrument Serial Number	278880324
Instrument Type	ViiA 7
Passive Reference	ROX
Quantification Cycle Method	Ct
Signal Smoothing On	true
Stage/ Cycle where Analysis is performed	Stage 2, Step 2
Well	Well Position	Omit	Sample Name	Target Name	Task	Reporter	Quencher	CT	Ct Mean	Ct SD	Quantity	Quantity Mean	Quantity SD	Automatic Ct Threshold	Ct Threshold	Automatic Baseline	Baseline Start	Baseline End	Comments	Y-Intercept	R(superscript 2)	Tm1	Slope	Tm2	Efficiency	Tm3	Custom1	Custom2	Custom3	Custom4	Custom5	Custom6	HIGHSD
1	A1	FALSE	PitNET32 x	miR-451a	UNKNOWN	SYBR	None	18.6916	18.026	0.941234				TRUE	0.246105	TRUE	1	40				70.5227											Y
2	A2	FALSE	NA sample	miR-451a	UNKNOWN	SYBR	None	21.3364	21.3815	0.0637018				TRUE	0.246105	TRUE	1	40				70.6207											N
3	A3	FALSE	NA sample	UniSp100	UNKNOWN	SYBR	None	25.774	25.774					TRUE	0.161195	TRUE	1	40				70.9146											N
4	A4	FALSE	NA sample	UniSp100	UNKNOWN	SYBR	None	25.4814	25.4814					TRUE	0.161195	TRUE	1	40				70.9146											N
5	A5	FALSE	NA sample	UniSp100	UNKNOWN	SYBR	None	25.7826	25.7826					TRUE	0.161195	TRUE	1	40				70.9146											N
6	A6	FALSE	NA sample	UniSp100	UNKNOWN	SYBR	None	25.8177	25.8177					TRUE	0.161195	TRUE	1	40				71.0126											N
13	B1	FALSE	PitNET32 x	miR-451a	UNKNOWN	SYBR	None	17.3604	18.026	0.941234				TRUE	0.246105	TRUE	1	40				70.7186											Y
14	B2	FALSE	NA sample	miR-451a	UNKNOWN	SYBR	None	21.4265	21.3815	0.0637018				TRUE	0.246105	TRUE	1	40				70.6207											N
15	B3	FALSE	NA sample	UniSp101	UNKNOWN	SYBR	None	23.2555	23.2555					TRUE	0.459349	TRUE	1	40				70.7186											N
16	B4	FALSE	NA sample	UniSp101	UNKNOWN	SYBR	None	22.7937	22.7937					TRUE	0.459349	TRUE	1	40				70.6207											N
17	B5	FALSE	NA sample	UniSp101	UNKNOWN	SYBR	None	23.2819	23.2819					TRUE	0.459349	TRUE	1	40				70.7186											N
18	B6	FALSE	NA sample	UniSp101	UNKNOWN	SYBR	None	23.2736	23.2736					TRUE	0.459349	TRUE	1	40				70.6207											N
25	C1	FALSE	PitNET32 x	miR-23a-3p	UNKNOWN	SYBR	None	25.2739	25.2546	0.0271722				TRUE	0.331865	TRUE	1	40				71.2085											N
26	C2	FALSE	NA sample x	miR-23a-3p	UNKNOWN	SYBR	None	24.8099	24.7863	0.0333695				TRUE	0.331865	TRUE	1	40				71.4044											N
27	C3	FALSE	NA sample	miR-103a-3p	UNKNOWN	SYBR	None	27.4951	27.4951					TRUE	0.363653	TRUE	1	40				70.4247											N
28	C4	FALSE	NA sample	miR-103a-3p	UNKNOWN	SYBR	None	26.9058	26.9058					TRUE	0.363653	TRUE	1	40				70.4247											N
29	C5	FALSE	NA sample	miR-103a-3p	UNKNOWN	SYBR	None	27.6163	27.6163					TRUE	0.363653	TRUE	1	40				70.3267											N
30	C6	FALSE	NA sample	miR-103a-3p	UNKNOWN	SYBR	None	28.0776	28.0776					TRUE	0.363653	TRUE	1	40				70.3267											N
37	D1	FALSE	PitNET32 x	miR-23a-3p	UNKNOWN	SYBR	None	25.2354	25.2546	0.0271722				TRUE	0.331865	TRUE	1	40				71.2085											N
38	D2	FALSE	NA sample x	miR-23a-3p	UNKNOWN	SYBR	None	24.7627	24.7863	0.0333695				TRUE	0.331865	TRUE	1	40				71.5024											N
39	D3	FALSE	NA sample	miR-191-5p	UNKNOWN	SYBR	None	27.08	27.08					TRUE	0.22309	TRUE	1	40				70.8166											N
40	D4	FALSE	NA sample	miR-191-5p	UNKNOWN	SYBR	None	26.6245	26.6245					TRUE	0.22309	TRUE	1	40				70.9146											N
41	D5	FALSE	NA sample	miR-191-5p	UNKNOWN	SYBR	None	27.2861	27.2861					TRUE	0.22309	TRUE	1	40				70.9146											N
42	D6	FALSE	NA sample	miR-191-5p	UNKNOWN	SYBR	None	27.4824	27.4824					TRUE	0.22309	TRUE	1	40				70.8166											N
51	E3	FALSE	NA sample	miR-30c-5p	UNKNOWN	SYBR	None	29.789	29.789					TRUE	0.273225	TRUE	1	40				70.6207											N
52	E4	FALSE	NA sample	miR-30c-5p	UNKNOWN	SYBR	None	27.9796	27.9796					TRUE	0.273225	TRUE	1	40				70.8166											N
53	E5	FALSE	NA sample	miR-30c-5p	UNKNOWN	SYBR	None	28.1161	28.1161					TRUE	0.273225	TRUE	1	40				70.8166											N
54	E6	FALSE	NA sample	miR-30c-5p	UNKNOWN	SYBR	None	28.3124	28.3124					TRUE	0.273225	TRUE	1	40				70.8166											N
63	F3	FALSE	NA sample	UniSp6	UNKNOWN	SYBR	None	19.7308	19.7308					TRUE	0.353187	TRUE	1	40				72.7761											N
64	F4	FALSE	NA sample	UniSp6	UNKNOWN	SYBR	None	19.7303	19.7303					TRUE	0.353187	TRUE	1	40				72.7761											N
65	F5	FALSE	NA sample	UniSp6	UNKNOWN	SYBR	None	19.6729	19.6729					TRUE	0.353187	TRUE	1	40				72.7761											N
66	F6	FALSE	NA sample	UniSp6	UNKNOWN	SYBR	None	19.9831	19.9831					TRUE	0.353187	TRUE	1	40				72.6781											N
Block Type	96-Well Block (0.2mL)
Calibration Background is expired	No
Calibration Background performed on	2020-06-01 10:19:32 AM EEST
Calibration FAM is expired	No
Calibration FAM performed on	2020-06-01 11:14:57 AM EEST
Calibration NED is expired	No
Calibration NED performed on	2020-06-01 10:57:33 AM EEST
Calibration ROI is expired	No
Calibration ROI performed on	2020-06-01 10:11:37 AM EEST
Calibration ROX is expired	No
Calibration ROX performed on	2020-06-01 11:07:11 AM EEST
Calibration SYBR is expired	No
Calibration SYBR performed on	2020-06-01 14:55:27 PM EEST
Calibration SYPRO ORAN is expired	Yes
Calibration SYPRO ORAN performed on	2019-04-08 15:17:39 PM EEST
Calibration TAMRA is expired	No
Calibration TAMRA performed on	2020-06-01 10:48:12 AM EEST
Calibration Uniformity is expired	No
Calibration Uniformity performed on	2020-06-01 10:32:59 AM EEST
Calibration VIC is expired	No
Calibration VIC performed on	2020-06-01 11:23:42 AM EEST
Chemistry	SYBR_GREEN
Experiment Barcode
Experiment Comments
Experiment File Name	D:\Helena\2020-07-07_miRNA_batch_6.eds
Experiment Name	2020-07-07_miRNA_batch_6
Experiment Run End Time	2020-07-07 17:42:53 PM EEST
Experiment Type	Standard Curve
Experiment User Name
Instrument Name	ViiA7-B208
Instrument Serial Number	278880324
Instrument Type	ViiA 7
Passive Reference	ROX
Quantification Cycle Method	Ct
Signal Smoothing On	true
Stage/ Cycle where Analysis is performed	Stage 2, Step 2
Well	Well Position	Omit	Sample Name	Target Name	Task	Reporter	Quencher	CT	Ct Mean	Ct SD	Quantity	Quantity Mean	Quantity SD	Automatic Ct Threshold	Ct Threshold	Automatic Baseline	Baseline Start	Baseline End	Comments	Y-Intercept	R(superscript 2)	Tm1	Slope	Tm2	Efficiency	Tm3	Custom1	Custom2	Custom3	Custom4	Custom5	Custom6	HIGHSD
1	A1	FALSE	PitNET35 2nd sample X	miR-23a-3p	UNKNOWN	SYBR	None	26.8735	26.9008	0.0387387				TRUE	0.0546818	TRUE	1	45				70.6836											N
2	A2	FALSE	PitNET35 2nd sample 24	miR-23a-3p	UNKNOWN	SYBR	None	26.9303	26.9618	0.0446028				TRUE	0.0546818	TRUE	1	45				70.7813											N
3	A3	FALSE	PitNET31 X	miR-23a-3p	UNKNOWN	SYBR	None	26.7463	26.6624	0.1187				TRUE	0.0546818	TRUE	1	45				70.7813											N
4	A4	FALSE	PitNET31 24	miR-23a-3p	UNKNOWN	SYBR	None	31.513	30.7125	1.13206				TRUE	0.0546818	TRUE	1	45				70.7813											Y
5	A5	FALSE	PitNET34 X	miR-23a-3p	UNKNOWN	SYBR	None	26.1979	26.0234	0.246662				TRUE	0.0546818	TRUE	1	45				70.8789											N
6	A6	FALSE	PitNET34 24	miR-23a-3p	UNKNOWN	SYBR	None	27.8957	28.3222	0.603177				TRUE	0.0546818	TRUE	1	45				70.8789											Y
7	A7	FALSE	PitNET32 X	miR-23a-3p	UNKNOWN	SYBR	None	Undetermined	28.726					TRUE	0.0546818	TRUE	1	45				80.9379											N
8	A8	FALSE	PitNET32 24	miR-23a-3p	UNKNOWN	SYBR	None	25.641	25.6846	0.0616625				TRUE	0.0546818	TRUE	1	45				70.8789											N
9	A9	FALSE	PitNET33 X	miR-23a-3p	UNKNOWN	SYBR	None	25.8806	25.4362	0.628478				TRUE	0.0546818	TRUE	1	45				70.7813											Y
10	A10	FALSE	PitNET33 24	miR-23a-3p	UNKNOWN	SYBR	None	25.2782	24.9049	0.527981				TRUE	0.0546818	TRUE	1	45				70.7813											Y
13	B1	FALSE	PitNET35 2nd sample X	miR-23a-3p	UNKNOWN	SYBR	None	26.9282	26.9008	0.0387387				TRUE	0.0546818	TRUE	1	45				70.6836											N
14	B2	FALSE	PitNET35 2nd sample 24	miR-23a-3p	UNKNOWN	SYBR	None	26.9934	26.9618	0.0446028				TRUE	0.0546818	TRUE	1	45				70.7813											N
15	B3	FALSE	PitNET31 X	miR-23a-3p	UNKNOWN	SYBR	None	26.5784	26.6624	0.1187				TRUE	0.0546818	TRUE	1	45				70.7813											N
16	B4	FALSE	PitNET31 24	miR-23a-3p	UNKNOWN	SYBR	None	29.912	30.7125	1.13206				TRUE	0.0546818	TRUE	1	45				70.6836											Y
17	B5	FALSE	PitNET34 X	miR-23a-3p	UNKNOWN	SYBR	None	25.849	26.0234	0.246662				TRUE	0.0546818	TRUE	1	45				70.7813											N
18	B6	FALSE	PitNET34 24	miR-23a-3p	UNKNOWN	SYBR	None	28.7488	28.3222	0.603177				TRUE	0.0546818	TRUE	1	45				70.6836											Y
19	B7	FALSE	PitNET32 X	miR-23a-3p	UNKNOWN	SYBR	None	28.726	28.726					TRUE	0.0546818	TRUE	1	45				70.6836											N
20	B8	FALSE	PitNET32 24	miR-23a-3p	UNKNOWN	SYBR	None	25.7282	25.6846	0.0616625				TRUE	0.0546818	TRUE	1	45				70.7813											N
21	B9	FALSE	PitNET33 X	miR-23a-3p	UNKNOWN	SYBR	None	24.9918	25.4362	0.628478				TRUE	0.0546818	TRUE	1	45				70.7813											Y
22	B10	FALSE	PitNET33 24	miR-23a-3p	UNKNOWN	SYBR	None	24.5315	24.9049	0.527981				TRUE	0.0546818	TRUE	1	45				70.8789											Y
25	C1	FALSE	PitNET35 2nd sample X	mir-451a	UNKNOWN	SYBR	None	22.8211	24.7892	2.78336				TRUE	0.0912302	TRUE	1	45				70.0977											Y
26	C2	FALSE	PitNET35 2nd sample 24	mir-451a	UNKNOWN	SYBR	None	23.0169	23.0266	0.0136826				TRUE	0.0912302	TRUE	1	45				70.293											N
27	C3	FALSE	PitNET31 X	mir-451a	UNKNOWN	SYBR	None	22.1064	22.1445	0.0538495				TRUE	0.0912302	TRUE	1	45				70.3906											N
28	C4	FALSE	PitNET31 24	mir-451a	UNKNOWN	SYBR	None	27.1098	27.0701	0.0560519				TRUE	0.0912302	TRUE	1	45				70.1953											N
29	C5	FALSE	PitNET34 X	mir-451a	UNKNOWN	SYBR	None	22.3381	22.3171	0.0296984				TRUE	0.0912302	TRUE	1	45				70.3906											N
30	C6	FALSE	PitNET34 24	mir-451a	UNKNOWN	SYBR	None	23.3663	23.5618	0.276437				TRUE	0.0912302	TRUE	1	45				70.293											N
31	C7	FALSE	PitNET32 X	mir-451a	UNKNOWN	SYBR	None	19.1359	19.2451	0.154384				TRUE	0.0912302	TRUE	1	45				70.293											N
32	C8	FALSE	PitNET32 24	mir-451a	UNKNOWN	SYBR	None	23.3033	23.3274	0.0341504				TRUE	0.0912302	TRUE	1	45				70.293											N
33	C9	FALSE	PitNET33 X	mir-451a	UNKNOWN	SYBR	None	18.413	18.1545	0.3655				TRUE	0.0912302	TRUE	1	45				70.293											N
34	C10	FALSE	PitNET33 24	mir-451a	UNKNOWN	SYBR	None	22.9072	22.6341	0.386211				TRUE	0.0912302	TRUE	1	45				70.293											N
37	D1	FALSE	PitNET35 2nd sample X	mir-451a	UNKNOWN	SYBR	None	26.7574	24.7892	2.78336				TRUE	0.0912302	TRUE	1	45				70.1953											Y
38	D2	FALSE	PitNET35 2nd sample 24	mir-451a	UNKNOWN	SYBR	None	23.0363	23.0266	0.0136826				TRUE	0.0912302	TRUE	1	45				70.293											N
39	D3	FALSE	PitNET31 X	mir-451a	UNKNOWN	SYBR	None	22.1826	22.1445	0.0538495				TRUE	0.0912302	TRUE	1	45				70.293											N
40	D4	FALSE	PitNET31 24	mir-451a	UNKNOWN	SYBR	None	27.0305	27.0701	0.0560519				TRUE	0.0912302	TRUE	1	45				70.293											N
41	D5	FALSE	PitNET34 X	mir-451a	UNKNOWN	SYBR	None	22.2961	22.3171	0.0296984				TRUE	0.0912302	TRUE	1	45				70.3906											N
42	D6	FALSE	PitNET34 24	mir-451a	UNKNOWN	SYBR	None	23.7572	23.5618	0.276437				TRUE	0.0912302	TRUE	1	45				70.293											N
43	D7	FALSE	PitNET32 X	mir-451a	UNKNOWN	SYBR	None	19.3542	19.2451	0.154384				TRUE	0.0912302	TRUE	1	45				70.1953											N
44	D8	FALSE	PitNET32 24	mir-451a	UNKNOWN	SYBR	None	23.3516	23.3274	0.0341504				TRUE	0.0912302	TRUE	1	45				70.293											N
45	D9	FALSE	PitNET33 X	mir-451a	UNKNOWN	SYBR	None	17.8961	18.1545	0.3655				TRUE	0.0912302	TRUE	1	45				70.293											N
46	D10	FALSE	PitNET33 24	mir-451a	UNKNOWN	SYBR	None	22.361	22.6341	0.386211				TRUE	0.0912302	TRUE	1	45				70.3906											N
49	E1	FALSE	PitNET35 2nd sample X	UniSp6	UNKNOWN	SYBR	None	18.6407	18.2365	0.571592				TRUE	0.0682353	TRUE	1	45				72.5391											Y
50	E2	FALSE	PitNET35 2nd sample 24	UniSp6	UNKNOWN	SYBR	None	18.749	18.4692	0.395667				TRUE	0.0682353	TRUE	1	45				72.4415											N
51	E3	FALSE	PitNET31 X	UniSp6	UNKNOWN	SYBR	None	18.8622	18.7816	0.113873				TRUE	0.0682353	TRUE	1	45				72.5391											N
52	E4	FALSE	PitNET31 24	UniSp6	UNKNOWN	SYBR	None	22.8678	22.6662	0.28515				TRUE	0.0682353	TRUE	1	45				72.4415											N
53	E5	FALSE	PitNET34 X	UniSp6	UNKNOWN	SYBR	None	18.5962	18.5885	0.0107869				TRUE	0.0682353	TRUE	1	45				72.6368											N
54	E6	FALSE	PitNET34 24	UniSp6	UNKNOWN	SYBR	None	19.0054	18.976	0.0415494				TRUE	0.0682353	TRUE	1	45				72.5391											N
55	E7	FALSE	PitNET32 X	UniSp6	UNKNOWN	SYBR	None	19.4109	19.4773	0.0938101				TRUE	0.0682353	TRUE	1	45				72.5391											N
56	E8	FALSE	PitNET32 24	UniSp6	UNKNOWN	SYBR	None	18.7021	18.7363	0.0484008				TRUE	0.0682353	TRUE	1	45				72.5391											N
57	E9	FALSE	PitNET33 X	UniSp6	UNKNOWN	SYBR	None	18.6584	18.7811	0.173458				TRUE	0.0682353	TRUE	1	45				72.6368											N
58	E10	FALSE	PitNET33 24	UniSp6	UNKNOWN	SYBR	None	19.2567	18.7326	0.741203				TRUE	0.0682353	TRUE	1	45				72.5391											Y
61	F1	FALSE	PitNET35 2nd sample X	UniSp6	UNKNOWN	SYBR	None	17.8323	18.2365	0.571592				TRUE	0.0682353	TRUE	1	45				72.6368											Y
62	F2	FALSE	PitNET35 2nd sample 24	UniSp6	UNKNOWN	SYBR	None	18.1895	18.4692	0.395667				TRUE	0.0682353	TRUE	1	45				72.5391											N
63	F3	FALSE	PitNET31 X	UniSp6	UNKNOWN	SYBR	None	18.7011	18.7816	0.113873				TRUE	0.0682353	TRUE	1	45				72.5391											N
64	F4	FALSE	PitNET31 24	UniSp6	UNKNOWN	SYBR	None	22.4646	22.6662	0.28515				TRUE	0.0682353	TRUE	1	45				72.4415											N
65	F5	FALSE	PitNET34 X	UniSp6	UNKNOWN	SYBR	None	18.5809	18.5885	0.0107869				TRUE	0.0682353	TRUE	1	45				72.5391											N
66	F6	FALSE	PitNET34 24	UniSp6	UNKNOWN	SYBR	None	18.9466	18.976	0.0415494				TRUE	0.0682353	TRUE	1	45				72.5391											N
67	F7	FALSE	PitNET32 X	UniSp6	UNKNOWN	SYBR	None	19.5436	19.4773	0.0938101				TRUE	0.0682353	TRUE	1	45				72.4415											N
68	F8	FALSE	PitNET32 24	UniSp6	UNKNOWN	SYBR	None	18.7705	18.7363	0.0484008				TRUE	0.0682353	TRUE	1	45				72.4415											N
69	F9	FALSE	PitNET33 X	UniSp6	UNKNOWN	SYBR	None	18.9037	18.7811	0.173458				TRUE	0.0682353	TRUE	1	45				72.5391											N
70	F10	FALSE	PitNET33 24	UniSp6	UNKNOWN	SYBR	None	18.2085	18.7326	0.741203				TRUE	0.0682353	TRUE	1	45				72.5391											Y
Block Type	96-Well Block (0.2mL)
Calibration Background is expired	No
Calibration Background performed on	2020-06-01 10:19:32 AM EEST
Calibration FAM is expired	No
Calibration FAM performed on	2020-06-01 11:14:57 AM EEST
Calibration NED is expired	No
Calibration NED performed on	2020-06-01 10:57:33 AM EEST
Calibration ROI is expired	No
Calibration ROI performed on	2020-06-01 10:11:37 AM EEST
Calibration ROX is expired	No
Calibration ROX performed on	2020-06-01 11:07:11 AM EEST
Calibration SYBR is expired	No
Calibration SYBR performed on	2020-06-01 14:55:27 PM EEST
Calibration SYPRO ORAN is expired	Yes
Calibration SYPRO ORAN performed on	2019-04-08 15:17:39 PM EEST
Calibration TAMRA is expired	No
Calibration TAMRA performed on	2020-06-01 10:48:12 AM EEST
Calibration Uniformity is expired	No
Calibration Uniformity performed on	2020-06-01 10:32:59 AM EEST
Calibration VIC is expired	No
Calibration VIC performed on	2020-06-01 11:23:42 AM EEST
Chemistry	SYBR_GREEN
Experiment Barcode
Experiment Comments
Experiment File Name	D:\Helena\2020-07-10_mirns_qc_batch_7.eds
Experiment Name	2020-07-10_mirns_qc_batch_7
Experiment Run End Time	2020-07-10 16:21:37 PM EEST
Experiment Type	Standard Curve
Experiment User Name
Instrument Name	ViiA7-B208
Instrument Serial Number	278880324
Instrument Type	ViiA 7
Passive Reference	ROX
Quantification Cycle Method	Ct
Signal Smoothing On	true
Stage/ Cycle where Analysis is performed	Stage 2, Step 2
Well	Well Position	Omit	Sample Name	Target Name	Task	Reporter	Quencher	CT	Ct Mean	Ct SD	Quantity	Quantity Mean	Quantity SD	Automatic Ct Threshold	Ct Threshold	Automatic Baseline	Baseline Start	Baseline End	Comments	Y-Intercept	R(superscript 2)	Tm1	Slope	Tm2	Efficiency	Tm3	Custom1	Custom2	Custom3	Custom4	Custom5	Custom6
1	A1	FALSE	PitNET36 X	UniSp100	UNKNOWN	SYBR	None	29.2025	29.2025					TRUE	0.1005	TRUE	1	45				70.6124
2	A2	FALSE	PitNET36 24	UniSp100	UNKNOWN	SYBR	None	28.8701	28.8701					TRUE	0.1005	TRUE	1	45				70.6124
3	A3	FALSE	PitNET37 X	UniSp100	UNKNOWN	SYBR	None	28.1306	28.1306					TRUE	0.1005	TRUE	1	45				70.7103
4	A4	FALSE	PitNET37 24	UniSp100	UNKNOWN	SYBR	None	28.8178	28.8178					TRUE	0.1005	TRUE	1	45				70.7103
5	A5	FALSE	PitNET38 X	UniSp100	UNKNOWN	SYBR	None	29.314	29.314					TRUE	0.1005	TRUE	1	45				70.7103
6	A6	FALSE	PitNET38 24	UniSp100	UNKNOWN	SYBR	None	29.6995	29.6995					TRUE	0.1005	TRUE	1	45				70.7103
7	A7	FALSE	PitNET39 X	UniSp100	UNKNOWN	SYBR	None	28.8459	28.8459					TRUE	0.1005	TRUE	1	45				70.8083
8	A8	FALSE	PitNET39 24	UniSp100	UNKNOWN	SYBR	None	27.2551	27.2551					TRUE	0.1005	TRUE	1	45				70.9062
13	B1	FALSE	PitNET36 X	UniSp101	UNKNOWN	SYBR	None	25.2394	25.2394					TRUE	0.0771544	TRUE	1	45				70.9062
14	B2	FALSE	PitNET36 24	UniSp101	UNKNOWN	SYBR	None	24.99	24.99					TRUE	0.0771544	TRUE	1	45				70.9062
15	B3	FALSE	PitNET37 X	UniSp101	UNKNOWN	SYBR	None	24.3464	24.3464					TRUE	0.0771544	TRUE	1	45				71.0041
16	B4	FALSE	PitNET37 24	UniSp101	UNKNOWN	SYBR	None	24.7183	24.7183					TRUE	0.0771544	TRUE	1	45				71.0041
17	B5	FALSE	PitNET38 X	UniSp101	UNKNOWN	SYBR	None	25.4987	25.4987					TRUE	0.0771544	TRUE	1	45				71.0041
18	B6	FALSE	PitNET38 24	UniSp101	UNKNOWN	SYBR	None	25.5936	25.5936					TRUE	0.0771544	TRUE	1	45				70.9062
19	B7	FALSE	PitNET39 X	UniSp101	UNKNOWN	SYBR	None	24.5689	24.5689					TRUE	0.0771544	TRUE	1	45				71.0041
20	B8	FALSE	PitNET39 24	UniSp101	UNKNOWN	SYBR	None	23.0874	23.0874					TRUE	0.0771544	TRUE	1	45				71.0041
25	C1	FALSE	PitNET36 X	miR-103a-3p	UNKNOWN	SYBR	None	26.4953	26.4953					TRUE	0.0649559	TRUE	1	45				70.5145
26	C2	FALSE	PitNET36 24	miR-103a-3p	UNKNOWN	SYBR	None	25.7446	25.7446					TRUE	0.0649559	TRUE	1	45				70.5145
27	C3	FALSE	PitNET37 X	miR-103a-3p	UNKNOWN	SYBR	None	26.6928	26.6928					TRUE	0.0649559	TRUE	1	45				70.5145
28	C4	FALSE	PitNET37 24	miR-103a-3p	UNKNOWN	SYBR	None	25.7751	25.7751					TRUE	0.0649559	TRUE	1	45				70.5145
29	C5	FALSE	PitNET38 X	miR-103a-3p	UNKNOWN	SYBR	None	27.3501	27.3501					TRUE	0.0649559	TRUE	1	45				70.5145
30	C6	FALSE	PitNET38 24	miR-103a-3p	UNKNOWN	SYBR	None	27.7716	27.7716					TRUE	0.0649559	TRUE	1	45				70.5145
31	C7	FALSE	PitNET39 X	miR-103a-3p	UNKNOWN	SYBR	None	25.3617	25.3617					TRUE	0.0649559	TRUE	1	45				70.6124
32	C8	FALSE	PitNET39 24	miR-103a-3p	UNKNOWN	SYBR	None	26.9761	26.9761					TRUE	0.0649559	TRUE	1	45				70.4166
37	D1	FALSE	PitNET36 X	miR-191-5p	UNKNOWN	SYBR	None	27.8214	27.8214					TRUE	0.122574	TRUE	1	45				71.0041
38	D2	FALSE	PitNET36 24	miR-191-5p	UNKNOWN	SYBR	None	27.2042	27.2042					TRUE	0.122574	TRUE	1	45				71.0041
39	D3	FALSE	PitNET37 X	miR-191-5p	UNKNOWN	SYBR	None	27.9843	27.9843					TRUE	0.122574	TRUE	1	45				71.0041
40	D4	FALSE	PitNET37 24	miR-191-5p	UNKNOWN	SYBR	None	26.9867	26.9867					TRUE	0.122574	TRUE	1	45				71.0041
41	D5	FALSE	PitNET38 X	miR-191-5p	UNKNOWN	SYBR	None	28.8631	28.8631					TRUE	0.122574	TRUE	1	45				71.0041
42	D6	FALSE	PitNET38 24	miR-191-5p	UNKNOWN	SYBR	None	28.4519	28.4519					TRUE	0.122574	TRUE	1	45				71.102
43	D7	FALSE	PitNET39 X	miR-191-5p	UNKNOWN	SYBR	None	26.9123	26.9123					TRUE	0.122574	TRUE	1	45				71.0041
44	D8	FALSE	PitNET39 24	miR-191-5p	UNKNOWN	SYBR	None	28.5295	28.5295					TRUE	0.122574	TRUE	1	45				71.0041
49	E1	FALSE	PitNET36 X	miR-30c-5p	UNKNOWN	SYBR	None	28.5647	28.5647					TRUE	0.12551	TRUE	1	45				70.9062
50	E2	FALSE	PitNET36 24	miR-30c-5p	UNKNOWN	SYBR	None	28.6003	28.6003					TRUE	0.12551	TRUE	1	45				70.9062
51	E3	FALSE	PitNET37 X	miR-30c-5p	UNKNOWN	SYBR	None	28.4649	28.4649					TRUE	0.12551	TRUE	1	45				70.9062
52	E4	FALSE	PitNET37 24	miR-30c-5p	UNKNOWN	SYBR	None	28.074	28.074					TRUE	0.12551	TRUE	1	45				70.9062
53	E5	FALSE	PitNET38 X	miR-30c-5p	UNKNOWN	SYBR	None	29.6896	29.6896					TRUE	0.12551	TRUE	1	45				70.9062
54	E6	FALSE	PitNET38 24	miR-30c-5p	UNKNOWN	SYBR	None	29.7602	29.7602					TRUE	0.12551	TRUE	1	45				70.9062
55	E7	FALSE	PitNET39 X	miR-30c-5p	UNKNOWN	SYBR	None	28.4508	28.4508					TRUE	0.12551	TRUE	1	45				71.0041
56	E8	FALSE	PitNET39 24	miR-30c-5p	UNKNOWN	SYBR	None	29.5723	29.5723					TRUE	0.12551	TRUE	1	45				70.9062
61	F1	FALSE	PitNET36 X	miR-451a	UNKNOWN	SYBR	None	22.0803	22.0803					TRUE	0.133548	TRUE	1	45				70.4166
62	F2	FALSE	PitNET36 24	miR-451a	UNKNOWN	SYBR	None	24.3643	24.3643					TRUE	0.133548	TRUE	1	45				70.5145
63	F3	FALSE	PitNET37 X	miR-451a	UNKNOWN	SYBR	None	22.9417	22.9417					TRUE	0.133548	TRUE	1	45				70.4166
64	F4	FALSE	PitNET37 24	miR-451a	UNKNOWN	SYBR	None	22.934	22.934					TRUE	0.133548	TRUE	1	45				70.4166
65	F5	FALSE	PitNET38 X	miR-451a	UNKNOWN	SYBR	None	22.9522	22.9522					TRUE	0.133548	TRUE	1	45				70.4166
66	F6	FALSE	PitNET38 24	miR-451a	UNKNOWN	SYBR	None	24.5259	24.5259					TRUE	0.133548	TRUE	1	45				70.4166
67	F7	FALSE	PitNET39 X	miR-451a	UNKNOWN	SYBR	None	23.711	23.711					TRUE	0.133548	TRUE	1	45				70.3187
68	F8	FALSE	PitNET39 24	miR-451a	UNKNOWN	SYBR	None	22.7516	22.7516					TRUE	0.133548	TRUE	1	45				70.4166
73	G1	FALSE	PitNET36 X	miR-23a-3p	UNKNOWN	SYBR	None	25.9584	25.9584					TRUE	0.108896	TRUE	1	45				71.1999
74	G2	FALSE	PitNET36 24	miR-23a-3p	UNKNOWN	SYBR	None	25.7627	25.7627					TRUE	0.108896	TRUE	1	45				71.1999
75	G3	FALSE	PitNET37 X	miR-23a-3p	UNKNOWN	SYBR	None	26.1125	26.1125					TRUE	0.108896	TRUE	1	45				71.102
76	G4	FALSE	PitNET37 24	miR-23a-3p	UNKNOWN	SYBR	None	25.1736	25.1736					TRUE	0.108896	TRUE	1	45				71.2978
77	G5	FALSE	PitNET38 X	miR-23a-3p	UNKNOWN	SYBR	None	26.9383	26.9383					TRUE	0.108896	TRUE	1	45				71.2978
78	G6	FALSE	PitNET38 24	miR-23a-3p	UNKNOWN	SYBR	None	27.1286	27.1286					TRUE	0.108896	TRUE	1	45				71.2978
79	G7	FALSE	PitNET39 X	miR-23a-3p	UNKNOWN	SYBR	None	26.6205	26.6205					TRUE	0.108896	TRUE	1	45				71.1999
80	G8	FALSE	PitNET39 24	miR-23a-3p	UNKNOWN	SYBR	None	27.2718	27.2718					TRUE	0.108896	TRUE	1	45				71.1999
85	H1	FALSE	PitNET36 X	UniSp6	UNKNOWN	SYBR	None	19.2875	19.2875					TRUE	0.130278	TRUE	1	45				72.5705
86	H2	FALSE	PitNET36 24	UniSp6	UNKNOWN	SYBR	None	19.8089	19.8089					TRUE	0.130278	TRUE	1	45				72.5705
87	H3	FALSE	PitNET37 X	UniSp6	UNKNOWN	SYBR	None	19.6524	19.6524					TRUE	0.130278	TRUE	1	45				72.5705
88	H4	FALSE	PitNET37 24	UniSp6	UNKNOWN	SYBR	None	20.4595	20.4595					TRUE	0.130278	TRUE	1	45				72.5705
89	H5	FALSE	PitNET38 X	UniSp6	UNKNOWN	SYBR	None	19.4411	19.4411					TRUE	0.130278	TRUE	1	45				72.6684
90	H6	FALSE	PitNET38 24	UniSp6	UNKNOWN	SYBR	None	19.8863	19.8863					TRUE	0.130278	TRUE	1	45				72.6684
91	H7	FALSE	PitNET39 X	UniSp6	UNKNOWN	SYBR	None	19.5347	19.5347					TRUE	0.130278	TRUE	1	45				72.6684
92	H8	FALSE	PitNET39 24	UniSp6	UNKNOWN	SYBR	None	18.7839	18.7839					TRUE	0.130278	TRUE	1	45				72.6684
Block Type	96-Well Block (0.2mL)
Calibration Background is expired	No
Calibration Background performed on	2019-10-28 14:18:50 PM EET
Calibration FAM is expired	No
Calibration FAM performed on	2019-10-28 14:35:25 PM EET
Calibration NED is expired	No
Calibration NED performed on	2019-10-28 15:15:20 PM EET
Calibration ROI is expired	No
Calibration ROI performed on	2019-10-28 14:11:56 PM EET
Calibration ROX is expired	No
Calibration ROX performed on	2019-10-28 14:43:30 PM EET
Calibration SYBR is expired	No
Calibration SYBR performed on	2019-10-28 15:07:27 PM EET
Calibration SYPRO ORAN is expired	Yes
Calibration SYPRO ORAN performed on	2019-04-08 15:17:39 PM EEST
Calibration TAMRA is expired	No
Calibration TAMRA performed on	2019-10-28 14:59:28 PM EET
Calibration Uniformity is expired	No
Calibration Uniformity performed on	2019-10-28 14:26:56 PM EET
Calibration VIC is expired	No
Calibration VIC performed on	2019-10-28 14:51:34 PM EET
Chemistry	SYBR_GREEN
Experiment Barcode
Experiment Comments	PitNET13, PitNET16, AL0080, AL0094
Experiment File Name	D:\heelvijs\2020-04-09 miRNA-QC.eds
Experiment Name	2020-04-09 miRNA-QC
Experiment Run End Time	2020-04-09 15:30:43 PM EEST
Experiment Type	Standard Curve
Experiment User Name
Instrument Name	ViiA7-B208
Instrument Serial Number	278880324
Instrument Type	ViiA 7
Passive Reference	ROX
Quantification Cycle Method	Ct
Signal Smoothing On	true
Stage/ Cycle where Analysis is performed	Stage 2, Step 2
Well	Well Position	Omit	Sample Name	Target Name	Task	Reporter	Quencher	CT	Ct Mean	Ct SD	Quantity	Quantity Mean	Quantity SD	Automatic Ct Threshold	Ct Threshold	Automatic Baseline	Baseline Start	Baseline End	Comments	Y-Intercept	R(superscript 2)	Tm1	Slope	Tm2	Efficiency	Tm3	Custom1	Custom2	Custom3	Custom4	Custom5	Custom6	HIGHSD
1	A1	FALSE	PitNET13-24h	UniSp100	UNKNOWN	SYBR	None	26.5499	26.5784	0.040291				FALSE	0.2	TRUE	3	21				70.2923											N
2	A2	FALSE	PitNET13-24h	UniSp100	UNKNOWN	SYBR	None	26.6069	26.5784	0.040291				FALSE	0.2	TRUE	3	21				70.1946											N
3	A3	FALSE	PitNET13-x	UniSp100	UNKNOWN	SYBR	None	26.5326	26.5623	0.0419594				FALSE	0.2	TRUE	3	21				70.2923											N
4	A4	FALSE	PitNET13-x	UniSp100	UNKNOWN	SYBR	None	26.592	26.5623	0.0419594				FALSE	0.2	TRUE	3	21				70.097											N
5	A5	FALSE	PitNET16-24h	UniSp100	UNKNOWN	SYBR	None	26.4177	26.3448	0.103034				FALSE	0.2	TRUE	3	21				70.39											N
6	A6	FALSE	PitNET16-24h	UniSp100	UNKNOWN	SYBR	None	26.272	26.3448	0.103034				FALSE	0.2	TRUE	3	21				70.4876											N
7	A7	FALSE	PitNET16-x	UniSp100	UNKNOWN	SYBR	None	26.9291	26.8114	0.166429				FALSE	0.2	TRUE	3	22				70.39											N
8	A8	FALSE	PitNET16-x	UniSp100	UNKNOWN	SYBR	None	26.6937	26.8114	0.166429				FALSE	0.2	TRUE	3	21				70.5853											N
13	B1	FALSE	PitNET13-24h	UniSp101	UNKNOWN	SYBR	None	23.4387	23.318	0.170752				FALSE	0.2	TRUE	3	18				69.9993											N
14	B2	FALSE	PitNET13-24h	UniSp101	UNKNOWN	SYBR	None	23.1973	23.318	0.170752				FALSE	0.2	TRUE	3	18				69.9993											N
15	B3	FALSE	PitNET13-x	UniSp101	UNKNOWN	SYBR	None	23.0469	23.0614	0.0204328				FALSE	0.2	TRUE	3	18				70.097											N
16	B4	FALSE	PitNET13-x	UniSp101	UNKNOWN	SYBR	None	23.0758	23.0614	0.0204328				FALSE	0.2	TRUE	3	18				70.097											N
17	B5	FALSE	PitNET16-24h	UniSp101	UNKNOWN	SYBR	None	22.7778	22.9119	0.189573				FALSE	0.2	TRUE	3	17				70.1946											N
18	B6	FALSE	PitNET16-24h	UniSp101	UNKNOWN	SYBR	None	23.0459	22.9119	0.189573				FALSE	0.2	TRUE	3	18				70.097											N
19	B7	FALSE	PitNET16-x	UniSp101	UNKNOWN	SYBR	None	23.5811	23.5036	0.109684				FALSE	0.2	TRUE	3	18				70.097											N
20	B8	FALSE	PitNET16-x	UniSp101	UNKNOWN	SYBR	None	23.426	23.5036	0.109684				FALSE	0.2	TRUE	3	18				70.39											N
25	C1	FALSE	PitNET13-24h	miR103-a-3p	UNKNOWN	SYBR	None	25.9743	25.7592	0.304089				FALSE	0.2	TRUE	3	20				69.804											N
26	C2	FALSE	PitNET13-24h	miR103-a-3p	UNKNOWN	SYBR	None	25.5442	25.7592	0.304089				FALSE	0.2	TRUE	3	20				69.9993											N
27	C3	FALSE	PitNET13-x	miR103-a-3p	UNKNOWN	SYBR	None	25.8047	25.7542	0.0713111				FALSE	0.2	TRUE	3	20				69.9993											N
28	C4	FALSE	PitNET13-x	miR103-a-3p	UNKNOWN	SYBR	None	25.7038	25.7542	0.0713111				FALSE	0.2	TRUE	3	20				69.9993											N
29	C5	FALSE	PitNET16-24h	miR103-a-3p	UNKNOWN	SYBR	None	25.253	25.3012	0.0681754				FALSE	0.2	TRUE	3	20				69.9993											N
30	C6	FALSE	PitNET16-24h	miR103-a-3p	UNKNOWN	SYBR	None	25.3494	25.3012	0.0681754				FALSE	0.2	TRUE	3	20				69.9993											N
31	C7	FALSE	PitNET16-x	miR103-a-3p	UNKNOWN	SYBR	None	25.2699	25.1211	0.210439				FALSE	0.2	TRUE	3	20				70.097											N
32	C8	FALSE	PitNET16-x	miR103-a-3p	UNKNOWN	SYBR	None	24.9723	25.1211	0.210439				FALSE	0.2	TRUE	3	19				70.097											N
37	D1	FALSE	PitNET13-24h	miR-191-5p	UNKNOWN	SYBR	None	26.0383	26.0109	0.0387589				FALSE	0.2	TRUE	3	21				70.1946											N
38	D2	FALSE	PitNET13-24h	miR-191-5p	UNKNOWN	SYBR	None	25.9834	26.0109	0.0387589				FALSE	0.2	TRUE	3	21				70.1946											N
39	D3	FALSE	PitNET13-x	miR-191-5p	UNKNOWN	SYBR	None	26.4107	26.2977	0.159774				FALSE	0.2	TRUE	3	21				70.1946											N
40	D4	FALSE	PitNET13-x	miR-191-5p	UNKNOWN	SYBR	None	26.1847	26.2977	0.159774				FALSE	0.2	TRUE	3	21				70.1946											N
41	D5	FALSE	PitNET16-24h	miR-191-5p	UNKNOWN	SYBR	None	25.999	25.9473	0.0730442				FALSE	0.2	TRUE	3	21				70.2923											N
42	D6	FALSE	PitNET16-24h	miR-191-5p	UNKNOWN	SYBR	None	25.8957	25.9473	0.0730442				FALSE	0.2	TRUE	3	21				70.2923											N
43	D7	FALSE	PitNET16-x	miR-191-5p	UNKNOWN	SYBR	None	25.6937	25.593	0.142351				FALSE	0.2	TRUE	3	20				70.2923											N
44	D8	FALSE	PitNET16-x	miR-191-5p	UNKNOWN	SYBR	None	25.4924	25.593	0.142351				FALSE	0.2	TRUE	3	20				70.4876											N
49	E1	FALSE	PitNET13-24h	miR-30c-5p	UNKNOWN	SYBR	None	27.0223	27.0411	0.0264763				FALSE	0.2	TRUE	3	22				70.39											N
50	E2	FALSE	PitNET13-24h	miR-30c-5p	UNKNOWN	SYBR	None	27.0598	27.0411	0.0264763				FALSE	0.2	TRUE	3	22				70.39											N
51	E3	FALSE	PitNET13-x	miR-30c-5p	UNKNOWN	SYBR	None	26.7909	26.8053	0.020395				FALSE	0.2	TRUE	3	22				70.39											N
52	E4	FALSE	PitNET13-x	miR-30c-5p	UNKNOWN	SYBR	None	26.8197	26.8053	0.020395				FALSE	0.2	TRUE	3	21				70.39											N
53	E5	FALSE	PitNET16-24h	miR-30c-5p	UNKNOWN	SYBR	None	26.5721	26.6648	0.131104				FALSE	0.2	TRUE	3	21				70.4876											N
54	E6	FALSE	PitNET16-24h	miR-30c-5p	UNKNOWN	SYBR	None	26.7575	26.6648	0.131104				FALSE	0.2	TRUE	3	22				70.39											N
55	E7	FALSE	PitNET16-x	miR-30c-5p	UNKNOWN	SYBR	None	26.5838	26.5102	0.104049				FALSE	0.2	TRUE	3	21				70.4876											N
56	E8	FALSE	PitNET16-x	miR-30c-5p	UNKNOWN	SYBR	None	26.4366	26.5102	0.104049				FALSE	0.2	TRUE	3	21				70.683											N
61	F1	FALSE	PitNET13-24h	miR-451a	UNKNOWN	SYBR	None	21.3058	21.3885	0.117056				FALSE	0.2	TRUE	3	16				69.9993											N
62	F2	FALSE	PitNET13-24h	miR-451a	UNKNOWN	SYBR	None	21.4713	21.3885	0.117056				FALSE	0.2	TRUE	3	16				69.9993											N
63	F3	FALSE	PitNET13-x	miR-451a	UNKNOWN	SYBR	None	19.7906	19.806	0.0218193				FALSE	0.2	TRUE	3	14				69.9993											N
64	F4	FALSE	PitNET13-x	miR-451a	UNKNOWN	SYBR	None	19.8215	19.806	0.0218193				FALSE	0.2	TRUE	3	15				69.9993											N
65	F5	FALSE	PitNET16-24h	miR-451a	UNKNOWN	SYBR	None	20.3958	20.3716	0.0343257				FALSE	0.2	TRUE	3	15				69.9993											N
66	F6	FALSE	PitNET16-24h	miR-451a	UNKNOWN	SYBR	None	20.3473	20.3716	0.0343257				FALSE	0.2	TRUE	3	15				69.9993											N
67	F7	FALSE	PitNET16-x	miR-451a	UNKNOWN	SYBR	None	21.1358	21.5507	0.586765				FALSE	0.2	TRUE	3	16				69.9993											Y
68	F8	FALSE	PitNET16-x	miR-451a	UNKNOWN	SYBR	None	21.9656	21.5507	0.586765				FALSE	0.2	TRUE	3	16				70.5853											Y
73	G1	FALSE	PitNET13-24h	miR23a-3p	UNKNOWN	SYBR	None	24.8093	24.7108	0.139229				FALSE	0.2	TRUE	3	19				70.683											N
74	G2	FALSE	PitNET13-24h	miR23a-3p	UNKNOWN	SYBR	None	24.6124	24.7108	0.139229				FALSE	0.2	TRUE	3	19				70.7807											N
75	G3	FALSE	PitNET13-x	miR23a-3p	UNKNOWN	SYBR	None	24.8476	24.9099	0.0882184				FALSE	0.2	TRUE	3	20				70.7807											N
76	G4	FALSE	PitNET13-x	miR23a-3p	UNKNOWN	SYBR	None	24.9723	24.9099	0.0882184				FALSE	0.2	TRUE	3	20				70.683											N
77	G5	FALSE	PitNET16-24h	miR23a-3p	UNKNOWN	SYBR	None	24.3196	24.3234	0.00538401				FALSE	0.2	TRUE	3	19				70.7807											N
78	G6	FALSE	PitNET16-24h	miR23a-3p	UNKNOWN	SYBR	None	24.3273	24.3234	0.00538401				FALSE	0.2	TRUE	3	19				70.7807											N
79	G7	FALSE	PitNET16-x	miR23a-3p	UNKNOWN	SYBR	None	24.4689	24.2297	0.338261				FALSE	0.2	TRUE	3	19				70.7807											N
80	G8	FALSE	PitNET16-x	miR23a-3p	UNKNOWN	SYBR	None	23.9905	24.2297	0.338261				FALSE	0.2	TRUE	3	18				71.1713											N
85	H1	FALSE	PitNET13-24h	UniSp6	UNKNOWN	SYBR	None	17.0664	17.0965	0.0425825				FALSE	0.2	TRUE	3	12				72.2457											N
86	H2	FALSE	PitNET13-24h	UniSp6	UNKNOWN	SYBR	None	17.1266	17.0965	0.0425825				FALSE	0.2	TRUE	3	12				72.2457											N
87	H3	FALSE	PitNET13-x	UniSp6	UNKNOWN	SYBR	None	16.8513	16.8994	0.0680769				FALSE	0.2	TRUE	3	11				72.3433											N
88	H4	FALSE	PitNET13-x	UniSp6	UNKNOWN	SYBR	None	16.9475	16.8994	0.0680769				FALSE	0.2	TRUE	3	12				72.3433											N
89	H5	FALSE	PitNET16-24h	UniSp6	UNKNOWN	SYBR	None	16.9218	16.9316	0.0138849				FALSE	0.2	TRUE	3	12				72.3433											N
90	H6	FALSE	PitNET16-24h	UniSp6	UNKNOWN	SYBR	None	16.9414	16.9316	0.0138849				FALSE	0.2	TRUE	3	11				72.441											N
91	H7	FALSE	PitNET16-x	UniSp6	UNKNOWN	SYBR	None	16.8552	16.7278	0.180278				FALSE	0.2	TRUE	3	12				72.3433											N
92	H8	FALSE	PitNET16-x	UniSp6	UNKNOWN	SYBR	None	16.6003	16.7278	0.180278				FALSE	0.2	TRUE	3	11				72.441											N
Block Type	96-Well Block (0.2mL)
Calibration Background is expired	No
Calibration Background performed on	2019-10-28 14:18:50 PM EET
Calibration FAM is expired	No
Calibration FAM performed on	2019-10-28 14:35:25 PM EET
Calibration NED is expired	No
Calibration NED performed on	2019-10-28 15:15:20 PM EET
Calibration ROI is expired	No
Calibration ROI performed on	2019-10-28 14:11:56 PM EET
Calibration ROX is expired	No
Calibration ROX performed on	2019-10-28 14:43:30 PM EET
Calibration SYBR is expired	No
Calibration SYBR performed on	2019-10-28 15:07:27 PM EET
Calibration SYPRO ORAN is expired	Yes
Calibration SYPRO ORAN performed on	2019-04-08 15:17:39 PM EEST
Calibration TAMRA is expired	No
Calibration TAMRA performed on	2019-10-28 14:59:28 PM EET
Calibration Uniformity is expired	No
Calibration Uniformity performed on	2019-10-28 14:26:56 PM EET
Calibration VIC is expired	No
Calibration VIC performed on	2019-10-28 14:51:34 PM EET
Chemistry	SYBR_GREEN
Experiment Barcode
Experiment Comments	PitNET19, PitNET23
Experiment File Name	D:\heelvijs\2020-04-10 miRNA QC qPCR batch 2.eds
Experiment Name	2020-04-10 miRNA QC qPCR batch 2
Experiment Run End Time	2020-04-10 13:58:05 PM EEST
Experiment Type	Standard Curve
Experiment User Name
Instrument Name	ViiA7-B208
Instrument Serial Number	278880324
Instrument Type	ViiA 7
Passive Reference	ROX
Quantification Cycle Method	Ct
Signal Smoothing On	true
Stage/ Cycle where Analysis is performed	Stage 2, Step 2
Well	Well Position	Omit	Sample Name	Target Name	Task	Reporter	Quencher	CT	Ct Mean	Ct SD	Quantity	Quantity Mean	Quantity SD	Automatic Ct Threshold	Ct Threshold	Automatic Baseline	Baseline Start	Baseline End	Comments	Y-Intercept	R(superscript 2)	Tm1	Slope	Tm2	Efficiency	Tm3	Custom1	Custom2	Custom3	Custom4	Custom5
1	A1	FALSE	PitNET19-24h	UniSp100	UNKNOWN	SYBR	None	29.0383	29.012	0.0372659				FALSE	0.2	TRUE	3	24				70.1226
2	A2	FALSE	PitNET19-24h	UniSp100	UNKNOWN	SYBR	None	28.9856	29.012	0.0372659				FALSE	0.2	TRUE	3	23				70.0247
3	A3	FALSE	PitNET19-x	UniSp100	UNKNOWN	SYBR	None	28.9626	29.0223	0.0844421				FALSE	0.2	TRUE	3	23				70.1226
4	A4	FALSE	PitNET19-x	UniSp100	UNKNOWN	SYBR	None	29.0821	29.0223	0.0844421				FALSE	0.2	TRUE	3	24				70.1226
5	A5	FALSE	PitNET23-24h	UniSp100	UNKNOWN	SYBR	None	28.6905	28.6224	0.0962621				FALSE	0.2	TRUE	3	23				70.2205
6	A6	FALSE	PitNET23-24h	UniSp100	UNKNOWN	SYBR	None	28.5543	28.6224	0.0962621				FALSE	0.2	TRUE	3	23				70.2205
7	A7	FALSE	PitNET23-x	UniSp100	UNKNOWN	SYBR	None	28.7506	28.7648	0.0200808				FALSE	0.2	TRUE	3	23				70.1226
8	A8	FALSE	PitNET23-x	UniSp100	UNKNOWN	SYBR	None	28.779	28.7648	0.0200808				FALSE	0.2	TRUE	3	23				70.2205
13	B1	FALSE	PitNET19-24h	UniSp101	UNKNOWN	SYBR	None	26.4417	26.4068	0.0492558				FALSE	0.2	TRUE	3	21				69.7309
14	B2	FALSE	PitNET19-24h	UniSp101	UNKNOWN	SYBR	None	26.372	26.4068	0.0492558				FALSE	0.2	TRUE	3	21				69.7309
15	B3	FALSE	PitNET19-x	UniSp101	UNKNOWN	SYBR	None	26.4005	26.5134	0.159615				FALSE	0.2	TRUE	3	21				69.8288
16	B4	FALSE	PitNET19-x	UniSp101	UNKNOWN	SYBR	None	26.6262	26.5134	0.159615				FALSE	0.2	TRUE	3	21				69.8288
17	B5	FALSE	PitNET23-24h	UniSp101	UNKNOWN	SYBR	None	25.9476	25.7932	0.2183				FALSE	0.2	TRUE	3	20				69.8288
18	B6	FALSE	PitNET23-24h	UniSp101	UNKNOWN	SYBR	None	25.6389	25.7932	0.2183				FALSE	0.2	TRUE	3	20				69.8288
19	B7	FALSE	PitNET23-x	UniSp101	UNKNOWN	SYBR	None	26.1102	26.0388	0.100895				FALSE	0.2	TRUE	3	20				69.7309
20	B8	FALSE	PitNET23-x	UniSp101	UNKNOWN	SYBR	None	25.9675	26.0388	0.100895				FALSE	0.2	TRUE	3	20				69.7309
25	C1	FALSE	PitNET19-24h	miR-103a-3p	UNKNOWN	SYBR	None	26.416	26.3843	0.0448968				FALSE	0.2	TRUE	3	21				69.9267
26	C2	FALSE	PitNET19-24h	miR-103a-3p	UNKNOWN	SYBR	None	26.3526	26.3843	0.0448968				FALSE	0.2	TRUE	3	21				70.0247
27	C3	FALSE	PitNET19-x	miR-103a-3p	UNKNOWN	SYBR	None	28.4976	28.4035	0.133098				FALSE	0.2	TRUE	3	23				70.0247
28	C4	FALSE	PitNET19-x	miR-103a-3p	UNKNOWN	SYBR	None	28.3093	28.4035	0.133098				FALSE	0.2	TRUE	3	23				70.0247
29	C5	FALSE	PitNET23-24h	miR-103a-3p	UNKNOWN	SYBR	None	27.4729	27.2854	0.265131				FALSE	0.2	TRUE	3	22				70.0247
30	C6	FALSE	PitNET23-24h	miR-103a-3p	UNKNOWN	SYBR	None	27.098	27.2854	0.265131				FALSE	0.2	TRUE	3	22				70.0247
31	C7	FALSE	PitNET23-x	miR-103a-3p	UNKNOWN	SYBR	None	26.6246	26.5782	0.0656817				FALSE	0.2	TRUE	3	21				70.0247
32	C8	FALSE	PitNET23-x	miR-103a-3p	UNKNOWN	SYBR	None	26.5317	26.5782	0.0656817				FALSE	0.2	TRUE	3	21				70.0247
37	D1	FALSE	PitNET19-24h	miR-191-5p	UNKNOWN	SYBR	None	26.8388	26.7897	0.0694378				FALSE	0.206353	TRUE	3	22				70.0247
38	D2	FALSE	PitNET19-24h	miR-191-5p	UNKNOWN	SYBR	None	26.7406	26.7897	0.0694378				FALSE	0.206353	TRUE	3	21				70.1226
39	D3	FALSE	PitNET19-x	miR-191-5p	UNKNOWN	SYBR	None	28.7908	28.8918	0.142881				FALSE	0.206353	TRUE	3	23				70.0247
40	D4	FALSE	PitNET19-x	miR-191-5p	UNKNOWN	SYBR	None	28.9928	28.8918	0.142881				FALSE	0.206353	TRUE	3	23				70.1226
41	D5	FALSE	PitNET23-24h	miR-191-5p	UNKNOWN	SYBR	None	28.2059	28.0754	0.184453				FALSE	0.206353	TRUE	3	23				70.0247
42	D6	FALSE	PitNET23-24h	miR-191-5p	UNKNOWN	SYBR	None	27.945	28.0754	0.184453				FALSE	0.206353	TRUE	3	23				70.0247
43	D7	FALSE	PitNET23-x	miR-191-5p	UNKNOWN	SYBR	None	26.9723	27.1217	0.211267				FALSE	0.206353	TRUE	3	21				69.9267
44	D8	FALSE	PitNET23-x	miR-191-5p	UNKNOWN	SYBR	None	27.2711	27.1217	0.211267				FALSE	0.206353	TRUE	3	22				70.0247
49	E1	FALSE	PitNET19-24h	miR-30c-5p	UNKNOWN	SYBR	None	28.9229	28.9341	0.0158647				FALSE	0.2	TRUE	3	23				70.1226
50	E2	FALSE	PitNET19-24h	miR-30c-5p	UNKNOWN	SYBR	None	28.9453	28.9341	0.0158647				FALSE	0.2	TRUE	3	23				70.1226
51	E3	FALSE	PitNET19-x	miR-30c-5p	UNKNOWN	SYBR	None	30.912	30.5628	0.493888				FALSE	0.2	TRUE	3	25				70.2205
52	E4	FALSE	PitNET19-x	miR-30c-5p	UNKNOWN	SYBR	None	30.2136	30.5628	0.493888				FALSE	0.2	TRUE	3	25				70.2205
53	E5	FALSE	PitNET23-24h	miR-30c-5p	UNKNOWN	SYBR	None	29.5678	29.4532	0.162103				FALSE	0.2	TRUE	3	24				70.2205
54	E6	FALSE	PitNET23-24h	miR-30c-5p	UNKNOWN	SYBR	None	29.3385	29.4532	0.162103				FALSE	0.2	TRUE	3	24				70.2205
55	E7	FALSE	PitNET23-x	miR-30c-5p	UNKNOWN	SYBR	None	28.8447	28.9744	0.183403				FALSE	0.2	TRUE	3	23				70.2205
56	E8	FALSE	PitNET23-x	miR-30c-5p	UNKNOWN	SYBR	None	29.1041	28.9744	0.183403				FALSE	0.2	TRUE	3	24				70.1226
61	F1	FALSE	PitNET19-24h	miR-451a	UNKNOWN	SYBR	None	23.553	23.6102	0.0809934				FALSE	0.2	TRUE	3	18				69.8288
62	F2	FALSE	PitNET19-24h	miR-451a	UNKNOWN	SYBR	None	23.6675	23.6102	0.0809934				FALSE	0.2	TRUE	3	18				69.8288
63	F3	FALSE	PitNET19-x	miR-451a	UNKNOWN	SYBR	None	23.1921	23.2601	0.0961757				FALSE	0.2	TRUE	3	18				69.8288
64	F4	FALSE	PitNET19-x	miR-451a	UNKNOWN	SYBR	None	23.3281	23.2601	0.0961757				FALSE	0.2	TRUE	3	18				69.8288
65	F5	FALSE	PitNET23-24h	miR-451a	UNKNOWN	SYBR	None	20.616	20.3946	0.313021				FALSE	0.2	TRUE	3	15				69.8288
66	F6	FALSE	PitNET23-24h	miR-451a	UNKNOWN	SYBR	None	20.1733	20.3946	0.313021				FALSE	0.2	TRUE	3	15				69.8288
67	F7	FALSE	PitNET23-x	miR-451a	UNKNOWN	SYBR	None	19.8806	19.6754	0.290192				FALSE	0.2	TRUE	3	14				69.8288
68	F8	FALSE	PitNET23-x	miR-451a	UNKNOWN	SYBR	None	19.4702	19.6754	0.290192				FALSE	0.2	TRUE	3	14				69.9267
73	G1	FALSE	PitNET19-24h	miR23a-3p	UNKNOWN	SYBR	None	26.5109	26.452	0.083239				FALSE	0.2	TRUE	3	21				70.6122
74	G2	FALSE	PitNET19-24h	miR23a-3p	UNKNOWN	SYBR	None	26.3932	26.452	0.083239				FALSE	0.2	TRUE	3	21				70.6122
75	G3	FALSE	PitNET19-x	miR23a-3p	UNKNOWN	SYBR	None	28.2487	28.0939	0.219015				FALSE	0.2	TRUE	3	23				70.5143
76	G4	FALSE	PitNET19-x	miR23a-3p	UNKNOWN	SYBR	None	27.939	28.0939	0.219015				FALSE	0.2	TRUE	3	22				70.5143
77	G5	FALSE	PitNET23-24h	miR23a-3p	UNKNOWN	SYBR	None	27.2819	27.0896	0.271914				FALSE	0.2	TRUE	3	22				70.6122
78	G6	FALSE	PitNET23-24h	miR23a-3p	UNKNOWN	SYBR	None	26.8974	27.0896	0.271914				FALSE	0.2	TRUE	3	21				70.6122
79	G7	FALSE	PitNET23-x	miR23a-3p	UNKNOWN	SYBR	None	26.7514	26.7992	0.0675536				FALSE	0.2	TRUE	3	21				70.6122
80	G8	FALSE	PitNET23-x	miR23a-3p	UNKNOWN	SYBR	None	26.8469	26.7992	0.0675536				FALSE	0.2	TRUE	3	21				70.5143
85	H1	FALSE	PitNET19-24h	UniSp6	UNKNOWN	SYBR	None	19.6901	19.7327	0.0602208				FALSE	0.2	TRUE	3	14				72.0809
86	H2	FALSE	PitNET19-24h	UniSp6	UNKNOWN	SYBR	None	19.7753	19.7327	0.0602208				FALSE	0.2	TRUE	3	14				72.0809
87	H3	FALSE	PitNET19-x	UniSp6	UNKNOWN	SYBR	None	19.9425	19.8466	0.135573				FALSE	0.2	TRUE	3	15				72.0809
88	H4	FALSE	PitNET19-x	UniSp6	UNKNOWN	SYBR	None	19.7508	19.8466	0.135573				FALSE	0.2	TRUE	3	14				72.0809
89	H5	FALSE	PitNET23-24h	UniSp6	UNKNOWN	SYBR	None	19.7849	19.6293	0.21997				FALSE	0.2	TRUE	3	14				72.0809
90	H6	FALSE	PitNET23-24h	UniSp6	UNKNOWN	SYBR	None	19.4738	19.6293	0.21997				FALSE	0.2	TRUE	3	14				72.1788
91	H7	FALSE	PitNET23-x	UniSp6	UNKNOWN	SYBR	None	19.718	19.6729	0.0638326				FALSE	0.2	TRUE	3	14				72.1788
92	H8	FALSE	PitNET23-x	UniSp6	UNKNOWN	SYBR	None	19.6278	19.6729	0.0638326				FALSE	0.2	TRUE	3	14				72.0809
Block Type	96-Well Block (0.2mL)
Calibration Background is expired	Yes
Calibration Background performed on	2019-10-28 14:18:50 PM EET
Calibration FAM is expired	Yes
Calibration FAM performed on	2019-10-28 14:35:25 PM EET
Calibration NED is expired	Yes
Calibration NED performed on	2019-10-28 15:15:20 PM EET
Calibration ROI is expired	No
Calibration ROI performed on	2019-10-28 14:11:56 PM EET
Calibration ROX is expired	Yes
Calibration ROX performed on	2019-10-28 14:43:30 PM EET
Calibration SYBR is expired	Yes
Calibration SYBR performed on	2019-10-28 15:07:27 PM EET
Calibration SYPRO ORAN is expired	Yes
Calibration SYPRO ORAN performed on	2019-04-08 15:17:39 PM EEST
Calibration TAMRA is expired	Yes
Calibration TAMRA performed on	2019-10-28 14:59:28 PM EET
Calibration Uniformity is expired	No
Calibration Uniformity performed on	2019-10-28 14:26:56 PM EET
Calibration VIC is expired	Yes
Calibration VIC performed on	2019-10-28 14:51:34 PM EET
Chemistry	SYBR_GREEN
Experiment Barcode
Experiment File Name	D:\heelvijs\2020-04-21 miRNS QC3.eds
Experiment Name	2020-04-21 miRNS QC3
Experiment Run End Time	2020-04-21 16:05:24 PM EEST
Experiment Type	Standard Curve
Experiment User Name
Instrument Name	ViiA7-B208
Instrument Serial Number	278880324
Instrument Type	ViiA 7
Passive Reference	ROX
Quantification Cycle Method	Ct
Signal Smoothing On	true
Stage/ Cycle where Analysis is performed	Stage 2, Step 2
Well	Well Position	Omit	Sample Name	Target Name	Task	Reporter	Quencher	CT	Ct Mean	Ct SD	Quantity	Quantity Mean	Quantity SD	Automatic Ct Threshold	Ct Threshold	Automatic Baseline	Baseline Start	Baseline End	Comments	Y-Intercept	R(superscript 2)	Tm1	Slope	Tm2	Efficiency	Tm3	Custom1	Custom2	Custom3	Custom4	Custom5	Custom6	HIGHSD
1	A1	FALSE	PitNET9-24h	UniSp100	UNKNOWN	SYBR	None	28.675	28.6327	0.0598121				FALSE	0.2	TRUE	3	24				69.9981											N
2	A2	FALSE	PitNET9-24h	UniSp100	UNKNOWN	SYBR	None	28.5904	28.6327	0.0598121				FALSE	0.2	TRUE	3	23				70.0957											N
3	A3	FALSE	NA sample	UniSp100	UNKNOWN	SYBR	None	28.6115	28.5368	0.105564				FALSE	0.2	TRUE	3	23				70.1934											N
4	A4	FALSE	NA sample	UniSp100	UNKNOWN	SYBR	None	28.4622	28.5368	0.105564				FALSE	0.2	TRUE	3	23				70.1934											N
5	A5	FALSE	NA sample	UniSp100	UNKNOWN	SYBR	None	28.5565	28.5637	0.0102879				FALSE	0.2	TRUE	3	24				70.1934											N
6	A6	FALSE	NA sample	UniSp100	UNKNOWN	SYBR	None	28.571	28.5637	0.0102879				FALSE	0.2	TRUE	3	23				70.291											N
7	A7	FALSE	PitNET9-x	UniSp100	UNKNOWN	SYBR	None	28.7011	28.7722	0.100461				FALSE	0.2	TRUE	3	24				70.1934											N
8	A8	FALSE	PitNET9-x	UniSp100	UNKNOWN	SYBR	None	28.8432	28.7722	0.100461				FALSE	0.2	TRUE	3	24				70.1934											N
13	B1	FALSE	PitNET9-24h	UniSP101	UNKNOWN	SYBR	None	24.7939	24.8349	0.0579914				FALSE	0.2	TRUE	3	20				69.9981											N
14	B2	FALSE	PitNET9-24h	UniSP101	UNKNOWN	SYBR	None	24.8759	24.8349	0.0579914				FALSE	0.2	TRUE	3	20				69.9981											N
15	B3	FALSE	NA sample	UniSP101	UNKNOWN	SYBR	None	24.7752	24.8178	0.0602922				FALSE	0.2	TRUE	3	19				70.0957											N
16	B4	FALSE	NA sample	UniSP101	UNKNOWN	SYBR	None	24.8605	24.8178	0.0602922				FALSE	0.2	TRUE	3	20				70.0957											N
17	B5	FALSE	NA sample	UniSP101	UNKNOWN	SYBR	None	25.0456	25.0476	0.00275135				FALSE	0.2	TRUE	3	20				69.9981											N
18	B6	FALSE	NA sample	UniSP101	UNKNOWN	SYBR	None	25.0495	25.0476	0.00275135				FALSE	0.2	TRUE	3	20				69.9981											N
19	B7	FALSE	PitNET9-x	UniSP101	UNKNOWN	SYBR	None	25.0538	25.1807	0.17942				FALSE	0.2	TRUE	3	20				69.9981											N
20	B8	FALSE	PitNET9-x	UniSP101	UNKNOWN	SYBR	None	25.3076	25.1807	0.17942				FALSE	0.2	TRUE	3	20				69.9004											N
25	C1	FALSE	PitNET9-24h	miR-103a-3p	UNKNOWN	SYBR	None	24.5884	24.5577	0.0433472				FALSE	0.2	TRUE	3	19				69.8028											N
26	C2	FALSE	PitNET9-24h	miR-103a-3p	UNKNOWN	SYBR	None	24.5271	24.5577	0.0433472				FALSE	0.2	TRUE	3	19				69.9004											N
27	C3	FALSE	NA sample	miR-103a-3p	UNKNOWN	SYBR	None	25.4833	25.5195	0.0510941				FALSE	0.2	TRUE	3	20				69.9981											N
28	C4	FALSE	NA sample	miR-103a-3p	UNKNOWN	SYBR	None	25.5556	25.5195	0.0510941				FALSE	0.2	TRUE	3	21				69.9981											N
29	C5	FALSE	NA sample	miR-103a-3p	UNKNOWN	SYBR	None	25.6311	25.7313	0.14174				FALSE	0.2	TRUE	3	20				69.9981											N
30	C6	FALSE	NA sample	miR-103a-3p	UNKNOWN	SYBR	None	25.8316	25.7313	0.14174				FALSE	0.2	TRUE	3	21				69.9004											N
31	C7	FALSE	PitNET9-x	miR-103a-3p	UNKNOWN	SYBR	None	24.4424	24.5419	0.140731				FALSE	0.2	TRUE	3	19				69.9981											N
32	C8	FALSE	PitNET9-x	miR-103a-3p	UNKNOWN	SYBR	None	24.6414	24.5419	0.140731				FALSE	0.2	TRUE	3	20				69.9004											N
37	D1	FALSE	PitNET9-24h	miR-191-5p	UNKNOWN	SYBR	None	24.9733	24.8992	0.104852				FALSE	0.2	TRUE	3	20				70.0957											N
38	D2	FALSE	PitNET9-24h	miR-191-5p	UNKNOWN	SYBR	None	24.825	24.8992	0.104852				FALSE	0.2	TRUE	3	20				70.0957											N
39	D3	FALSE	NA sample	miR-191-5p	UNKNOWN	SYBR	None	25.8542	25.9823	0.181237				FALSE	0.2	TRUE	3	21				70.1934											N
40	D4	FALSE	NA sample	miR-191-5p	UNKNOWN	SYBR	None	26.1105	25.9823	0.181237				FALSE	0.2	TRUE	3	21				70.1934											N
41	D5	FALSE	NA sample	miR-191-5p	UNKNOWN	SYBR	None	26.04	26.0525	0.0176315				FALSE	0.2	TRUE	3	21				70.1934											N
42	D6	FALSE	NA sample	miR-191-5p	UNKNOWN	SYBR	None	26.065	26.0525	0.0176315				FALSE	0.2	TRUE	3	21				70.1934											N
43	D7	FALSE	PitNET9-x	miR-191-5p	UNKNOWN	SYBR	None	24.6786	24.8918	0.301577				FALSE	0.2	TRUE	3	20				70.1934											N
44	D8	FALSE	PitNET9-x	miR-191-5p	UNKNOWN	SYBR	None	25.1051	24.8918	0.301577				FALSE	0.2	TRUE	3	20				70.1934											N
49	E1	FALSE	PitNET9-24h	miR-30c-5p	UNKNOWN	SYBR	None	26.2592	26.2912	0.0452583				FALSE	0.2	TRUE	3	21				70.291											N
50	E2	FALSE	PitNET9-24h	miR-30c-5p	UNKNOWN	SYBR	None	26.3232	26.2912	0.0452583				FALSE	0.2	TRUE	3	21				70.3887											N
51	E3	FALSE	NA sample	miR-30c-5p	UNKNOWN	SYBR	None	27.1163	27.0994	0.0238976				FALSE	0.2	TRUE	3	22				70.3887											N
52	E4	FALSE	NA sample	miR-30c-5p	UNKNOWN	SYBR	None	27.0825	27.0994	0.0238976				FALSE	0.2	TRUE	3	22				70.3887											N
53	E5	FALSE	NA sample	miR-30c-5p	UNKNOWN	SYBR	None	27.3886	27.358	0.0433054				FALSE	0.2	TRUE	3	22				70.3887											N
54	E6	FALSE	NA sample	miR-30c-5p	UNKNOWN	SYBR	None	27.3274	27.358	0.0433054				FALSE	0.2	TRUE	3	22				70.3887											N
55	E7	FALSE	PitNET9-x	miR-30c-5p	UNKNOWN	SYBR	None	26.1916	26.293	0.143396				FALSE	0.2	TRUE	3	21				70.3887											N
56	E8	FALSE	PitNET9-x	miR-30c-5p	UNKNOWN	SYBR	None	26.3944	26.293	0.143396				FALSE	0.2	TRUE	3	21				70.3887											N
61	F1	FALSE	PitNET9-24h	miR-451a	UNKNOWN	SYBR	None	20.9719	20.8712	0.142393				FALSE	0.2	TRUE	3	16				69.9004											N
62	F2	FALSE	PitNET9-24h	miR-451a	UNKNOWN	SYBR	None	20.7705	20.8712	0.142393				FALSE	0.2	TRUE	3	16				69.9981											N
63	F3	FALSE	NA sample	miR-451a	UNKNOWN	SYBR	None	20.9908	20.9949	0.00572253				FALSE	0.2	TRUE	3	16				69.9981											N
64	F4	FALSE	NA sample	miR-451a	UNKNOWN	SYBR	None	20.9989	20.9949	0.00572253				FALSE	0.2	TRUE	3	16				69.9981											N
65	F5	FALSE	NA sample	miR-451a	UNKNOWN	SYBR	None	21.0793	21.1357	0.0797958				FALSE	0.2	TRUE	3	16				69.9981											N
66	F6	FALSE	NA sample	miR-451a	UNKNOWN	SYBR	None	21.1921	21.1357	0.0797958				FALSE	0.2	TRUE	3	16				69.9981											N
67	F7	FALSE	PitNET9-x	miR-451a	UNKNOWN	SYBR	None	20.8063	20.9304	0.175482				FALSE	0.2	TRUE	3	16				69.9981											N
68	F8	FALSE	PitNET9-x	miR-451a	UNKNOWN	SYBR	None	21.0545	20.9304	0.175482				FALSE	0.2	TRUE	3	16				69.9004											N
73	G1	FALSE	PitNET9-24h	miR-23a-3p	UNKNOWN	SYBR	None	23.77	23.7594	0.0150636				FALSE	0.2	TRUE	3	19				70.6816											N
74	G2	FALSE	PitNET9-24h	miR-23a-3p	UNKNOWN	SYBR	None	23.7487	23.7594	0.0150636				FALSE	0.2	TRUE	3	19				70.7793											N
75	G3	FALSE	NA sample	miR-23a-3p	UNKNOWN	SYBR	None	24.7562	24.8279	0.101452				FALSE	0.2	TRUE	3	19				70.7793											N
76	G4	FALSE	NA sample	miR-23a-3p	UNKNOWN	SYBR	None	24.8997	24.8279	0.101452				FALSE	0.2	TRUE	3	20				70.6816											N
77	G5	FALSE	NA sample	miR-23a-3p	UNKNOWN	SYBR	None	24.8046	24.8842	0.112477				FALSE	0.2	TRUE	3	20				70.7793											N
78	G6	FALSE	NA sample	miR-23a-3p	UNKNOWN	SYBR	None	24.9637	24.8842	0.112477				FALSE	0.2	TRUE	3	20				70.7793											N
79	G7	FALSE	PitNET9-x	miR-23a-3p	UNKNOWN	SYBR	None	23.7317	23.6561	0.10701				FALSE	0.2	TRUE	3	19				70.7793											N
80	G8	FALSE	PitNET9-x	miR-23a-3p	UNKNOWN	SYBR	None	23.5804	23.6561	0.10701				FALSE	0.2	TRUE	3	18				70.6816											N
85	H1	FALSE	PitNET9-24h	UniSp6	UNKNOWN	SYBR	None	18.2249	18.2149	0.0141937				FALSE	0.2	TRUE	3	14				72.3417											N
86	H2	FALSE	PitNET9-24h	UniSp6	UNKNOWN	SYBR	None	18.2049	18.2149	0.0141937				FALSE	0.2	TRUE	3	13				72.3417											N
87	H3	FALSE	NA sample	UniSp6	UNKNOWN	SYBR	None	18.0227	18.0853	0.0885151				FALSE	0.2	TRUE	3	13				72.3417											N
88	H4	FALSE	NA sample	UniSp6	UNKNOWN	SYBR	None	18.1479	18.0853	0.0885151				FALSE	0.2	TRUE	3	13				72.4393											N
89	H5	FALSE	NA sample	UniSp6	UNKNOWN	SYBR	None	18.2614	18.2113	0.0708377				FALSE	0.2	TRUE	3	14				72.3417											N
90	H6	FALSE	NA sample	UniSp6	UNKNOWN	SYBR	None	18.1612	18.2113	0.0708377				FALSE	0.2	TRUE	3	13				72.4393											N
91	H7	FALSE	PitNET9-x	UniSp6	UNKNOWN	SYBR	None	17.0804	19.8416	3.90493				FALSE	0.2	TRUE	3	12				72.3417											Y
92	H8	FALSE	PitNET9-x	UniSp6	UNKNOWN	SYBR	None	22.6028	19.8416	3.90493				FALSE	0.2	TRUE	3	16				72.1464											Y
Block Type	96-Well Block (0.2mL)
Calibration Background is expired	No
Calibration Background performed on	2019-02-21 11:35:09 AM EET
Calibration FAM is expired	No
Calibration FAM performed on	2019-02-21 12:40:56 PM EET
Calibration NED is expired	No
Calibration NED performed on	2019-02-21 13:14:28 PM EET
Calibration ROI is expired	No
Calibration ROI performed on	2019-02-21 11:27:36 AM EET
Calibration ROX is expired	No
Calibration ROX performed on	2019-02-21 12:48:48 PM EET
Calibration SYBR is expired	No
Calibration SYBR performed on	2019-02-21 12:57:19 PM EET
Calibration SYPRO ORAN is expired	No
Calibration SYPRO ORAN performed on	2019-04-08 15:17:39 PM EEST
Calibration TAMRA is expired	No
Calibration TAMRA performed on	2019-02-21 13:05:20 PM EET
Calibration Uniformity is expired	No
Calibration Uniformity performed on	2019-02-21 12:22:48 PM EET
Calibration VIC is expired	No
Calibration VIC performed on	2019-02-21 12:32:28 PM EET
Chemistry	SYBR_GREEN
Experiment Barcode
Experiment Comments
Experiment File Name	D:\Kaspars\2019-06-21 162615_mirna_hemolize_10x.eds
Experiment Name	2019-06-21 162615_mirna_hemolize_10x
Experiment Run End Time	2019-06-21 18:21:04 PM EEST
Experiment Type	Standard Curve
Experiment User Name
Instrument Name	ViiA7-B208
Instrument Serial Number	278880324
Instrument Type	ViiA 7
Passive Reference	ROX
Quantification Cycle Method	Ct
Signal Smoothing On	true
Stage/ Cycle where Analysis is performed	Stage 2, Step 2
Well	Well Position	Omit	Sample Name	Target Name	Task	Reporter	Quencher	CT	Ct Mean	Ct SD	Delta ct	Quantity Mean	Quantity SD	Automatic Ct Threshold	Ct Threshold	Automatic Baseline	Baseline Start	Baseline End	Comments	Y-Intercept	R(superscript 2)	Tm1	Slope	Tm2	Efficiency	Tm3	Custom1	Custom2	Custom3	Custom4	Custom5	Custom6	HIGHSD
1	A1	FALSE	PitNET22-24h	miR 23a	UNKNOWN	SYBR	None	30.5425	30.8658	0.457196	4.42889			FALSE	0.2	TRUE	3	25				71.088											N
2	A2	FALSE	PitNET22-24h	miR 23a	UNKNOWN	SYBR	None	31.1891	30.8658	0.457196	4.89202			FALSE	0.2	TRUE	3	25				70.9893											N
3	A3	FALSE	PitNET22-x	miR 23a	UNKNOWN	SYBR	None	31.1297	31.3108	0.256011	5.50373			FALSE	0.2	TRUE	3	26				70.9893											N
4	A4	FALSE	PitNET22-x	miR 23a	UNKNOWN	SYBR	None	31.4918	31.3108	0.256011	3.94493			FALSE	0.2	TRUE	3	26				71.088											N
5	A5	FALSE	NA sample-24h	miR 23a	UNKNOWN	SYBR	None	30.9242	30.8847	0.0558294	4.64607			FALSE	0.2	TRUE	3	26				70.9893											N
6	A6	FALSE	NA sample-24h	miR 23a	UNKNOWN	SYBR	None	30.8453	30.8847	0.0558294	3.96833			FALSE	0.2	TRUE	3	26				71.088											N
7	A7	FALSE	NA sample-x	miR 23a	UNKNOWN	SYBR	None	29.8918	30.1155	0.316251	4.34023			FALSE	0.2	TRUE	3	24				71.1867											N
8	A8	FALSE	NA sample-x	miR 23a	UNKNOWN	SYBR	None	30.3391	30.1155	0.316251	3.14404			FALSE	0.2	TRUE	3	25				71.088											N
13	B1	FALSE	pitnet24-24h	miR 23a	UNKNOWN	SYBR	None	34.1756	33.987	0.266781	2.75563			FALSE	0.2	TRUE	3	28				70.8906											N
14	B2	FALSE	pitnet24-24h	miR 23a	UNKNOWN	SYBR	None	33.7983	33.987	0.266781	4.01923			FALSE	0.2	TRUE	3	29				70.9893											N
15	B3	FALSE	pitnet24-x	miR 23a	UNKNOWN	SYBR	None	32.6507	32.2414	0.578755				FALSE	0.2	TRUE	3	27				70.9893											Y
16	B4	FALSE	pitnet24-x	miR 23a	UNKNOWN	SYBR	None	31.8322	32.2414	0.578755				FALSE	0.2	TRUE	3	26				70.9893											Y
17	B5	FALSE	pitnet25-24h	miR 23a	UNKNOWN	SYBR	None	32.6763	32.5734	0.145584				FALSE	0.2	TRUE	3	27				71.088											N
18	B6	FALSE	pitnet25-24h	miR 23a	UNKNOWN	SYBR	None	32.4704	32.5734	0.145584				FALSE	0.2	TRUE	3	27				71.088											N
19	B7	FALSE	pitnet25-x	miR 23a	UNKNOWN	SYBR	None	30.9606	30.9268	0.0477264				FALSE	0.2	TRUE	3	26				71.088											N
20	B8	FALSE	pitnet25-x	miR 23a	UNKNOWN	SYBR	None	30.8931	30.9268	0.0477264				FALSE	0.2	TRUE	3	26				71.1867											N
25	C1	FALSE	pitnet26-24h	miR 23a	UNKNOWN	SYBR	None	30.1868	30.2381	0.0725061				FALSE	0.2	TRUE	3	25				70.9893											N
26	C2	FALSE	pitnet26-24h	miR 23a	UNKNOWN	SYBR	None	30.2894	30.2381	0.0725061				FALSE	0.2	TRUE	3	25				71.088											N
27	C3	FALSE	pitnet26-x	miR 23a	UNKNOWN	SYBR	None	31.4427	31.0531	0.550883				FALSE	0.2	TRUE	3	26				71.088											Y
28	C4	FALSE	pitnet26-x	miR 23a	UNKNOWN	SYBR	None	30.6636	31.0531	0.550883				FALSE	0.2	TRUE	3	26				71.088											Y
37	D1	FALSE	PitNET22-24h	miR 451a	UNKNOWN	SYBR	None	26.3477	26.4369	0.126171				FALSE	0.2	TRUE	3	21				70.3972											N
38	D2	FALSE	PitNET22-24h	miR 451a	UNKNOWN	SYBR	None	26.5261	26.4369	0.126171				FALSE	0.2	TRUE	3	21				70.3972											N
39	D3	FALSE	PitNET22-x	miR 451a	UNKNOWN	SYBR	None	26.4006	26.4187	0.0256604				FALSE	0.2	TRUE	3	21				70.3972											N
40	D4	FALSE	PitNET22-x	miR 451a	UNKNOWN	SYBR	None	26.4369	26.4187	0.0256604				FALSE	0.2	TRUE	3	21				70.3972											N
41	D5	FALSE	NA sample-24h	miR 451a	UNKNOWN	SYBR	None	25.3129	25.381	0.0963308				FALSE	0.2	TRUE	3	20				70.2985											N
42	D6	FALSE	NA sample-24h	miR 451a	UNKNOWN	SYBR	None	25.4491	25.381	0.0963308				FALSE	0.2	TRUE	3	20				70.2985											N
43	D7	FALSE	NA sample-x	miR 451a	UNKNOWN	SYBR	None	26.1522	26.1705	0.0259517				FALSE	0.2	TRUE	3	21				70.3972											N
44	D8	FALSE	NA sample-x	miR 451a	UNKNOWN	SYBR	None	26.1889	26.1705	0.0259517				FALSE	0.2	TRUE	3	21				70.3972											N
49	E1	FALSE	pitnet24-24h	miR 451a	UNKNOWN	SYBR	None	29.407	29.3409	0.0934945				FALSE	0.2	TRUE	3	24				70.2985											N
50	E2	FALSE	pitnet24-24h	miR 451a	UNKNOWN	SYBR	None	29.2748	29.3409	0.0934945				FALSE	0.2	TRUE	3	23				70.3972											N
51	E3	FALSE	pitnet24-x	miR 451a	UNKNOWN	SYBR	None	28.3197	28.2731	0.0658867				FALSE	0.2	TRUE	3	23				70.3972											N
52	E4	FALSE	pitnet24-x	miR 451a	UNKNOWN	SYBR	None	28.2265	28.2731	0.0658867				FALSE	0.2	TRUE	3	23				70.3972											N
53	E5	FALSE	pitnet25-24h	miR 451a	UNKNOWN	SYBR	None	28.2699	28.2331	0.0519762				FALSE	0.2	TRUE	3	23				70.3972											N
54	E6	FALSE	pitnet25-24h	miR 451a	UNKNOWN	SYBR	None	28.1964	28.2331	0.0519762				FALSE	0.2	TRUE	3	23				70.3972											N
55	E7	FALSE	pitnet25-x	miR 451a	UNKNOWN	SYBR	None	27.6655	27.7828	0.165877				FALSE	0.2	TRUE	3	22				70.3972											N
56	E8	FALSE	pitnet25-x	miR 451a	UNKNOWN	SYBR	None	27.9001	27.7828	0.165877				FALSE	0.2	TRUE	3	22				70.3972											N
61	F1	FALSE	pitnet26-24h	miR 451a	UNKNOWN	SYBR	None	27.4638	27.4825	0.0264385				FALSE	0.2	TRUE	3	22				70.2985											N
62	F2	FALSE	pitnet26-24h	miR 451a	UNKNOWN	SYBR	None	27.5011	27.4825	0.0264385				FALSE	0.2	TRUE	3	22				70.2985											N
63	F3	FALSE	pitnet26-x	miR 451a	UNKNOWN	SYBR	None	26.7745	27.0339	0.366901				FALSE	0.2	TRUE	3	22				70.2985											N
64	F4	FALSE	pitnet26-x	miR 451a	UNKNOWN	SYBR	None	27.2934	27.0339	0.366901				FALSE	0.2	TRUE	3	22				70.2985											N
73	G1	FALSE		miR 23a	NTC	SYBR	None	Undetermined						FALSE	0.2	TRUE	3	41				63.883											N
74	G2	FALSE		miR 23a	NTC	SYBR	None	Undetermined						FALSE	0.2	TRUE	3	41				84.4124											N
75	G3	FALSE		miR 451a	NTC	SYBR	None	Undetermined						FALSE	0.2	TRUE	3	41				65.3635											N
Block Type	96-Well Block (0.2mL)
Calibration Background is expired	No
Calibration Background performed on	2019-02-21 11:35:09 AM EET
Calibration FAM is expired	No
Calibration FAM performed on	2019-02-21 12:40:56 PM EET
Calibration NED is expired	No
Calibration NED performed on	2019-02-21 13:14:28 PM EET
Calibration ROI is expired	No
Calibration ROI performed on	2019-02-21 11:27:36 AM EET
Calibration ROX is expired	No
Calibration ROX performed on	2019-02-21 12:48:48 PM EET
Calibration SYBR is expired	No
Calibration SYBR performed on	2019-02-21 12:57:19 PM EET
Calibration TAMRA is expired	No
Calibration TAMRA performed on	2019-02-21 13:05:20 PM EET
Calibration Uniformity is expired	No
Calibration Uniformity performed on	2019-02-21 12:22:48 PM EET
Calibration VIC is expired	No
Calibration VIC performed on	2019-02-21 12:32:28 PM EET
Chemistry	SYBR_GREEN
Experiment Barcode
Experiment Comments	miRCURY mir23a miR451, hemolizes tests
Experiment File Name	D:\Kaspars\2019-03-06-155039-miRNA_miRCURY_qPC.eds
Experiment Name	2019-03-06-155039-miRNA_miRCURY_qPC
Experiment Run End Time	2019-03-06 17:39:34 PM EET
Experiment Type	Standard Curve
Experiment User Name
Instrument Name	ViiA7-B208
Instrument Serial Number	278880324
Instrument Type	ViiA 7
Passive Reference	ROX
Quantification Cycle Method	Ct
Signal Smoothing On	true
Stage/ Cycle where Analysis is performed	Stage 2, Step 2
Well	Well Position	Omit	Sample Name	Target Name	Task	Reporter	Quencher	CT	Ct Mean	Ct SD	Quantity	Quantity Mean	Quantity SD	Automatic Ct Threshold	Ct Threshold	Automatic Baseline	Baseline Start	Baseline End	Comments	Y-Intercept	R(superscript 2)	Tm1	Slope	Tm2	Efficiency	Tm3	Custom1	Custom2	Custom3	Custom4	Custom5	Custom6	BADROX	HIGHSD	NOISE	PRFLOW
1	A1	FALSE	PitNET1-24h	miR 23a	UNKNOWN	SYBR	None	29.3266	29.3625	0.0507785				FALSE	0.2	TRUE	3	24				71.1593											N	N	N	N
2	A2	FALSE	PitNET1-24h	miR 23a	UNKNOWN	SYBR	None	29.3984	29.3625	0.0507785				FALSE	0.2	TRUE	3	24				71.1593											N	N	N	N
3	A3	FALSE	PitNET1-x	miR 23a	UNKNOWN	SYBR	None	29.1066	29.1362	0.0418299				FALSE	0.2	TRUE	3	24				71.1593											N	N	N	N
4	A4	FALSE	PitNET1-x	miR 23a	UNKNOWN	SYBR	None	29.1658	29.1362	0.0418299				FALSE	0.2	TRUE	3	23				70.9624											N	N	N	N
5	A5	FALSE	PitNET2-24h	miR 23a	UNKNOWN	SYBR	None	31.1713	31.7118	0.764356				FALSE	0.2	TRUE	3	26				71.2577											N	Y	N	N
6	A6	FALSE	PitNET2-24h	miR 23a	UNKNOWN	SYBR	None	32.2523	31.7118	0.764356				FALSE	0.2	TRUE	3	27				71.0608											N	Y	N	N
7	A7	FALSE	PitNET2-x	miR 23a	UNKNOWN	SYBR	None	31.3501	31.5175	0.236734				FALSE	0.2	TRUE	3	26				71.1593											N	N	N	N
8	A8	FALSE	PitNET2-x	miR 23a	UNKNOWN	SYBR	None	31.6849	31.5175	0.236734				FALSE	0.2	TRUE	3	27				71.1593											N	N	N	N
13	B1	FALSE	PitNET3-24h	miR 23a	UNKNOWN	SYBR	None	31.4134	31.0665	0.490558				FALSE	0.2	TRUE	3	26				71.1593											N	N	N	N
14	B2	FALSE	PitNET3-24h	miR 23a	UNKNOWN	SYBR	None	30.7197	31.0665	0.490558				FALSE	0.2	TRUE	3	25				71.1593											N	N	N	N
15	B3	FALSE	PitNET3-x	miR 23a	UNKNOWN	SYBR	None	30.8401	30.4991	0.482258				FALSE	0.2	TRUE	3	25				71.1593											N	N	N	N
16	B4	FALSE	PitNET3-x	miR 23a	UNKNOWN	SYBR	None	30.1581	30.4991	0.482258				FALSE	0.2	TRUE	3	25				71.1593											N	N	N	N
17	B5	FALSE	PitNET17-24h	miR 23a	UNKNOWN	SYBR	None	28.8684	28.9685	0.141607				FALSE	0.2	TRUE	3	24				71.2577											N	N	N	N
18	B6	FALSE	PitNET17-24h	miR 23a	UNKNOWN	SYBR	None	29.0686	28.9685	0.141607				FALSE	0.2	TRUE	3	24				71.2577											N	N	N	N
19	B7	FALSE	PitNET17-x	miR 23a	UNKNOWN	SYBR	None	29.8688	29.826	0.0604352				FALSE	0.2	TRUE	3	25				71.1593											N	N	N	N
20	B8	FALSE	PitNET17-x	miR 23a	UNKNOWN	SYBR	None	29.7833	29.826	0.0604352				FALSE	0.2	TRUE	3	24				71.1593											N	N	N	N
25	C1	FALSE	PitNET1-24h	miR 451a	UNKNOWN	SYBR	None	25.2135	25.2531	0.05606				FALSE	0.2	TRUE	3	20				70.4701											N	N	N	N
26	C2	FALSE	PitNET1-24h	miR 451a	UNKNOWN	SYBR	None	25.2927	25.2531	0.05606				FALSE	0.2	TRUE	3	20				70.4701											N	N	N	N
27	C3	FALSE	PitNET1-x	miR 451a	UNKNOWN	SYBR	None	24.4854	24.4298	0.0785698				FALSE	0.2	TRUE	3	19				70.3717											N	N	N	N
28	C4	FALSE	PitNET1-x	miR 451a	UNKNOWN	SYBR	None	24.3742	24.4298	0.0785698				FALSE	0.2	TRUE	3	19				70.4701											N	N	N	N
29	C5	FALSE	PitNET2-24h	miR 451a	UNKNOWN	SYBR	None	27.9052	27.9754	0.0992697				FALSE	0.2	TRUE	3	23				70.4701											N	N	N	N
30	C6	FALSE	PitNET2-24h	miR 451a	UNKNOWN	SYBR	None	28.0455	27.9754	0.0992697				FALSE	0.2	TRUE	3	23				70.3717											N	N	N	N
31	C7	FALSE	PitNET2-x	miR 451a	UNKNOWN	SYBR	None	26.9544	27.0823	0.180812				FALSE	0.2	TRUE	3	22				70.4701											N	N	N	N
32	C8	FALSE	PitNET2-x	miR 451a	UNKNOWN	SYBR	None	27.2101	27.0823	0.180812				FALSE	0.2	TRUE	3	22				70.3717											N	N	N	N
37	D1	FALSE	PitNET3-24h	miR 451a	UNKNOWN	SYBR	None	26.261	26.2176	0.0614319				FALSE	0.2	TRUE	3	21				70.3717											N	N	N	N
38	D2	FALSE	PitNET3-24h	miR 451a	UNKNOWN	SYBR	None	26.1742	26.2176	0.0614319				FALSE	0.2	TRUE	3	21				70.4701											N	N	N	N
39	D3	FALSE	PitNET3-x	miR 451a	UNKNOWN	SYBR	None	25.5458	25.5303	0.0218557				FALSE	0.2	TRUE	3	20				70.3717											N	N	N	N
40	D4	FALSE	PitNET3-x	miR 451a	UNKNOWN	SYBR	None	25.5149	25.5303	0.0218557				FALSE	0.2	TRUE	3	20				70.4701											N	N	N	N
41	D5	FALSE	PitNET17-24h	miR 451a	UNKNOWN	SYBR	None	27.1622	27.187	0.0350473				FALSE	0.2	TRUE	3	22				70.4701											N	N	N	N
42	D6	FALSE	PitNET17-24h	miR 451a	UNKNOWN	SYBR	None	27.2117	27.187	0.0350473				FALSE	0.2	TRUE	3	21				70.3717											N	N	N	N
43	D7	FALSE	PitNET17-x	miR 451a	UNKNOWN	SYBR	None	23.8004	23.7423	0.0821803				FALSE	0.2	TRUE	3	19				70.4701											N	N	N	N
44	D8	FALSE	PitNET17-x	miR 451a	UNKNOWN	SYBR	None	23.6842	23.7423	0.0821803				FALSE	0.2	TRUE	3	18				70.4701											N	N	N	N
49	E1	FALSE		miR 23a	NTC	SYBR	None	Undetermined						FALSE	0.2	TRUE	3	41				61.1177											N	N	N	N
50	E2	FALSE		miR 23a	NTC	SYBR	None	Undetermined						FALSE	0.2	TRUE	3	41				66.2369											N	N	N	N
51	E3	FALSE		miR 451a	NTC	SYBR	None	Undetermined						FALSE	0.2	TRUE	3	41				61.413											N	N	N	N
52	E4	FALSE		miR 451a	NTC	SYBR	None	Undetermined						FALSE	0.2	TRUE	3	41				84.8434											Y	N	Y	Y
Block Type	96-Well Block (0.2mL)
Calibration Background is expired	No
Calibration Background performed on	2019-02-21 11:35:09 AM EET
Calibration FAM is expired	No
Calibration FAM performed on	2019-02-21 12:40:56 PM EET
Calibration NED is expired	No
Calibration NED performed on	2019-02-21 13:14:28 PM EET
Calibration ROI is expired	No
Calibration ROI performed on	2019-02-21 11:27:36 AM EET
Calibration ROX is expired	No
Calibration ROX performed on	2019-02-21 12:48:48 PM EET
Calibration SYBR is expired	No
Calibration SYBR performed on	2019-02-21 12:57:19 PM EET
Calibration TAMRA is expired	No
Calibration TAMRA performed on	2019-02-21 13:05:20 PM EET
Calibration Uniformity is expired	No
Calibration Uniformity performed on	2019-02-21 12:22:48 PM EET
Calibration VIC is expired	No
Calibration VIC performed on	2019-02-21 12:32:28 PM EET
Chemistry	SYBR_GREEN
Experiment Barcode
Experiment Comments	miRCURY mir23a miR451, hemolizes tests
Experiment File Name	D:\Kaspars\2019-02-27 160559 miRNA_miRCURY_qPCR.eds
Experiment Name	2019-02-27 160559 miRNA_miRCURY_qPCR
Experiment Run End Time	2019-02-27 17:58:52 PM EET
Experiment Type	Standard Curve
Experiment User Name
Instrument Name	ViiA7-B208
Instrument Serial Number	278880324
Instrument Type	ViiA 7
Passive Reference	ROX
Quantification Cycle Method	Ct
Signal Smoothing On	true
Stage/ Cycle where Analysis is performed	Stage 2, Step 2
Well	Well Position	Omit	Sample Name	Target Name	Task	Reporter	Quencher	CT	Ct Mean	Ct SD	Quantity	Quantity Mean	Quantity SD	Automatic Ct Threshold	Ct Threshold	Automatic Baseline	Baseline Start	Baseline End	Comments	Y-Intercept	R(superscript 2)	Tm1	Slope	Tm2	Efficiency	Tm3	Custom1	Custom2	Custom3	Custom4	Custom5	Custom6	HIGHSD
1	A1	FALSE	PitNET11-3-24h	miR 23a	UNKNOWN	SYBR	None	30.4023	30.249	0.216785				FALSE	0.2	TRUE	3	25				71.0564											N
2	A2	FALSE	PitNET11-3-24h	miR 23a	UNKNOWN	SYBR	None	30.0957	30.249	0.216785				FALSE	0.2	TRUE	3	25				71.0564											N
3	A3	FALSE	PitNET11-x	miR 23a	UNKNOWN	SYBR	None	29.8141	29.6199	0.274619				FALSE	0.2	TRUE	3	25				71.1548											N
4	A4	FALSE	PitNET11-x	miR 23a	UNKNOWN	SYBR	None	29.4257	29.6199	0.274619				FALSE	0.2	TRUE	3	24				71.1548											N
5	A5	FALSE	PitNET12-3-24h	miR 23a	UNKNOWN	SYBR	None	29.4844	29.1252	0.507944				FALSE	0.2	TRUE	3	24				71.2532											Y
6	A6	FALSE	PitNET12-3-24h	miR 23a	UNKNOWN	SYBR	None	28.766	29.1252	0.507944				FALSE	0.2	TRUE	3	23				71.2532											Y
7	A7	FALSE	PitNET12-x	miR 23a	UNKNOWN	SYBR	None	30.1946	30.2102	0.0219838				FALSE	0.2	TRUE	3	25				71.1548											N
8	A8	FALSE	PitNET12-x	miR 23a	UNKNOWN	SYBR	None	30.2257	30.2102	0.0219838				FALSE	0.2	TRUE	3	25				71.1548											N
13	B1	FALSE	PitNET14-3-24h	miR 23a	UNKNOWN	SYBR	None	30.9473	30.7135	0.330634				FALSE	0.2	TRUE	3	26				71.1548											N
14	B2	FALSE	PitNET14-3-24h	miR 23a	UNKNOWN	SYBR	None	30.4797	30.7135	0.330634				FALSE	0.2	TRUE	3	25				71.1548											N
15	B3	FALSE	PitNET14-2-x	miR 23a	UNKNOWN	SYBR	None	29.9965	30.0538	0.0811067				FALSE	0.2	TRUE	3	25				71.0564											N
16	B4	FALSE	PitNET14-2-x	miR 23a	UNKNOWN	SYBR	None	30.1112	30.0538	0.0811067				FALSE	0.2	TRUE	3	25				71.1548											N
17	B5	FALSE	PitNET15-3-24h	miR 23a	UNKNOWN	SYBR	None	30.486	30.5683	0.116382				FALSE	0.2	TRUE	3	25				71.1548											N
18	B6	FALSE	PitNET15-3-24h	miR 23a	UNKNOWN	SYBR	None	30.6506	30.5683	0.116382				FALSE	0.2	TRUE	3	26				71.1548											N
19	B7	FALSE	PitNET15-2-x	miR 23a	UNKNOWN	SYBR	None	30.3528	30.2226	0.184226				FALSE	0.2	TRUE	3	25				71.1548											N
20	B8	FALSE	PitNET15-2-x	miR 23a	UNKNOWN	SYBR	None	30.0923	30.2226	0.184226				FALSE	0.2	TRUE	3	25				71.1548											N
25	C1	FALSE	PitNET11-3-24h	miR 451a	UNKNOWN	SYBR	None	26.0812	26.1638	0.116842				FALSE	0.2	TRUE	3	21				70.3676											N
26	C2	FALSE	PitNET11-3-24h	miR 451a	UNKNOWN	SYBR	None	26.2465	26.1638	0.116842				FALSE	0.2	TRUE	3	21				70.2692											N
27	C3	FALSE	PitNET11-x	miR 451a	UNKNOWN	SYBR	None	22.0826	22.1192	0.0518008				FALSE	0.2	TRUE	3	17				70.3676											N
28	C4	FALSE	PitNET11-x	miR 451a	UNKNOWN	SYBR	None	22.1558	22.1192	0.0518008				FALSE	0.2	TRUE	3	17				70.3676											N
29	C5	FALSE	PitNET12-3-24h	miR 451a	UNKNOWN	SYBR	None	25.7613	25.7154	0.064952				FALSE	0.2	TRUE	3	20				70.3676											N
30	C6	FALSE	PitNET12-3-24h	miR 451a	UNKNOWN	SYBR	None	25.6695	25.7154	0.064952				FALSE	0.2	TRUE	3	20				70.466											N
31	C7	FALSE	PitNET12-x	miR 451a	UNKNOWN	SYBR	None	24.2871	24.295	0.0111038				FALSE	0.2	TRUE	3	19				70.3676											N
32	C8	FALSE	PitNET12-x	miR 451a	UNKNOWN	SYBR	None	24.3028	24.295	0.0111038				FALSE	0.2	TRUE	3	19				70.2692											N
37	D1	FALSE	PitNET14-3-24h	miR 451a	UNKNOWN	SYBR	None	27.7068	27.7648	0.0819915				FALSE	0.2	TRUE	3	22				70.3676											N
38	D2	FALSE	PitNET14-3-24h	miR 451a	UNKNOWN	SYBR	None	27.8228	27.7648	0.0819915				FALSE	0.2	TRUE	3	22				70.3676											N
39	D3	FALSE	PitNET14-2-x	miR 451a	UNKNOWN	SYBR	None	26.2054	26.2142	0.0125335				FALSE	0.2	TRUE	3	21				70.3676											N
40	D4	FALSE	PitNET14-2-x	miR 451a	UNKNOWN	SYBR	None	26.2231	26.2142	0.0125335				FALSE	0.2	TRUE	3	21				70.3676											N
41	D5	FALSE	PitNET15-3-24h	miR 451a	UNKNOWN	SYBR	None	25.2762	25.2771	0.00126238				FALSE	0.2	TRUE	3	20				70.3676											N
42	D6	FALSE	PitNET15-3-24h	miR 451a	UNKNOWN	SYBR	None	25.278	25.2771	0.00126238				FALSE	0.2	TRUE	3	20				70.3676											N
43	D7	FALSE	PitNET15-2-x	miR 451a	UNKNOWN	SYBR	None	25.9138	25.827	0.122815				FALSE	0.2	TRUE	3	21				70.466											N
44	D8	FALSE	PitNET15-2-x	miR 451a	UNKNOWN	SYBR	None	25.7401	25.827	0.122815				FALSE	0.2	TRUE	3	20				70.3676											N
49	E1	FALSE		miR 23a	NTC	SYBR	None	Undetermined						FALSE	0.2	TRUE	3	41				61.6101											N
50	E2	FALSE		miR 23a	NTC	SYBR	None	Undetermined						FALSE	0.2	TRUE	3	41				61.0197											N
51	E3	FALSE		miR 451a	NTC	SYBR	None	Undetermined						FALSE	0.2	TRUE	3	41				63.3813											N
52	E4	FALSE		miR 451a	NTC	SYBR	None	Undetermined						FALSE	0.2	TRUE	3	41				61.0197											N

## Sheet: Figure3
10 most miRNA counts statistics
ACTH			PRL			GH			NF-PitNET
miR-486-5p	37.3976		miR-486-5p	35.305		miR-486-5p	46.8514		miR-486-5p	40.0423
let-7a-5p	9.9927		miR-7-5p	9.27934		let-7a-5p	7.52779		let-7a-5p	8.11723
let-7b-5p	5.61433		let-7a-5p	8.34691		let-7b-5p	7.31354		let-7b-5p	6.88951
miR-10b-5p	4.76164		miR-10b-5p	4.51778		miR-10b-5p	5.93583		miR-10b-5p	5.61576
let-7f-5p	4.23931		let-7f-5p	4.54994		let-7f-5p	2.30006		let-7f-5p	2.94211
miR-26a-5p	2.42757		let-7b-5p	3.64068		miR-143-3p	1.96837		miR-26a-5p	2.25269
miR-92a-3p	2.14469		miR-26a-5p	1.83733		miR-26a-5p	1.71468		miR-92a-3p	1.64049
miR-30d-5p	2.17278		miR-375-3p	1.70598		miR-92a-3p	1.5348		miR-143-3p	1.20481
miR-181a-5p	2.03946		miR-143-3p	1.3117		miR-146b-5p	1.02254		miR-181a-5p	1.53809
miR-146a-5p	1.58458		miR-182-5p	1.1713		let-7i-5p	0.968896		miR-146b-5p	1.36286
others	27.6253		others	28.334		others	22.8621		others	28.3941

## Sheet: Figure4
10 most expressed miRNAs in PitNET Tissues
GH						NF PitNET
miR-7-5p	42.203					miR-7-5p	22.5167
let-7f-5p	5.91435					miR-375-3p	10.2968
let-7a-5p	4.82929					let-7f-5p	7.93015
miR-375-3p	3.52629					let-7a-5p	5.74438
miR-21-5p	2.31958					miR-99b-5p	5.22963
miR-26a-5p	2.03224					miR-26a-5p	3.17577
miR-148a-3p	1.81849					miR-182-5p	2.2647
miR-182-5p	1.84479					let-7c-5p	2.0632
let-7g-5p	1.61006					let-7g-5p	2.10467
miR-99b-5p	1.40494					miR-125a-5p	1.99534
others	32.497					others	36.6787

## Sheet: Figure6
UniSp100						U6 Calibrator						miR-181b-5p						miR-181a-5p						miR625-5p
Sample	Ct average					Sample	Ct average					Sample	Ct average	ΔCt	ΔΔCt	2^-ΔΔCt		Sample	Ct average	ΔCt	ΔΔCt	2^-ΔΔCt		Sample	Ct average	ΔCt	ΔΔCt	2^-ΔΔCt
SSA1-X	29.0353					SSA1-X	34.6496					SSA1-X	33.7847	-0.864885	-0.154184	1.11279		SSA1-X	30.5382	-4.11142	-0.140316	1.10215		SSA1-X	32.8563	-1.79335	-0.258017	1.19583
SSA1-1M	28.9619					SSA1-1M	34.5247					SSA1-1M	33.7084	-0.816299	-0.105598	1.07594		SSA1-1M	31.8225	-2.70219	1.26891	0.414973		SSA1-1M	34.813	0.288342	1.82368	0.2825
SSA1-3M	29.0513					SSA1-3M	34.0254					SSA1-3M	35.1538	1.12839	1.83909	0.279498		SSA1-3M	32.5657	-1.45966	2.51144	0.17538		SSA1-3M	34.9614	0.936054	2.47139	0.180317
SSA1-6M	28.7474					SSA1-6M	32.7974					SSA1-6M	33.2464	0.448994	1.15969	0.447607		SSA1-6M	28.9559	-3.8415	0.129601	0.914085		SSA1-6M	30.7024	-2.09498	-0.559645	1.47391
SSA2-X	25.5797					SSA2-X	33.3594					SSA2-X	31.2078	-2.15164	-1.44094	2.71497		SSA2-X	28.1826	-5.17683	-1.20573	2.30653		SSA2-X	30.7179	-2.64154	-1.10621	2.15279
SSA2-1M	25.7655					SSA2-1M	32.5437					SSA2-1M	31.7865	-0.757128	-0.0464268	1.0327		SSA2-1M	28.8348	-3.7089	0.262201	0.833815		SSA2-1M	33.3113	0.767632	2.30297	0.202646
SSA2-3M	25.8085					SSA2-3M	32.9552					SSA2-3M	32.0788	-0.876318	-0.165617	1.12165		SSA2-3M	28.8812	-4.07401	-0.102909	1.07394		SSA2-3M	33.0891	0.133968	1.6693	0.314405
SSA2-6M	27.7251					SSA2-6M	33.7855					SSA2-6M	32.5726	-1.21285	-0.502148	1.41632		SSA2-6M	28.7773	-5.00815	-1.03705	2.05203		SSA2-6M	30.7107	-3.07476	-1.53942	2.90678
SSA3-X	26.0562					SSA3-X	33.3453					SSA3-X	32.12	-1.22532	-0.514618	1.42862		SSA3-X	28.8317	-4.51361	-0.542505	1.4565		SSA3-X	31.0282	-2.31711	-0.781777	1.71925
SSA3-1M	26.1715					SSA3-1M	31.4824					SSA3-1M	32.2868	0.804449	1.51515	0.34986		SSA3-1M	29.4295	-2.05286	1.91824	0.264577		SSA3-1M	34.0135	2.53116	4.06649	0.0596848
SSA3-3M	26.0231					SSA3-3M	33.1035					SSA3-3M	32.2778	-0.825722	-0.115021	1.08299		SSA3-3M	29.2481	-3.85541	0.115686	0.922943		SSA3-3M	34.154	1.05045	2.58579	0.166571
SSA3-6M	25.3885					SSA3-6M	32.4208					SSA3-6M	31.3378	-1.08296	-0.372255	1.29437		SSA3-6M	27.777	-4.64373	-0.672634	1.59398		SSA3-6M	30.7203	-1.70053	-0.16519	1.12131
SSA4-X	25.981					SSA4-X	31.3087					SSA4-X	31.8417	0.532932	1.24363	0.422308		SSA4-X	28.9576	-2.35113	1.61997	0.325343		SSA4-X	33.8105	2.50175	4.03709	0.0609138
SSA4-1M	26.2964					SSA4-1M	32.7013					SSA4-1M	31.7805	-0.920801	-0.2101	1.15677		SSA4-1M	29.0406	-3.66072	0.310383	0.806428		SSA4-1M	34.9332	2.23185	3.76719	0.0734452
SSA4-3M	26.0571					SSA4-3M	32.2381					SSA4-3M	31.4253	-0.812771	-0.10207	1.07331		SSA4-3M	28.4607	-3.77741	0.193689	0.874367		SSA4-3M	31.4535	-0.784557	0.750778	0.594283
SSA4-6M	26.5396					SSA4-6M	32.8614					SSA4-6M	31.7173	-1.14409	-0.43339	1.3504		SSA4-6M	29.1866	-3.67475	0.296352	0.814309		SSA4-6M	33.6148	0.753416	2.28875	0.204653
SSA5-X	25.8118					SSA5-X	31.4764					SSA5-X	30.4148	-1.06163	-0.350927	1.27538		SSA5-X	26.9181	-4.55826	-0.587158	1.50228		SSA5-X	27.9889	-3.48753	-1.9522	3.86963
SSA5-1M	25.8801					SSA5-1M	31.1107					SSA5-1M	31.0612	-0.0494785	0.661222	0.632342		SSA5-1M	28.6496	-2.46105	1.51005	0.3511		SSA5-1M	31.9189	0.808186	2.34352	0.197029
SSA5-3M	26.1253					SSA5-3M	32.7703					SSA5-3M	32.0541	-0.716164	-0.00546265	1.00379		SSA5-3M	29.3595	-3.41078	0.560322	0.678151		SSA5-3M	33.289	0.518646	2.05398	0.240819
SSA5-6M	25.9805					SSA5-6M	31.9224					SSA5-6M	31.2763	-0.646194	0.0645065	0.956272		SSA5-6M	28.4309	-3.4915	0.479599	0.717177		SSA5-6M	31.1911	-0.731319	0.804016	0.572753
SSA6-X	26.1084					SSA6-X	31.962					SSA6-X	32.4684	0.50633	1.21703	0.430167		SSA6-X	28.8467	-3.11536	0.85574	0.552582		SSA6-X	30.4878	-1.47423	0.0611092	0.958527
SSA6-1M	26.1278					SSA6-1M	32.2818					SSA6-1M	32.6617	0.379906	1.09061	0.469564		SSA6-1M	29.2595	-3.02232	0.948778	0.518071		SSA6-1M	31.3464	-0.935431	0.599905	0.659798
SSA6-3M	25.8496					SSA6-3M	31.5846					SSA6-3M	32.6134	1.02887	1.73957	0.299458		SSA6-3M	29.6012	-1.98335	1.98775	0.252133		SSA6-3M	32.3581	0.773556	2.30889	0.201816
SSA6-6M	26.1136					SSA6-6M	32.8148					SSA6-6M	33.1184	0.303642	1.01434	0.495054		SSA6-6M	30.7037	-2.11109	1.86001	0.275474		SSA6-6M	34.1209	1.30611	2.84144	0.139521
												Average ΔCt for control (x)						Average ΔCt for control (x)						Average ΔCt for control (x)
												-0.710701						-3.9711						-1.53534
												Fold change (RQ)						Fold change (RQ)						Fold change (RQ)
												control (x)	1					control (x)	1					control (x)	1
												1M vs X	0.714922					1M vs X	0.487533					1M vs X	0.178753
												3M vs X	0.691716					3M vs X	0.544248					3M vs X	0.25466
												6M vs X	0.898054					6M vs X	0.885166					6M vs X	0.654444
												1M vs X Log2FC	-0.484142					1M vs X Log2FC	-1.03643					1M vs X Log2FC	-2.48396
												3M vs X Log2FC	-0.531749					3M vs X Log2FC	-0.877663					3M vs X Log2FC	-1.97336
												6M vs X Log2FC	-0.155125					6M vs X Log2FC	-0.175979					6M vs X Log2FC	-0.611658
miR-181a-2-3p						miR-503-5p						miR-130b-3p						miR-30a-5p
Sample	Ct average	ΔCt	ΔΔCt	2^-ΔΔCt		Sample	Ct average	ΔCt	ΔΔCt	2^-ΔΔCt		Sample	Ct average	ΔCt	ΔΔCt	2^-ΔΔCt		Sample	Ct average	ΔCt	ΔΔCt	2^-ΔΔCt
SSA1-X	34.2184	-0.431242	-1.81491	3.51838		SSA1-X	35.2878	0.638159	-0.537332	1.45129		SSA1-X	33.1096	-1.54005	-0.374184	1.29611		SSA1-X	32.243	-2.40661	0.2094	0.864897
SSA1-1M	36.0843	1.55967	0.176	0.885154		SSA1-1M	36.3956	1.8709	0.695405	0.617536		SSA1-1M	35.325	0.800293	1.96616	0.255934		SSA1-1M	32.35	-2.17466	0.44135	0.736445
SSA1-3M	35.9878	1.96246	0.578792	0.669524		SSA1-3M	37.0341	3.00878	1.83329	0.280625		SSA1-3M	35.0168	0.991432	2.1573	0.224176		SSA1-3M	33.5477	-0.477665	2.13835	0.22714
SSA1-6M	35.646	2.84862	1.46495	0.362248		SSA1-6M	34.5583	1.76093	0.585435	0.666449		SSA1-6M	31.5798	-1.21761	-0.051741	1.03651		SSA1-6M	32.3357	-0.461662	2.15435	0.224634
SSA2-X	34.4768	1.11739	-0.266283	1.20271		SSA2-X	34.2773	0.917871	-0.257619	1.1955		SSA2-X	31.5385	-1.82093	-0.65507	1.57469		SSA2-X	29.6322	-3.72722	-1.11121	2.16027
SSA2-1M	35.3878	2.84416	1.46049	0.36337		SSA2-1M	36.034	3.49036	2.31487	0.20098		SSA2-1M	33.0509	0.507248	1.67311	0.313576		SSA2-1M	29.6461	-2.89759	-0.281581	1.21553
SSA2-3M	35.0995	2.14432	0.760645	0.590233		SSA2-3M	35.4709	2.5157	1.3402	0.394965		SSA2-3M	33.3761	0.420897	1.58676	0.332918		SSA2-3M	29.3863	-3.56883	-0.952819	1.93565
SSA2-6M	35.8783	2.09283	0.70916	0.611676		SSA2-6M	34.4654	0.679991	-0.4955	1.40981		SSA2-6M	31.7771	-2.00834	-0.84248	1.79313		SSA2-6M	31.4654	-2.32008	0.295932	0.814546
SSA3-X	34.6215	1.27619	-0.107483	1.07735		SSA3-X	33.7832	0.437908	-0.737583	1.66738		SSA3-X	30.4563	-2.88904	-1.72318	3.30163		SSA3-X	29.8336	-3.51172	-0.895707	1.86052
SSA3-1M	34.4265	2.94414	1.56047	0.339041		SSA3-1M	36.5431	5.06068	3.88519	0.067677		SSA3-1M	33.901	2.4186	3.58446	0.0833621		SSA3-1M	29.6444	-1.83796	0.778051	0.583154
SSA3-3M	35.0487	1.94516	0.561491	0.677602		SSA3-3M	36.3428	3.23929	2.0638	0.239185		SSA3-3M	32.8487	-0.254829	0.911035	0.531803		SSA3-3M	29.7547	-3.34883	-0.732819	1.66188
SSA3-6M	33.0461	0.625324	-0.758347	1.69155		SSA3-6M	34.3246	1.90383	0.728341	0.603598		SSA3-6M	30.3142	-2.10656	-0.940697	1.91946		SSA3-6M	29.2391	-3.18165	-0.565636	1.48004
SSA4-X	33.8846	2.5759	1.19223	0.437625		SSA4-X	34.8816	3.5729	2.39741	0.189806		SSA4-X	33.3006	1.99192	3.15778	0.11205		SSA4-X	29.4826	-1.82615	0.789867	0.578398
SSA4-1M	34.5698	1.86851	0.484838	0.714577		SSA4-1M	36.0419	3.34053	2.16504	0.222976		SSA4-1M	33.9694	1.26803	2.43389	0.185065		SSA4-1M	29.4311	-3.27027	-0.654254	1.5738
SSA4-3M	33.733	1.49495	0.11128	0.925766		SSA4-3M	33.0056	0.767502	-0.407989	1.32683		SSA4-3M	31.0587	-1.17935	-0.0134891	1.00939		SSA4-3M	30.0457	-2.19241	0.423602	0.745561
SSA4-6M	34.971	2.10964	0.725965	0.604592		SSA4-6M	35.0963	2.23496	1.05947	0.479808		SSA4-6M	33.1543	0.292902	1.45877	0.363804		SSA4-6M	30.4731	-2.38824	0.227777	0.85395
SSA5-X	32.8433	1.36688	-0.0167926	1.01171		SSA5-X	31.6817	0.205284	-0.970207	1.95912		SSA5-X	29.2453	-2.23111	-1.06524	2.09252		SSA5-X	29.243	-2.23337	0.382644	0.767031
SSA5-1M	33.5854	2.47466	1.09099	0.46944		SSA5-1M	35.0952	3.98446	2.80897	0.142697		SSA5-1M	32.854	1.7433	2.90916	0.133123		SSA5-1M	29.1177	-1.99296	0.623054	0.649295
SSA5-3M	35.0728	2.30248	0.918811	0.528945		SSA5-3M	35.3574	2.58713	1.41164	0.375883		SSA5-3M	32.9793	0.209015	1.37488	0.385585		SSA5-3M	30.0745	-2.69582	-0.079806	1.05688
SSA5-6M	34.1934	2.27097	0.8873	0.540625		SSA5-6M	33.9861	2.06369	0.888198	0.540289		SSA5-6M	31.932	0.00950813	1.17537	0.442769		SSA5-6M	29.3788	-2.54362	0.0723985	0.951056
SSA6-X	34.3589	2.39691	1.01324	0.495433		SSA6-X	33.2429	1.28082	0.105334	0.92959		SSA6-X	31.4561	-0.505974	0.659891	0.632926		SSA6-X	29.971	-1.99101	0.625005	0.648417
SSA6-1M	35.0842	2.80244	1.41877	0.374032		SSA6-1M	34.7588	2.47701	1.30151	0.4057		SSA6-1M	32.3541	0.0723076	1.23817	0.423909		SSA6-1M	30.3957	-1.8861	0.729911	0.602941
SSA6-3M	35.3768	3.79224	2.40857	0.188343		SSA6-3M	34.0938	2.50928	1.33379	0.396724		SSA6-3M	32.3414	0.756794	1.92266	0.263768		SSA6-3M	29.6825	-1.90208	0.713929	0.609657
SSA6-6M	35.451	2.63622	1.25255	0.419705		SSA6-6M	35.8775	3.06277	1.88728	0.270317		SSA6-6M	33.7677	0.952932	2.1188	0.230239		SSA6-6M	30.6052	-2.20961	0.406408	0.7545
Average ΔCt for control (x)						Average ΔCt for control (x)						Average ΔCt for control (x)						Average ΔCt for control (x)
1.38367						1.17549						-1.16586						-2.61601
Fold change (RQ)						Fold change (RQ)						Fold change (RQ)						Fold change (RQ)
control (x)	1					control (x)	1					control (x)	1					control (x)	1
1M vs X	0.489057					1M vs X	0.218368					1M vs X	0.202947					1M vs X	0.827737
3M vs X	0.53964					3M vs X	0.416834					3M vs X	0.39965					3M vs X	0.839883
6M vs X	0.609798					6M vs X	0.584171					6M vs X	0.713836					6M vs X	0.741299
1M vs X Log2FC	-1.03192					1M vs X Log2FC	-2.19517					1M vs X Log2FC	-2.30083					1M vs X Log2FC	-0.272755
3M vs X Log2FC	-0.889931					3M vs X Log2FC	-1.26246					3M vs X Log2FC	-1.32319					3M vs X Log2FC	-0.25174
6M vs X Log2FC	-0.713597					6M vs X Log2FC	-0.775537					6M vs X Log2FC	-0.486336					6M vs X Log2FC	-0.431872

## Sheet: Figure7
UniSp100						U6 Calibrator				miR-181b-5p						miR-181a-5p						miR625-5p
Sample	Ct average					Sample	Ct average			Sample	Ct average	ΔCt	ΔΔCt	2^-ΔΔCt		Sample	Ct average	ΔCt	ΔΔCt	2^-ΔΔCt		Sample	Ct average	ΔCt	ΔΔCt	2^-ΔΔCt
NF1	26.3183					NF1	32.0086			NF1	31.9191	-0.0895519	0.939526	0.521404		NF1	29.2714	-2.73717	1.29188	0.408418		NF1	32.1703	0.16172	1.16571	0.445745
NF2	26.5535					NF2	30.7433			NF2	30.4381	-0.305193	0.723885	0.605465		NF2	27.6474	-3.09591	0.933144	0.523716		NF2	31.439	0.695673	1.69966	0.307858
NF3	26.9874					NF3	33.6501			NF3	32.6583	-0.991814	0.0372639	0.974501		NF3	29.3869	-4.26317	-0.234119	1.17619		NF3	32.4715	-1.17856	-0.174569	1.12863
NF4	27.2029					NF4	33.249			NF4	32.0793	-1.16966	-0.140585	1.10235		NF4	29.1907	-4.05831	-0.0292603	1.02049		NF4	32.1997	-1.04932	-0.0453308	1.03192
NF5	25.9815					NF5	33.9733			NF5	31.3841	-2.58917	-1.56009	2.94872		NF5	27.9826	-5.9907	-1.96164	3.89506		NF5	30.3238	-3.64946	-2.64547	6.25701
LT35	27.4148					LT35	32.5463			LT35	32.9911	0.444756	1.47383	0.360024		LT35	30.1725	-2.37387	1.65518	0.317497		LT35	34.0519	1.50555	2.50954	0.175611
LT-38	27.1619					LT-38	33.9943			LT-38	32.9818	-1.01255	0.0165234	0.988612		LT-38	29.7517	-4.24259	-0.213533	1.15952		LT-38	34.6112	0.616932	1.62092	0.325128
LT-85	26.2815					LT-85	31.2415			LT-85	31.7965	0.55504	1.58412	0.333529		LT-85	29.1059	-2.1356	1.89346	0.269161		LT-85	32.4152	1.1737	2.17769	0.221029
LT-26	27.2163					LT-26	33.2972			LT-26	32.0281	-1.26912	-0.240046	1.18103		LT-26	29.8665	-3.43073	0.598326	0.66052		LT-26	33.964	0.666782	1.67077	0.314085
LT90	26.906					LT90	33.2534			LT90	32.9455	-0.307968	0.721109	0.606631		LT90	30.0753	-3.17818	0.850874	0.554449		LT90	35.1292	1.87574	2.87973	0.135868
LT29	26.8893					LT29	31.9863			LT29	31.7058	-0.280468	0.74861	0.595177		LT29	29.1127	-2.87359	1.15546	0.448923		LT29	32.5444	0.558084	1.56207	0.338664
LT 68	26.9818					LT 68	31.7963			LT 68	31.079	-0.7173	0.311777	0.805649		LT 68	28.825	-2.97125	1.0578	0.480363		LT 68	32.5406	0.744297	1.74829	0.297655
LT 42	27.0759					LT 42	31.7626			LT 42	31.957	0.194408	1.22349	0.428247		LT 42	29.3031	-2.45951	1.56954	0.336916		LT 42	32.7861	1.02352	2.02751	0.245279
LT 62	27.9809					LT 62	33.5075			LT 62	33.2043	-0.303165	0.725912	0.604615		LT 62	31.1463	-2.36119	1.66786	0.31472		LT 62	34.2775	0.769993	1.77398	0.292401
LT-11	26.6798					LT-11	33.5387			LT-11	32.0748	-1.46389	-0.434809	1.35173		LT-11	29.3386	-4.20005	-0.170997	1.12584		LT-11	32.0968	-1.44191	-0.437917	1.35465
LT-15	27.0283					LT-15	30.8891			LT-15	31.8869	0.997814	2.02689	0.245383		LT-15	29.2118	-1.67729	2.35176	0.195907		LT-15	33.1057	2.21662	3.22061	0.107276
LT 84	26.9431					LT 84	31.6426			LT 84	32.6061	0.963556	1.99263	0.25128		LT 84	29.7743	-1.8683	2.16076	0.223639		LT 84	34.3023	2.65976	3.66375	0.0789044
LT 98	27.0718					LT 98	31.8751			LT 98	33.0544	1.17933	2.20841	0.216372		LT 98	30.1912	-1.68383	2.34522	0.196797		LT 98	33.6594	1.7843	2.78829	0.144758
LT25	26.8451					LT25	32.0769			LT25	31.9067	-0.170284	0.858793	0.551414		LT25	29.6737	-2.40321	1.62584	0.324021		LT25	32.9867	0.909771	1.91376	0.2654
LT 69	27.85					LT 69	33.5889			LT 69	33.4981	-0.0907707	0.938307	0.521845		LT 69	30.9858	-2.60312	1.42594	0.372178		LT 69	33.3965	-0.192352	0.811637	0.569735
										Average ΔCt for control (x)						Average ΔCt for control (x)						Average ΔCt for control (x)
										-1.02908						-4.02905						-1.00399
										control (x)	1					control (x)	1					control (x)	1
										Test	0.519897					Test	0.397337					Test	0.250803
										log2FC	-0.943703					log2FC	-1.33157					log2FC	-1.99537
										Wilcoxon rank sum exact test P value	0.2398					Wilcoxon rank sum exact test P value	0.08292					Wilcoxon rank sum exact test P value	0.006993
miR-181a-2-3p						miR-503-5p						miR-130b-3p						miR-30a-5p
Sample	Ct average	ΔCt	ΔΔCt	2^-ΔΔCt		Sample	Ct average	ΔCt	ΔΔCt	2^-ΔΔCt		Sample	Ct average	ΔCt	ΔΔCt	2^-ΔΔCt		Sample	Ct average	ΔCt	ΔΔCt	2^-ΔΔCt
NF1	34.2294	2.22082	0.147338	0.902915		NF1	35.5632	3.55462	1.62646	0.323881		NF1	32.3299	0.321243	1.12564	0.4583		NF1	30.2062	-1.80241	0.974463	0.508929
NF2	32.6619	1.91859	-0.154893	1.11334		NF2	34.538	3.79468	1.86652	0.274233		NF2	31.964	1.22065	2.02505	0.245697		NF2	29.4125	-1.33087	1.446	0.367037
NF3	37.3441	3.69401	1.62053	0.325216		NF3	35.1012	1.45108	-0.477077	1.39192		NF3	32.3033	-1.34684	-0.542442	1.45644		NF3	30.2173	-3.43277	-0.655893	1.57559
NF4	35.701	2.45206	0.378581	0.769194		NF4	35.3669	2.11787	0.189716	0.876778		NF4	32.8635	-0.38549	0.418903	0.747993		NF4	29.893	-3.35595	-0.57907	1.49389
NF5	34.0552	0.0819244	-1.99156	3.97666		NF5	32.6958	-1.27747	-3.20563	9.2255		NF5	30.1417	-3.83154	-3.02714	8.15194		NF5	30.0109	-3.96238	-1.1855	2.27443
LT35	35.8996	3.35328	1.2798	0.411853		LT35	36.0387	3.49231	1.56416	0.338176		LT35	34.4534	1.90704	2.71144	0.152678		LT35	31.1808	-1.36557	1.4113	0.375972
LT-38	N/A	#VALUE!	#VALUE!	#VALUE!		LT-38	36.3274	2.33306	0.404903	0.755287		LT-38	33.5724	-0.421913	0.382481	0.767117		LT-38	30.508	-3.48628	-0.709409	1.63513
LT-85	36.0698	4.82833	2.75485	0.148151		LT-85	36.3279	5.08645	3.15829	0.112011		LT-85	31.9536	0.712168	1.51656	0.349518		LT-85	29.7929	-1.44855	1.32833	0.39823
LT-26	N/A	#VALUE!	#VALUE!	#VALUE!		LT-26	37.0202	3.72303	1.79487	0.288198		LT-26	33.5287	0.231483	1.03588	0.487719		LT-26	30.408	-2.88917	-0.112294	1.08095
LT90	36.0531	2.79966	0.72618	0.604502		LT90	N/A	#VALUE!	#VALUE!	#VALUE!		LT90	34.4678	1.21438	2.01878	0.246767		LT90	30.2179	-3.03549	-0.258617	1.19633
LT29	34.7923	2.80598	0.732503	0.601859		LT29	36.1438	4.15753	2.22937	0.213252		LT29	33.1582	1.17191	1.9763	0.254141		LT29	29.8873	-2.09902	0.677855	0.625094
LT 68	34.1599	2.36359	0.290114	0.817837		LT 68	35.446	3.64972	1.72156	0.303221		LT 68	32.4879	0.691601	1.49599	0.354536		LT 68	29.8181	-1.97816	0.798711	0.574863
LT 42	35.638	3.87536	1.80188	0.2868		LT 42	36.022	4.25941	2.33125	0.198712		LT 42	32.1804	0.417734	1.22213	0.42865		LT 42	29.7655	-1.99711	0.779763	0.582462
LT 62	N/A	#VALUE!	#VALUE!	#VALUE!		LT 62	36.8301	3.32257	1.39441	0.3804		LT 62	34.3332	0.825752	1.63015	0.323056		LT 62	31.0731	-2.43436	0.342515	0.788665
LT-11	34.5761	1.03738	-1.0361	2.05067		LT-11	34.5682	1.02947	-0.898685	1.86437		LT-11	31.775	-1.76372	-0.959326	1.9444		NF5	30.0109	-3.52782	-0.750947	1.6829
LT-15	35.2798	4.39064	2.31716	0.200662		LT-15	35.4431	4.55398	2.62582	0.162013		LT-15	32.9211	2.03198	2.83637	0.140013		LT-11	30.044	-0.845139	1.93174	0.262113
LT 84	36.4781	4.83551	2.76203	0.147417		LT 84	36.1994	4.55681	2.62865	0.161695		LT 84	33.7427	2.10015	2.90454	0.13355		LT-15	29.8037	-1.83888	0.937991	0.521959
LT 98	36.2266	4.35152	2.27804	0.206177		LT 98	N/A	#VALUE!	#VALUE!	#VALUE!		LT 98	33.7607	1.88564	2.69003	0.15496		LT 84	30.4042	-1.47083	1.30605	0.404428
LT25	35.3831	3.30614	1.23266	0.425533		LT25	35.2971	3.22015	1.29199	0.408388		LT25	33.1791	1.10214	1.90654	0.266732		LT 98	30.7909	-1.28604	1.49084	0.355806
LT 69	N/A	#VALUE!	#VALUE!	#VALUE!		LT 69	N/A	#VALUE!	#VALUE!	#VALUE!		LT 69	34.2756	0.686659	1.49105	0.355753		LT25	30.6333	-2.95558	-0.178704	1.13187
Average ΔCt for control (x)						Average ΔCt for control (x)						Average ΔCt for control (x)						Average ΔCt for control (x)
2.07348						1.92816						-0.804394						-2.77688
control (x)	1					control (x)	1					control (x)	1					control (x)	1
Test	0.38521					Test	0.310526					Test	0.317041					Test	0.659903
log2FC	-1.37628					log2FC	-1.68721					log2FC	-1.65726					log2FC	-0.599674
Wilcoxon rank sum exact test P value	0.08225					Wilcoxon rank sum exact test P value	0.09324					Wilcoxon rank sum exact test P value	0.1469					Wilcoxon rank sum exact test P value	0.6064

## Sheet: Figure8
UniSp100						U6 Calibrator				miR-181b-5p						miR-181a-5p						miR625-5p
Sample	Ct average					Sample	Ct average			Sample	Ct average	ΔCt	ΔΔCt	2^-ΔΔCt		Sample	Ct average	ΔCt	ΔΔCt	2^-ΔΔCt		Sample	Ct average	ΔCt	ΔΔCt	2^-ΔΔCt
407-H-2	27.171					407-H-2	31.1043			407-H-2	32.0781	0.973825	0.826287	0.563979		407-H-2	29.0102	-2.09402	1.0471	0.483938		407-H-2	31.161	0.0567226	1.04455	0.484796
420-D-11	26.4408					420-D-11	30.9205			420-D-11	30.1678	-0.752739	-0.900277	1.86642		420-D-11	26.8175	-4.10297	-0.961839	1.94779		420-D-11	28.1848	-2.73569	-1.74786	3.3586
409-B-3	27.3537					409-B-3	32.9599			409-B-3	31.2704	-1.68951	-1.83705	3.57278		409-B-3	27.9536	-5.00634	-1.86521	3.64321		409-B-3	30.2345	-2.72541	-1.73758	3.33475
408-D-3	27.0264					408-D-3	32.3866			408-D-3	31.758	-0.628546	-0.776084	1.71248		408-D-3	28.1004	-4.28618	-1.14505	2.21154		408-D-3	30.3048	-2.08182	-1.09399	2.13463
409-G-2	27.0015					409-G-2	32.0052			409-G-2	31.804	-0.201221	-0.34876	1.27347		409-G-2	28.6216	-3.38368	-0.242547	1.18308		409-G-2	30.4578	-1.54741	-0.559579	1.47384
407-G-6	26.6468					407-G-6	29.8878			407-G-6	31.0379	1.15007	1.00254	0.499122		407-G-6	27.661	-2.22681	0.914319	0.530594		407-G-6	30.1128	0.224957	1.21278	0.431435
420-C-11	26.0253					420-C-11	31.7799			420-C-11	30.8699	-0.90991	-1.05745	2.08125		420-C-11	27.4629	-4.31693	-1.1758	2.25918		420-C-11	30.1511	-1.62876	-0.640932	1.55934
419-E11	26.6362					419-E11	31.6227			419-E11	31.2224	-0.400307	-0.547845	1.4619		419-E11	27.9492	-3.67345	-0.532321	1.44625		419-E11	30.2721	-1.35052	-0.362691	1.28582
409-C2	26.2567					409-C2	31.0231			409-C2	31.3445	0.321379	0.17384	0.88648		409-C2	28.2464	-2.77669	0.36444	0.77677		409-C2	30.2411	-0.782059	0.205769	0.867076
410-D-7	26.8856					410-D-7	30.3459			410-D-7	31.4573	1.11139	0.963851	0.512687		410-D-7	28.7117	-1.63418	1.50695	0.351854		410-D-7	30.9217	0.575821	1.56365	0.338294
422-H-10	26.442					422-H-10	29.752			422-H-10	31.5778	1.82581	1.67827	0.312458		422-H-10	28.1168	-1.63513	1.506	0.352086		422-H-10	30.8585	1.10653	2.09435	0.234173
415-G-4	26.714					415-G-4	30.4332			415-G-4	31.1969	0.763708	0.61617	0.652401		415-G-4	27.5713	-2.86189	0.279235	0.824028		415-G-4	29.6986	-0.734583	0.253245	0.839007
424-G-11	26.1994					424-G-11	29.614			424-G-11	29.9681	0.35405	0.206511	0.86663		424-G-11	26.7776	-2.83641	0.304719	0.8096		424-G-11	28.3945	-1.21955	-0.231721	1.17424
LT35	27.4148					LT35	32.5463			LT35	32.9911	0.444756	0.297217	0.813821		LT35	30.1725	-2.37387	0.76726	0.587532		LT35	34.0519	1.50555	2.49338	0.177589
LT-38	27.1619					LT-38	33.9943			LT-38	32.9818	-1.01255	-1.16009	2.23472		LT-38	29.7517	-4.24259	-1.10146	2.14571		LT-38	34.6112	0.616932	1.60476	0.32879
LT-85	26.2815					LT-85	31.2415			LT-85	31.7965	0.55504	0.407502	0.753928		LT-85	29.1059	-2.1356	1.00553	0.498086		LT-85	32.4152	1.1737	2.16153	0.223519
LT-26	27.2163					LT-26	33.2972			LT-26	32.0281	-1.26912	-1.41666	2.66967		LT-26	29.8665	-3.43073	-0.289598	1.2223		LT-26	33.964	0.666782	1.65461	0.317624
LT90	26.906					LT90	33.2534			LT90	32.9455	-0.307968	-0.455506	1.37126		LT90	30.0753	-3.17818	-0.0370494	1.02601		LT90	35.1292	1.87574	2.86356	0.137398
LT29	26.8893					LT29	31.9863			LT29	31.7058	-0.280468	-0.428006	1.34537		LT29	29.1127	-2.87359	0.267535	0.830738		LT29	32.5444	0.558084	1.54591	0.342479
LT 68	26.9818					LT 68	31.7963			LT 68	31.079	-0.7173	-0.864839	1.82114		LT 68	28.825	-2.97125	0.169879	0.888917		LT 68	32.5406	0.744297	1.73212	0.301008
LT 42	27.0759					LT 42	31.7626			LT 42	31.957	0.194408	0.0468702	0.968034		LT 42	29.3031	-2.45951	0.681617	0.623466		LT 42	32.7861	1.02352	2.01134	0.248042
LT 62	27.9809					LT 62	33.5075			LT 62	33.2043	-0.303165	-0.450704	1.36671		LT 62	31.1463	-2.36119	0.779935	0.582393		LT 62	34.2775	0.769993	1.75782	0.295695
LT-11	26.6798					LT-11	33.5387			LT-11	32.0748	-1.46389	-1.61142	3.05553		LT-11	29.3386	-4.20005	-1.05892	2.08337		LT-11	32.0968	-1.44191	-0.454078	1.36991
LT-15	27.0283					LT-15	30.8891			LT-15	31.8869	0.997814	0.850276	0.554679		LT-15	29.2118	-1.67729	1.46384	0.362528		LT-15	33.1057	2.21662	3.20444	0.108484
LT 84	26.9431					LT 84	31.6426			LT 84	32.6061	0.963556	0.816018	0.568008		LT 84	29.7743	-1.8683	1.27283	0.413846		LT 84	34.3023	2.65976	3.64759	0.0797933
LT 98	27.0718					LT 98	31.8751			LT 98	33.0544	1.17933	1.0318	0.489101		LT 98	30.1912	-1.68383	1.4573	0.364174		LT 98	33.6594	1.7843	2.77212	0.146389
LT25	26.8451					LT25	32.0769			LT25	31.9067	-0.170284	-0.317823	1.24645		LT25	29.6737	-2.40321	0.737918	0.599604		LT25	32.9867	0.909771	1.8976	0.26839
LT 69	27.85					LT 69	33.5889			LT 69	33.4981	-0.0907707	-0.238309	1.17961		LT 69	30.9858	-2.60312	0.538012	0.688719		LT 69	33.3965	-0.192352	0.795475	0.576153
										Average ΔCt for control (x)						Average ΔCt for control (x)						Average ΔCt for control (x)
										0.147538						-3.14113						-0.987828
										control (x)	1					control (x)	1					control (x)	1
										Test	1.1752					Test	0.735276					Test	0.253628
										log2FC	0.232912					log2FC	-0.443642					log2FC	-1.97921
										Wilcoxon rank sum exact test P value	0.7012					Wilcoxon rank sum exact test P value	0.2033					Wilcoxon rank sum exact test P value	0.02197
miR-181a-2-3p						miR-503-5p						miR-130b-3p						miR-30a-5p
Sample	Ct average	ΔCt	ΔΔCt	2^-ΔΔCt		Sample	Ct average	ΔCt	ΔΔCt	2^-ΔΔCt		Sample	Ct average	ΔCt	ΔΔCt	2^-ΔΔCt		Sample	Ct average	ΔCt	ΔΔCt	2^-ΔΔCt
407-H-2	35.1992	4.09498	1.08288	0.472084		407-H-2	33.794	2.68979	1.07335	0.475214		407-H-2	31.0288	-0.075428	1.38162	0.383788		407-H-2	29.9956	-1.10865	0.561616	0.677543
420-D-11	33.0971	2.17659	-0.8355	1.78448		420-D-11	31.9101	0.989632	-0.626807	1.54414		420-D-11	28.3291	-2.59135	-1.13431	2.19513		420-D-11	28.4921	-2.42839	-0.758119	1.69128
409-B-3	34.1264	1.16649	-1.8456	3.59402		409-B-3	32.9204	-0.0395699	-1.65601	3.15143		409-B-3	30.2225	-2.73746	-1.28041	2.42908		409-B-3	29.2698	-3.69018	-2.01992	4.0556
408-D-3	33.8485	1.46193	-1.55017	2.92851		408-D-3	32.7934	0.406845	-1.20959	2.31272		408-D-3	28.7933	-3.59329	-2.13624	4.39616		408-D-3	29.3263	-3.06028	-1.39002	2.62082
409-G-2	34.5057	2.50049	-0.511604	1.42563		409-G-2	32.4902	0.484921	-1.13152	2.19089		409-G-2	29.9892	-2.016	-0.558952	1.4732		409-G-2	30.0592	-1.94606	-0.275796	1.21066
407-G-6	34.0355	4.1477	1.1356	0.455145		407-G-6	32.9783	3.09046	1.47402	0.359978		407-G-6	29.8101	-0.0776939	1.37935	0.384392		407-G-6	29.729	-0.158812	1.51146	0.350757
420-C-11	33.9188	2.13896	-0.873132	1.83164		420-C-11	32.3447	0.564882	-1.05156	2.07276		420-C-11	29.6943	-2.08554	-0.628495	1.54595		420-C-11	29.4222	-2.35762	-0.68735	1.61032
419-E11	33.9808	2.35812	-0.653974	1.5735		419-E11	31.8959	0.273247	-1.34319	2.53712		419-E11	29.7276	-1.89508	-0.438035	1.35476		419-E11	29.0585	-2.56415	-0.893884	1.85817
409-C2	33.8284	2.80532	-0.206773	1.1541		409-C2	33.2739	2.25078	0.634337	0.644237		409-C2	29.3656	-1.65754	-0.200496	1.14909		409-C2	29.3526	-1.6705	-0.000227855	1.00016
410-D-7	34.4028	4.05684	1.04475	0.484729		410-D-7	33.2837	2.93774	1.3213	0.400174		410-D-7	30.2033	-0.142593	1.31445	0.402078		410-D-7	29.1074	-1.23853	0.431739	0.741368
422-H-10	34.6659	4.91392	1.90183	0.267603		422-H-10	33.1201	3.36814	1.7517	0.296952		422-H-10	29.9949	0.242947	1.69999	0.307788		422-H-10	29.5652	-0.186756	1.48351	0.357617
415-G-4	34.5771	4.14391	1.13182	0.456341		415-G-4	33.3102	2.877	1.26056	0.417381		415-G-4	29.6893	-0.743967	0.713078	0.610017		415-G-4	29.9463	-0.48695	1.18332	0.440338
424-G-11	32.806	3.19196	0.179867	0.882784		424-G-11	30.7339	1.11984	-0.496594	1.41088		424-G-11	28.0454	-1.5686	-0.111551	1.08039		424-G-11	28.7974	-0.816603	0.853665	0.553377
LT35	35.8996	3.35328	0.341187	0.789392		LT35	36.0387	3.49231	1.87587	0.272462		LT35	34.4534	1.90704	3.36409	0.0971199		LT35	31.1808	-1.36557	0.304694	0.809614
LT-38	N/A	#VALUE!	#VALUE!	#VALUE!		LT-38	36.3274	2.33306	0.716622	0.60852		LT-38	33.5724	-0.421913	1.03513	0.487971		LT-38	30.508	-3.48628	-1.81602	3.52108
LT-85	36.0698	4.82833	1.81624	0.28396		LT-85	36.3279	5.08645	3.47001	0.0902451		LT-85	31.9536	0.712168	2.16921	0.222332		LT-85	29.7929	-1.44855	0.221721	0.857542
LT-26	N/A	#VALUE!	#VALUE!	#VALUE!		LT-26	37.0202	3.72303	2.10659	0.232196		LT-26	33.5287	0.231483	1.68853	0.310243		LT-26	30.408	-2.88917	-1.2189	2.32769
LT90	36.0531	2.79966	-0.212432	1.15864		LT90	N/A	#VALUE!	#VALUE!	#VALUE!		LT90	34.4678	1.21438	2.67143	0.156971		LT90	30.2179	-3.03549	-1.36522	2.57616
LT29	34.7923	2.80598	-0.20611	1.15357		LT29	36.1438	4.15753	2.54109	0.171813		LT29	33.1582	1.17191	2.62895	0.161661		LT29	29.8873	-2.09902	-0.428752	1.34607
LT 68	34.1599	2.36359	-0.648498	1.56754		LT 68	35.446	3.64972	2.03328	0.2443		LT 68	32.4879	0.691601	2.14865	0.225524		LT 68	29.8181	-1.97816	-0.307897	1.2379
LT 42	35.638	3.87536	0.863268	0.549706		LT 42	36.022	4.25941	2.64297	0.160099		LT 42	32.1804	0.417734	1.87478	0.272669		LT 42	29.7655	-1.99711	-0.326844	1.25427
LT 62	N/A	#VALUE!	#VALUE!	#VALUE!		LT 62	36.8301	3.32257	1.70613	0.306481		LT 62	34.3332	0.825752	2.2828	0.205499		LT 62	31.0731	-2.43436	-0.764092	1.6983
LT-11	34.5761	1.03738	-1.97471	3.93049		LT-11	34.5682	1.02947	-0.586966	1.50208		LT-11	31.775	-1.76372	-0.306674	1.23685		LT 69	31.424	-2.11471	-0.44444	1.36079
LT-15	35.2798	4.39064	1.37855	0.384605		LT-15	35.4431	4.55398	2.93754	0.130531		LT-15	32.9211	2.03198	3.48902	0.0890635		LT-11	30.044	-0.845139	0.82513	0.564432
LT 84	36.4781	4.83551	1.82342	0.282551		LT 84	36.1994	4.55681	2.94037	0.130275		LT 84	33.7427	2.10015	3.55719	0.0849528		LT-15	29.8037	-1.83888	-0.168616	1.12398
LT 98	36.2266	4.35152	1.33943	0.395177		LT 98	N/A	#VALUE!	#VALUE!	#VALUE!		LT 98	33.7607	1.88564	3.34269	0.0985714		LT 84	30.4042	-1.47083	0.199439	0.870889
LT25	35.3831	3.30614	0.294045	0.815612		LT25	35.2971	3.22015	1.60371	0.32903		LT25	33.1791	1.10214	2.55919	0.169671		LT 98	30.7909	-1.28604	0.384231	0.766187
LT 69	N/A	#VALUE!	#VALUE!	#VALUE!		LT 69	N/A	#VALUE!	#VALUE!	#VALUE!		LT 69	34.2756	0.686659	2.1437	0.226298		LT25	30.6333	-2.95558	-1.28531	2.43735
Average ΔCt for control (x)						Average ΔCt for control (x)						Average ΔCt for control (x)						Average ΔCt for control (x)
3.01209						1.61644						-1.45705						-1.67027
control (x)	1					control (x)	1					control (x)	1					control (x)	1
Test	0.733404					Test	0.250185					Test	0.201673					Test	1.3312
log2FC	-0.44732					log2FC	-1.99893					log2FC	-2.30991					log2FC	0.412725
Wilcoxon rank sum exact test P value	0.2887					Wilcoxon rank sum exact test P value	0.04454					Wilcoxon rank sum exact test P value	0.005711					Wilcoxon rank sum exact test P value	0.8314

## Sheet: DEseq2_results_ACTH
	baseMean	log2FoldChange	lfcSE	stat	pvalue	padj (BH)
miR-141-3p	21.2383426719977	23.5422288940607	3.14447089193768	7.48686494583946	2.22044604925031e-16	7.50510764646606e-14
miR-133a-3p	7.12427688455476	-5.91995109605808	2.77925091171557	-2.13005276749332	3.07825162906283e-05	0.00520224525311619
miR-132-3p	6.03975465092381	-5.19983435457806	3.06478584359593	-1.6966387277739	0.000901485908239685	0.101567412328338
let-7a-5p	8997.03150807501	-0.950047662960204	0.589194130500988	-1.61245269390648	0.00160565431484949	0.135677789604782
miR-361-5p	14.6601606029535	-2.01272803121449	1.35285772014211	-1.48776031747305	0.00360379892080154	0.200850276351472
miR-98-5p	238.881675787155	-1.48011371920311	0.996704839044586	-1.48500705647412	0.00366641961679615	0.200850276351472
miR-150-5p	452.289677949215	1.68020005629262	1.14712633489938	1.46470358597425	0.00415962110787071	0.200850276351472
miR-370-3p	5.90482501174278	-3.4624006460054	2.44886221785495	-1.41388136121363	0.00566861285352549	0.239498893061452
miR-10b-5p	7321.66700563758	1.14750289140466	0.823621814272846	1.39324004235822	0.00641123213910033	0.240777384779546
let-7b-3p	2.40364571066806	-4.4980685473675	3.37488611733377	-1.3328060239618	0.00911450373722067	0.290456815784741
miR-130b-3p	6.16478694911202	-2.53075776422925	1.93745679602282	-1.30622668305396	0.010596688644714	0.290456815784741
let-7f-5p	3355.25508300371	-0.655405783794166	0.503117761636818	-1.30268862236527	0.010809354522614	0.290456815784741
miR-195-5p	2.42823389313682	-4.72574821467141	3.66813616972509	-1.28832409594696	0.0117122613356582	0.290456815784741
miR-345-5p	14.9183835617701	-1.58722694692343	1.23664824305501	-1.28349104592778	0.0120307556833916	0.290456815784741
let-7d-5p	279.99698305143	-0.905362676897449	0.723880662624132	-1.25070708977835	0.0144012155104323	0.302268064210505
miR-146b-3p	1.73392482517361	3.65853305909552	2.95431071080808	1.23837111841727	0.0153945961949529	0.302268064210505
miR-1290	4.86925003632922	2.60277376261871	2.10892732611857	1.23416949004547	0.0157464531990039	0.302268064210505
miR-323a-3p	5.3430377628212	-3.02923436465716	2.46266503095728	-1.23006349892402	0.0160971158455299	0.302268064210505
miR-128-1-5p	1.1347414204686	-4.42000313635996	3.66427172698779	-1.20624327715822	0.0182699990807562	0.317085977410265
miR-4433b-3p	19.1639792957242	-1.6538954928637	1.37687873249372	-1.2011918361672	0.0187624838704299	0.317085977410265
miR-381-3p	5.2753264319951	2.80919015478836	2.43081042338819	1.15565990986363	0.0237511910268662	0.382281074622894
miR-574-5p	32.5138768335687	-1.2713010779954	1.15999758536305	-1.09595148648307	0.0320083341639759	0.491764406701084
miR-454-3p	3.4342634830138	3.36766208229623	3.13483826767431	1.07426980110034	0.0355633703110725	0.522626920223587
miR-1-3p	14.263282067143	-1.77344570038479	1.69074741890048	-1.04891226244669	0.0401433364658355	0.527982793015543
miR-6734-5p	0.915046075051285	-5.5076258290745	5.28211311380851	-1.04269365505946	0.0413399866709929	0.527982793015543
miR-150-3p	7.97951341220084	1.87894737035338	1.80731215311796	1.03963632796461	0.0419393023672587	0.527982793015543
miR-1843	7.3729565049338	1.74492683127079	1.68033748266167	1.03843831925168	0.0421761402704723	0.527982793015543
miR-1246	25.3403105720185	1.59758353936203	1.55875303897673	1.02491125881672	0.0449297773382684	0.542366597869097
miR-339-3p	4.83950540951737	-1.99264603880413	1.98018359227114	-1.00629358135358	0.0489663558296687	0.552465727613173
miR-374b-5p	7.44903463309231	-2.10242679643645	2.09437605626945	-1.00384398023597	0.049519460601926	0.552465727613173
miR-760	2.27293492045043	-3.14515007725667	3.14886141242696	-0.998821372336158	0.0506699335976579	0.552465727613173
miR-30b-3p	1.32721016450316	-4.73129746438359	4.8412453052895	-0.977289347270675	0.0558587951274057	0.590008523533222
miR-185-5p	40.0001136983777	-0.870660880726783	0.913686317764131	-0.952910056546939	0.0622605207204501	0.616778717351166
miR-942-5p	1.62312555177355	4.31320312745764	4.52774253306744	0.952616694954946	0.0623411032930876	0.616778717351166
miR-766-5p	1.01636167649435	-5.24921683010144	5.54230633552846	-0.94711777233456	0.0638676186606237	0.616778717351166
miR-30a-3p	44.2350802205645	1.83292928769982	1.9597254216838	0.935299030884115	0.0672531320862488	0.631432184587559
miR-31-5p	3.09525938490673	4.01606351057289	4.33175950683105	0.927120608667143	0.0696812692000621	0.636547810530297
let-7e-5p	292.181435884597	-0.675669486817524	0.736385071556119	-0.917549136879851	0.0726139214204959	0.645881722108622
miR-18a-3p	0.842088433177993	-5.58193255918851	6.22646046491819	-0.896485666397281	0.0794240722825186	0.680409986747335
miR-338-3p	0.947385250466407	-4.50909995352553	5.19513065460968	-0.867947363272677	0.0894699547999045	0.680409986747335
miR-224-5p	1.40308107418414	3.73931978705363	4.31104108284017	0.867382081311579	0.0896788271765645	0.680409986747335
miR-664a-3p	1.47939026373751	4.32006693969902	5.04604211678859	0.856129782453818	0.0939188470731278	0.680409986747335
miR-210-3p	2.14048576963321	3.54642896511048	4.15602112582094	0.85332313232887	0.0950011027798556	0.680409986747335
miR-483-5p	13.915727789861	1.75802036968063	2.06165469086006	0.85272299841213	0.0952338084676407	0.680409986747335
miR-145-5p	11.4155417460881	2.36307936804025	2.78608361940092	0.848172449521944	0.097013201676809	0.680409986747335
miR-1260a	2.17637580675345	2.43228832561797	2.87611555192064	0.845685189523665	0.0979969696398266	0.680409986747335
miR-486-5p	62501.7217202977	0.679020207276377	0.807108653429356	0.841299624767075	0.099750960950274	0.680409986747335
miR-92b-5p	2.47546145933681	3.25180554980225	3.89080022958413	0.835767800432618	0.10199900577782	0.680409986747335
miR-487b-3p	4.18171530104514	2.81446583870382	3.37238678159485	0.83456199450907	0.102494339201962	0.680409986747335
miR-192-5p	100.750918867654	-0.594214194172214	0.712278684153872	-0.834243965728234	0.102625300790101	0.680409986747335
miR-3960	16.2821788201391	1.27216969446563	1.52511520037082	0.834146623255944	0.102665412201521	0.680409986747335
miR-107	12.3077824732244	-0.967615358905552	1.1742231641031	-0.824047241177225	0.106895225308737	0.69481896450679
let-7g-5p	430.853552718674	-0.496767335853354	0.617267176228673	-0.804784953718843	0.11534449975595	0.7355932248587
miR-574-3p	5.74871776768415	2.41220758544956	3.05477821751659	0.789650643577847	0.122344501568218	0.758730233501428
miR-532-3p	0.875614092745591	-4.33859768424218	5.54676500828043	-0.782185233693036	0.125917580337738	0.758730233501428
miR-181a-2-3p	36.7701304035784	-0.745515893683711	0.96575887678713	-0.771948269493396	0.130948697961787	0.758730233501428
miR-93-5p	126.063715641914	-0.474562127415424	0.620075944976612	-0.765329039547444	0.134283917256437	0.758730233501428
miR-106a-5p	1.35234435986514	-3.49819816184226	4.57669258933078	-0.764350695084325	0.134782396928969	0.758730233501428
miR-424-3p	2.58744513689631	-2.95296606931024	3.88389726012045	-0.760310036939201	0.136856330713811	0.758730233501428
miR-27a-3p	31.716384989692	-0.743177487119615	0.985541253654776	-0.754080546464818	0.140101844640408	0.758730233501428
miR-6780a-5p	1.64934502808288	4.32622467739238	5.73726565384785	0.754056886748985	0.140114283057349	0.758730233501428
miR-378i	2.07045540697932	3.6621925161804	4.88565950891817	0.749579971648765	0.142483217209027	0.758730233501428
miR-1270	1.31461352674152	-4.92750388361066	6.59139158219309	-0.747566552853954	0.143558578641673	0.758730233501428
miR-222-3p	30.6030452882781	0.728629669729121	0.977766879557222	0.745197740855242	0.14483171228933	0.758730233501428
miR-11400	7.55874613619946	-1.56160412670214	2.10117679920604	-0.74320453533097	0.145909660288736	0.758730233501428
miR-223-5p	3.64258296885656	-2.11317288811542	2.99905488530081	-0.704612942721607	0.168010400406722	0.809931413176944
miR-142-3p	4.52323559587322	-1.45174722840483	2.06139211076949	-0.7042557409725	0.168226098760308	0.809931413176944
miR-16-2-3p	11.4741800535529	-1.11807164603084	1.58817916193495	-0.703995917355219	0.168383125318867	0.809931413176944
miR-361-3p	8.91093693076819	1.17333557987414	1.67518140869165	0.700422995256697	0.170553622157968	0.809931413176944
miR-20a-5p	12.095860564194	1.2230271963472	1.7501776522998	0.698801744348691	0.171545393614496	0.809931413176944
miR-493-3p	1.52760245899442	2.70140274283721	3.94251809445084	0.685197297290653	0.180038360681269	0.809931413176944
miR-136-3p	2.14066402865866	-2.94567975830596	4.32588906458281	-0.680942047826196	0.182757936990557	0.809931413176944
miR-99a-5p	5.306176566413	-2.21011281781688	3.24868561881234	-0.680309847471438	0.183164567742673	0.809931413176944
miR-660-5p	4.66539657457574	1.62032814303416	2.40301032702945	0.674290961136722	0.187069535170135	0.809931413176944
miR-15a-5p	49.807830876218	-0.743132473680283	1.10873379361192	-0.670253290701439	0.189723359256849	0.809931413176944
miR-4732-3p	5.16340593983273	1.41956525431617	2.12235506196018	0.66886322640335	0.190643390462642	0.809931413176944
miR-27b-3p	227.448517863922	0.298789861217343	0.451824635565245	0.661296081926894	0.195709460031355	0.809931413176944
miR-330-3p	4.38956075190242	1.55052362353528	2.37578213555449	0.652637125404348	0.201626730853543	0.809931413176944
miR-21-3p	7.77090704204911	-1.0211153596684	1.56713874691934	-0.651579422482974	0.202358380388511	0.809931413176944
miR-30e-5p	238.916447261482	-0.317662034555021	0.49005711213389	-0.648214313576234	0.20469900850949	0.809931413176944
miR-223-3p	92.2142395111877	0.489982780033869	0.756783842071853	0.647454071815856	0.205230516398757	0.809931413176944
miR-339-5p	4.38690752344319	1.41929181078903	2.19229117894027	0.647401141063342	0.205267559199649	0.809931413176944
let-7b-5p	8419.0332174611	-0.442242244328589	0.683216711848695	-0.647294243040307	0.2053423850112	0.809931413176944
miR-139-5p	5.30270937192431	1.63181878807409	2.5379435761709	0.64296889946469	0.208386661950059	0.809931413176944
miR-744-5p	121.169172755496	-0.484454586824316	0.757719841784692	-0.63935845428471	0.210952721844908	0.809931413176944
miR-190a-5p	0.703348817612246	-3.19355287385803	5.0029865678779	-0.638329292019792	0.211688349038039	0.809931413176944
miR-28-3p	91.6551356043683	-0.508275615528757	0.79729433477082	-0.637500598414335	0.212282030928593	0.809931413176944
miR-505-5p	1.89427669438396	2.76963555775408	4.36077970751578	0.63512393276382	0.213991360107123	0.809931413176944
miR-24-2-5p	1.94271660846711	2.77930640225378	4.4100000175165	0.630228206624578	0.217543672502742	0.809931413176944
miR-2110	4.80856787663744	1.53783990609173	2.44155564818781	0.629860682156951	0.217812047313162	0.809931413176944
miR-181a-5p	1587.78332926883	0.28387767682764	0.456541273852374	0.621800685033867	0.223757592733979	0.809931413176944
miR-378a-3p	52.453684412396	0.944638547572146	1.52328939375533	0.620130719379164	0.225003840584613	0.809931413176944
miR-6842-3p	1.75400959283088	2.21293390099239	3.5689551673445	0.62005091048508	0.225063523588169	0.809931413176944
miR-10401-3p	0.62749339268562	-4.73524154062571	7.63988437012291	-0.619805393801992	0.225247197747434	0.809931413176944
miR-30c-2-3p	2.01137208718363	-2.39062840413293	3.89396518838734	-0.613931632276096	0.229673388511294	0.817153740177026
miR-503-5p	2.98502546676196	2.42992564268004	4.01630280325429	0.605015548307548	0.236509793761916	0.832134986812559
miR-432-5p	94.4003494990232	-0.688707154342772	1.14762812079338	-0.600113522720802	0.240329136980433	0.832134986812559
miR-4646-5p	0.817865965015287	-3.50534324623768	5.86649185386602	-0.597519494368285	0.242367729539189	0.832134986812559
miR-1255b-5p	1.08472862988198	2.82188524246066	4.77708680084013	0.59071257444273	0.247774881403839	0.832134986812559
miR-143-3p	767.370246863553	0.819142061886795	1.3924196607486	0.588286767975111	0.249722102096588	0.832134986812559
miR-652-3p	6.75507798812631	-1.21105352721309	2.08015110238757	-0.582194978923917	0.254659105292484	0.832134986812559
miR-155-5p	127.213629855107	0.30669781999552	0.527194885349028	0.581754164387372	0.255018973007634	0.832134986812559
miR-191-5p	788.598289747805	-0.353343712216129	0.610785604878862	-0.578506941541636	0.25768080510402	0.832134986812559
miR-15b-5p	37.6211090959734	-0.70102742062694	1.21816267340552	-0.575479314816907	0.260179934329559	0.832134986812559
miR-589-5p	6.78841353307297	-0.858521617272043	1.49326495222385	-0.574929195246623	0.260635820777515	0.832134986812559
miR-199a-5p	5.44118510969071	1.36365095049075	2.37349913270105	0.574531893314369	0.260965410065477	0.832134986812559
miR-151a-5p	177.308521955968	-0.315932379933207	0.556319818212614	-0.567897043373824	0.26651209727387	0.836042025231265
miR-100-5p	12.8347925491267	-1.42470766844009	2.52302850658067	-0.564681558184582	0.269229197303479	0.836042025231265
miR-139-3p	11.9861551796309	0.989486588115608	1.75806908888224	0.562825769688444	0.270805971128208	0.836042025231265
miR-6741-3p	1.22861409648908	2.81470549933603	5.02662380106555	0.559959450066538	0.273253759782702	0.836042025231265
miR-328-3p	18.6632656393331	0.732175929585955	1.31151761719445	0.558266179566997	0.274706871746969	0.836042025231265
miR-3135b	3.67248089350955	-1.47949198584358	2.66301719250046	-0.555569821332773	0.277031676999709	0.836042025231265
miR-92b-3p	54.8543679548599	-0.435487435028377	0.796770928392489	-0.546565417374083	0.284892232223039	0.852155526472454
miR-184	30.7527770459717	1.13230237861251	2.11339185486307	0.535774932607506	0.294508923435496	0.873193123870154
miR-342-3p	78.3798727103273	0.565300469818671	1.06422576989346	0.531184722086992	0.298665028324115	0.874324129226058
miR-4446-3p	11.6027217953393	-0.821078283677491	1.56512301410862	-0.524609424483556	0.304686394361485	0.874324129226058
miR-483-3p	1.73108739619247	1.81825626556942	3.46912051667807	0.524126001627215	0.305132249531643	0.874324129226058
miR-28-5p	9.2955839562194	-1.04845259838744	2.00419313880613	-0.523129521844383	0.30605265618133	0.874324129226058
miR-4488	0.728145720794932	-2.5664988421702	4.92987666778252	-0.520601024147856	0.308396375507215	0.874324129226058
miR-23a-3p	25.887055674251	-0.495211248149612	0.95735264121088	-0.517271511909402	0.311500633555399	0.874324129226058
miR-1247-5p	1.29284758581485	3.91623844264919	7.62415037074917	0.513662277396081	0.314888884127926	0.874324129226058
miR-548k	1.40344044994772	2.29744841924201	4.50786394555232	0.509653451610665	0.318680548012522	0.874324129226058
miR-431-5p	3.65962976309163	1.41168199027113	2.77721261055009	0.508308937136621	0.31995889603087	0.874324129226058
miR-10a-5p	1301.4513658783	0.381437046276119	0.751644089342673	0.507470293034157	0.32075796456814	0.874324129226058
miR-425-5p	59.173494349144	-0.328746496802536	0.658834924138547	-0.498981588191284	0.328919418051329	0.889398106410794
miR-889-3p	3.91994119233098	1.29253577946294	2.62598688517112	0.492209533399371	0.335526078416619	0.896161560859391
let-7a-3p	0.71347261602099	-3.50867031427945	7.14609262582195	-0.490991440777173	0.33672342671344	0.896161560859391
miR-939-5p	1.10559841757933	-2.91618413681839	6.04145633166846	-0.482695558276596	0.344950994643018	0.910886220229218
miR-206	5.36499877376946	1.92556632254907	4.02034212306125	0.478955835998073	0.348701495675517	0.911527166052853
miR-324-5p	7.38771460415981	-0.907754107099699	1.92840878755549	-0.470727012321072	0.357044860044671	0.911527166052853
miR-130a-3p	16.2284434451317	0.541183444704566	1.150900903481	0.470225927417131	0.357556949085964	0.911527166052853
miR-1260b	3.86859670807209	-0.820133924598028	1.74680331772983	-0.46950559131287	0.358293913853116	0.911527166052853
miR-4516	1.49532611727102	-1.81039718063858	3.85904658697114	-0.469130688069642	0.358677849363992	0.911527166052853
miR-128-3p	8.18787860276124	0.763875421529312	1.64472513129027	0.464439563181029	0.363503844948348	0.914605803526831
miR-5010-5p	2.08196070730227	1.87300578809998	4.06344486179921	0.460940372467772	0.367129961542072	0.914605803526831
miR-106b-5p	3.29667595899873	-1.10710224333684	2.42564133019004	-0.456416300941784	0.371851418617762	0.914605803526831
miR-1287-5p	1.05132600625538	-2.05820387701013	4.51859159060417	-0.455496770562293	0.372815652422803	0.914605803526831
miR-887-3p	1.71032210048972	2.11896260613481	4.68146837850451	0.452627772915067	0.375834070008275	0.914605803526831
miR-410-3p	3.78828446720162	1.16574901600273	2.57708312878	0.452352119721727	0.376124871864584	0.914605803526831
miR-1180-3p	6.82954846441753	-0.901239280962461	2.00405262983321	-0.449708389663134	0.378920938306419	0.914823408196926
miR-628-3p	0.644500538043538	2.79005383996861	6.30321270622444	0.442639963143466	0.386459251776325	0.919968712301245
miR-125b-5p	12.1763950752422	1.08294483094694	2.45744283109653	0.440679562203172	0.38856607889683	0.919968712301245
miR-99b-3p	2.56409625534109	1.44089542530023	3.27420648298149	0.440074696812691	0.38921753212745	0.919968712301245
let-7i-5p	1087.1036074423	-0.261946967407242	0.605448600802142	-0.432649389329162	0.397268797947282	0.93247815073737
miR-342-5p	12.2021379544123	0.586466804344745	1.39334365648524	0.420906071244571	0.410205259678097	0.948336027514106
miR-320c	6.47853656088537	-0.651380195919517	1.57471719085887	-0.413649002945251	0.418323339457063	0.948336027514106
miR-92a-1-5p	6.17482105525766	-0.826499366650075	2.00922457339679	-0.411352408084875	0.420911984603492	0.948336027514106
miR-29a-3p	11.0194743189621	0.731897411889603	1.79356547418286	0.408068410339496	0.424629886857531	0.948336027514106
miR-106b-3p	82.8577232406459	-0.253529449111394	0.622347672570247	-0.407375909456425	0.425416328938667	0.948336027514106
miR-1307-3p	26.1691576923065	0.494585315424866	1.21919474232655	0.405665557974	0.427362338261664	0.948336027514106
miR-431-3p	0.476974976214595	-3.91893983260563	9.66101484246755	-0.405644737794925	0.427386059014974	0.948336027514106
miR-409-3p	322.411132574219	0.397638128881309	0.98814416899229	0.402409022245024	0.43108187226196	0.948336027514106
miR-17-5p	16.6755762627551	0.676456568751606	1.70588220893316	0.396543539295514	0.437828430895807	0.948336027514106
miR-485-5p	2.26466259265148	-1.55549764882824	3.93207383998229	-0.395592176579076	0.438928397754133	0.948336027514106
miR-363-3p	16.0890902553384	-0.549970257717952	1.39056085237546	-0.395502474255948	0.439032193540854	0.948336027514106
miR-15b-3p	0.987565537590393	2.24857698713363	5.75617217159087	0.390637548722275	0.44468254662129	0.948336027514106
miR-125a-3p	1.06812064496468	-1.84779082541255	4.75434015882144	-0.388653475284908	0.446998798842178	0.948336027514106
miR-25-5p	2.00670280512732	1.38411250746599	3.56609391833051	0.38813125485881	0.447609589741855	0.948336027514106
miR-101-3p	157.208451716275	-0.287946317853376	0.743348139055505	-0.387364012532862	0.448507819045056	0.948336027514106
miR-142-5p	95.1443213618811	0.269663113573053	0.69677645528771	0.387015249333741	0.448916462728571	0.948336027514106
miR-30e-3p	51.6893412234147	0.367894296168219	0.99017568920997	0.371544464459383	0.4672547484397	0.956321870174931
miR-125a-5p	165.410501251332	0.422796956963164	1.14447704714308	0.369423710172761	0.469800559112719	0.956321870174931
miR-493-5p	6.91987225654953	-0.884925220748166	2.40633309670164	-0.367748430988683	0.471817016661807	0.956321870174931
miR-27a-5p	0.80651480718146	-1.91735529247592	5.22132685376086	-0.367216101611198	0.47245875472726	0.956321870174931
miR-32-5p	1.24078453464856	-1.48445061379107	4.08239920360396	-0.363622110370928	0.476803966225256	0.956321870174931
miR-140-3p	69.0085509205941	-0.242638397537069	0.670172292200929	-0.362053758952365	0.478706972571096	0.956321870174931
miR-146a-5p	1080.3349859437	-0.200214341211846	0.560141763186568	-0.357435125124137	0.48433515130739	0.956321870174931
miR-19b-3p	28.872076543642	-0.415676483372209	1.16500604952861	-0.356801995612297	0.485109456960939	0.956321870174931
miR-6826-5p	0.45789560036187	-4.24979984084102	11.9935283551762	-0.354341084207041	0.488125462743753	0.956321870174931
miR-340-5p	12.2946620266564	0.637319789197792	1.80542103350254	0.353003414367774	0.489769096518336	0.956321870174931
miR-6772-3p	0.53815872512485	-2.92285834214588	8.34370799607552	-0.350306883165213	0.493091436262057	0.956321870174931
miR-3613-3p	1.28979561117015	1.59814311218074	4.59502138823958	0.347798840778196	0.496192347116885	0.956321870174931
miR-382-5p	19.8330330914389	0.538694451761398	1.55418133271927	0.346609781253049	0.497666111625153	0.956321870174931
miR-4781-3p	0.548348120989662	2.98314214975476	8.66476095271297	0.344284414311595	0.500554979084896	0.956321870174931
miR-92a-3p	2162.26294298278	0.192001363840488	0.558887445268315	0.343542095042608	0.501479051501272	0.956321870174931
miR-7706	1.45998208737734	1.34631034903548	3.93958411567948	0.341739206348505	0.503727124349423	0.956321870174931
miR-941	27.410869079677	-0.475516678013523	1.40802492456171	-0.337718935026339	0.508759208396208	0.956321870174931
miR-148b-3p	38.332784664938	-0.392236895527368	1.19447182394975	-0.328376850473007	0.520553449495157	0.956321870174931
miR-1273h-3p	6.93415060520323	0.735571958639201	2.24952626382353	0.326989717999089	0.522316618972031	0.956321870174931
miR-668-3p	1.83406361624946	-1.73864320279159	5.37862247524779	-0.323250648431408	0.527084551048597	0.956321870174931
miR-125b-2-3p	7.01476118773001	0.943922231364258	2.93279568737123	0.321850661274782	0.528875464002816	0.956321870174931
miR-320d	9.75823547893112	0.403971316349779	1.25824824060156	0.321058518751945	0.529890170831811	0.956321870174931
miR-6852-5p	7.96087974315034	-0.488194814030094	1.52166616498531	-0.320829118280887	0.530184209429455	0.956321870174931
miR-4466	0.432813341204247	-2.9240886828517	9.11704883360548	-0.320727544210743	0.530314430473636	0.956321870174931
miR-423-5p	1028.44844798785	0.19727591248193	0.616608363939609	0.31993713355022	0.53132831563869	0.956321870174931
miR-1307-5p	3.02007159650944	-0.710625582513301	2.23451646772583	-0.318022083424848	0.533788880956131	0.956321870174931
miR-5187-5p	0.945095021988882	-1.94979511179408	6.24747274210034	-0.312093416375368	0.54144268809597	0.956321870174931
miR-148b-5p	3.39074266802537	0.969436873672217	3.11537623146031	0.31117810551498	0.542629203131034	0.956321870174931
miR-421	7.49047489729309	-0.559439675969683	1.84036603430075	-0.303982830340728	0.552001309468942	0.956321870174931
miR-186-5p	138.761454070608	-0.199944766069651	0.659669546928829	-0.303098372511689	0.553158810741998	0.956321870174931
miR-411-3p	0.801584829352956	1.55111639956553	5.157726298087	0.300736469893883	0.556255681412899	0.956321870174931
miR-221-3p	208.335783325682	0.192073337806647	0.64088450941522	0.299700390608451	0.557616827347428	0.956321870174931
miR-181a-3p	10.6861158391388	0.502288734579001	1.68106853357909	0.298791348803371	0.558812411675102	0.956321870174931
miR-501-3p	0.93671558745743	1.98222558808828	6.63949883102851	0.298550483784213	0.55912940921787	0.956321870174931
miR-654-5p	4.89755992821558	-0.611847438448815	2.05161612481826	-0.298227056732172	0.559555202239166	0.956321870174931
miR-12136	4.7556408263885	0.884933977157479	2.98866120942465	0.296097120130869	0.562363194847693	0.956321870174931
miR-576-5p	1.06037958980262	1.54704377854255	5.23108293668007	0.295740632918428	0.562833832168144	0.956321870174931
miR-194-5p	0.469794750328146	-2.34373923734038	7.97945286456415	-0.293721797361403	0.565502695306724	0.956321870174931
miR-654-3p	14.6555602030169	0.43314512591641	1.48024264105943	0.292617651931985	0.566964922586836	0.956321870174931
miR-151b	2.23333211758754	-0.556619224634867	1.9097880431119	-0.291456021333071	0.568505231236786	0.956321870174931
miR-99b-5p	48.9837979032475	0.301819623199603	1.04322717504972	0.289313421293132	0.571351530393544	0.956321870174931
miR-7704	1.06009368994647	1.04455316811107	3.61212709619086	0.28917951674862	0.571529638388568	0.956321870174931
miR-1297	1.15882655728627	-0.804315781999062	2.85189176416044	-0.282028859617623	0.581078951130479	0.967510765921684
miR-30c-5p	243.527725429075	0.124223714353441	0.459476412944782	0.270359284728659	0.59682137382685	0.988057836687294
miR-127-3p	27.7085622607552	0.391658487667808	1.45836511281843	0.268559967751073	0.599265847694956	0.988057836687294
miR-3168	3.51472825649444	0.555265431846003	2.1041293795005	0.26389319842006	0.605626956197227	0.989372975799731
miR-3614-5p	2.07688382604192	0.774001758243189	2.95359958967433	0.262053719451028	0.608142566175647	0.989372975799731
miR-1301-3p	1.18697123444158	-1.16452719650871	4.45256493420763	-0.26154075543335	0.60884490818445	0.989372975799731
miR-664a-5p	1.14401624290816	1.08267137744403	4.18379939553255	0.258777076788171	0.612635087509735	0.990768706116223
miR-27b-5p	3.21626562375057	0.904843234775177	3.56627217001793	0.253722428249391	0.619593983814108	0.997251269186517
miR-379-5p	6.86788552374868	0.573604091466685	2.28561912423069	0.250962238364956	0.623408515863627	0.998635442473487
miR-1229-3p	1.27081835585964	-2.92575334940679	12.0151674220161	-0.243505000525066	0.633764689576517	1
miR-199a-3p	123.815989782944	0.313911370227612	1.29710423480928	0.242009363475533	0.635850494604681	1
miR-181c-5p	26.9046629964449	-0.306870111892749	1.35317824453516	-0.226777302348786	0.657255289314757	1
miR-205-5p	8.91749434571646	1.25055045573064	5.56590099962027	0.224680686166706	0.660224204463125	1
miR-181c-3p	4.58889166818786	0.523696654504141	2.36424800790666	0.221506649367056	0.664728985839007	1
miR-200c-3p	23.0971238879103	0.65188057174858	3.00800954535765	0.216714927901292	0.671552634789586	1
miR-30a-5p	439.281720024186	0.148638450716406	0.686889406924772	0.216393569645899	0.672011242904793	1
miR-5189-5p	1.63263600843584	0.822414434340446	3.80343963531867	0.216229127630558	0.672245964188896	1
miR-382-3p	1.09451476235619	-0.903670514113483	4.45466012331502	-0.20285958728564	0.691434480643732	1
miR-335-5p	3.37903022167993	-0.612232466153388	3.03179004691138	-0.201937619914379	0.692765234416144	1
miR-423-3p	231.85917013142	0.109534620564909	0.54443758921373	0.201188570985882	0.693847099053155	1
miR-335-3p	7.22148632104171	0.409206100819332	2.05001096450504	0.19961166447621	0.696126691301072	1
miR-193a-5p	0.389571159345546	-1.54468870310642	7.78444823631045	-0.198432651385777	0.697832881492309	1
miR-26a-5p	2104.95562094696	-0.0851539459280193	0.437203176750519	-0.194769732829756	0.70314333431057	1
miR-454-5p	3.17549284242194	-0.501407391896779	2.68574333343503	-0.186692222467694	0.714904999420475	1
miR-30d-5p	1454.02385363977	0.086933203224916	0.467680292611058	0.185881690116913	0.716089017334963	1
miR-215-5p	0.990108925126687	0.598740994645481	3.2712179746558	0.183033047410569	0.720255689329877	1
miR-21-5p	775.43218210012	-0.0972081921874966	0.531623373282136	-0.182851614644692	0.720521351826476	1
miR-320a-3p	536.310666607137	0.0777829612868028	0.428979918009035	0.181320751907935	0.722764254505071	1
miR-19a-3p	5.28053553414613	-0.472249419682423	2.63922056767477	-0.178935184677834	0.726264151421776	1
miR-199b-5p	1.07257953573245	1.04438214239573	5.85716735962907	0.178308400336006	0.72718466717387	1
miR-369-5p	1.30005740946252	-0.76294626896707	4.28195292002705	-0.178177173643995	0.727377440847355	1
miR-320b	40.8920767211903	0.14180663629321	0.801751515115616	0.176871054958669	0.729297084523261	1
miR-196a-5p	1.35861224421546	0.788599715325025	4.54996123497457	0.173320095402842	0.734524594890948	1
miR-1304-3p	4.43326957240735	-0.397149849311179	2.29228294402036	-0.173255160470998	0.734620303702413	1
let-7c-5p	532.278655121786	-0.239165171421003	1.39490329779244	-0.171456452787447	0.737273086308393	1
miR-629-5p	12.0491651397116	0.198962013315303	1.16719658986989	0.170461441578991	0.738741903783921	1
miR-6721-5p	4.23625253015919	0.567918961096979	3.33817637097767	0.170128506700396	0.739233589464203	1
miR-103a-3p	220.969269424204	0.120436834323861	0.734624161988227	0.163943470083946	0.748386981211124	1
miR-411-5p	13.4751766906619	0.251818848390132	1.56087871143968	0.161331464478663	0.752263315607671	1
miR-26b-5p	318.167547353512	0.107209364926982	0.68030723234353	0.157589629846601	0.757827248688279	1
miR-671-3p	6.48255605938055	-0.372466013937553	2.37327181918568	-0.156941994981997	0.758791535490243	1
miR-10399-3p	5.22907776850652	0.304295480287202	1.95543993324968	0.155614844062994	0.760768749076688	1
miR-3605-3p	1.21075554715892	0.689144427778275	4.53440564551143	0.151981203635906	0.766190178972011	1
miR-584-5p	24.0248620806918	0.18133808274371	1.19629889374451	0.15158258834137	0.766785620083934	1
miR-152-3p	17.9597560366179	0.235206322120574	1.56561663956428	0.150232385231951	0.768803539759366	1
miR-182-5p	330.819906886951	-0.167039567555987	1.12956519264025	-0.147879528020466	0.77232369479302	1
miR-146b-5p	1450.90319386859	-0.0655279743998195	0.444825817772667	-0.147311535845494	0.773174184460827	1
miR-873-3p	1.9336858793396	0.668348712730219	4.55952840578176	0.14658285972793	0.774265674945612	1
miR-374a-5p	1.50693773443363	-0.480214628685808	3.27734569227505	-0.146525473287029	0.774351653598164	1
miR-130b-5p	5.89080453308203	0.310140904166564	2.1596505184174	0.143606987112821	0.778727873563148	1
miR-625-3p	23.9991836982256	0.189840003563672	1.32761099473151	0.142993696434447	0.779648390302109	1
miR-10527-5p	3.6312719824211	-0.39901462816955	2.82945708339248	-0.141021622314602	0.782610457596099	1
miR-197-3p	30.1948824969658	-0.191223687484497	1.35942398496989	-0.140665229978808	0.783146098860692	1
miR-144-5p	47.2511750087285	0.134938877445695	0.983668388272519	0.137179235456239	0.788390771639819	1
miR-4677-3p	1.6007669171136	-0.447940400008675	3.31163390105831	-0.135262656861172	0.791278369503842	1
miR-148a-3p	208.806506659509	-0.217536255361847	1.6307753523835	-0.13339437283247	0.794095964719745	1
miR-95-3p	2.63721650143964	0.490446268706577	3.81969319899897	0.128399387897203	0.801642108651664	1
miR-550a-3p	0.924566127422269	-0.672140077803999	5.34972495865205	-0.12564011851057	0.80581865572328	1
miR-1908-5p	7.39479379966381	0.25020038511569	2.01309262131086	0.12428657403392	0.807869472846746	1
miR-485-3p	15.0722340998809	-0.208184374034504	1.81042167121452	-0.114992201731017	0.821986767051213	1
miR-548j-5p	1.57329290096484	0.377323211745054	3.29309887584981	0.114579982554481	0.822614263121146	1
miR-126-3p	281.474431106318	-0.0724881322933057	0.635842250015735	-0.114003327541559	0.823492260125028	1
miR-484	64.7609708466452	-0.09917526011538	0.948759406580463	-0.10453151708169	0.837944586222595	1
miR-451a	921.875393373318	-0.0935123171587521	0.935423609983999	-0.0999678821024752	0.844927780423363	1
miR-196b-5p	10.6032765307584	-0.298513948688205	3.05958012445121	-0.0975669655788959	0.848606554958915	1
miR-26b-3p	2.15937089778385	-0.27832060229498	2.87931257275875	-0.0966621703139072	0.849993776736145	1
miR-24-3p	131.246016913845	0.0549529409536854	0.573652209766851	0.0957948736500465	0.851323942193777	1
miR-4508	57.7995163437727	-0.28570976814423	2.998361656931	-0.0952886278690847	0.852100562820081	1
miR-200b-3p	8.66232140614201	-0.550900471240839	5.82524894324859	-0.094571146505134	0.853201480866729	1
miR-486-3p	36.6860875545093	-0.0992099394687534	1.1267763489316	-0.0880475877602712	0.863224224901941	1
miR-500a-3p	1.82667703612858	-0.265330313297188	3.05632673693069	-0.086813464702941	0.865122851700396	1
miR-375-3p	361.515373295872	-0.23426625263123	2.83910572796589	-0.0825140995362201	0.871743189281415	1
miR-326	2.44393241801358	0.227639572973218	3.21021962618657	0.0709109031408022	0.889653875466257	1
miR-181b-5p	129.225807443323	0.039064723417956	0.586391906933162	0.066618797012846	0.896293966309695	1
miR-29c-3p	1.97879038126846	0.214221934147954	3.24784550585821	0.0659581663479858	0.89731665048219	1
miR-204-5p	16.0489550441467	-0.104083656404321	1.62344340979544	-0.0641128947127486	0.900174107391776	1
miR-4433b-5p	11.270748002591	-0.126283774386519	2.05929149640681	-0.0613238944592676	0.904495400411578	1
miR-4732-5p	15.5298525185019	-0.114153720372487	1.95702191784919	-0.0583303228907849	0.909136803203595	1
miR-331-3p	1.67530351504919	0.205477911098485	3.52408998082145	0.0583066585180068	0.909173506357754	1
miR-625-5p	3.2627417112936	0.141461027719228	2.52744740379373	0.055969919495414	0.912798702415757	1
miR-301a-3p	7.10571745851769	-0.131489993441093	2.3561279163391	-0.0558076632975849	0.913050493503055	1
miR-144-3p	13.126301668939	0.102060179437652	1.83077413939458	0.0557470073678244	0.913144622335111	1
miR-340-3p	6.58203277045555	-0.106149593112205	2.03826809579681	-0.0520783273461918	0.918840076278757	1
miR-148a-5p	11.6458186413538	-0.115449402048829	2.25449987306571	-0.0512084313812086	0.920191171063298	1
miR-126-5p	206.741062886757	0.0275378117384502	0.572014601277215	0.0481417986131172	0.924955979599688	1
miR-766-3p	12.9780347997411	0.097761142019138	2.03985921307652	0.0479254359283425	0.925292258805735	1
miR-181d-5p	12.2438252708351	0.0667140665563017	1.57863327088998	0.0422606489971483	0.934101260026718	1
miR-3615	27.9023470520838	0.0427884476365311	1.04710381855351	0.0408636153152798	0.936274993964592	1
miR-30b-5p	79.4846060108025	-0.036043710567295	0.917220533141586	-0.0392966677750237	0.938713672243053	1
miR-16-5p	1754.90230417061	0.0285185932453819	0.735558279378674	0.0387713578174547	0.939531354616035	1
miR-25-3p	617.719142173903	-0.0194090698348847	0.520225993351617	-0.0373089197443586	0.941808076785515	1
miR-183-5p	12.0536225673218	0.112205050425278	3.08848456082028	0.036330131563124	0.943332120089296	1
miR-191-3p	0.521929132679836	-0.226949109076679	6.34794780035291	-0.0357515714077015	0.944233077613503	1
miR-134-5p	9.67896511609398	-0.0766965030536326	2.14872581745555	-0.0356939458867089	0.944322818356133	1
miR-769-5p	12.7848722713069	-0.0518416982453514	1.57020147454018	-0.0330159531027906	0.948494041107378	1
miR-532-5p	18.9133082644702	0.050243117412384	1.53175641738548	0.0328009837870585	0.948828938545145	1
let-7d-3p	13.3411900947297	0.0353140987938971	1.11492546635403	0.0316739547706086	0.950584866533798	1
miR-543	5.07801354944956	0.0789950402633329	2.58144024338638	0.03060115006176	0.952256535303899	1
miR-323b-3p	12.3817640210854	0.04530636966002	1.76745569195285	0.025633666442841	0.959999604508683	1
miR-3158-3p	1.98432857872401	0.0791029778255611	3.41490297236334	0.0231640484270674	0.96385057419346	1
miR-425-3p	16.5172266222969	-0.0239283938788149	1.11285416400881	-0.0215018235566627	0.966443025313182	1
miR-23b-3p	22.8608949004172	-0.0207448383340291	1.55107361589587	-0.0133745027453434	0.979123212050194	1
miR-22-3p	512.919090157534	0.00585249955058092	0.522137991339555	0.0112087219234253	0.982503270307319	1
miR-122-5p	138.034041467133	-0.00963565073528984	1.50111097642091	-0.00641901290886839	0.989979429889956	1
miR-151a-3p	257.000042873678	0.00350794119232328	0.662441585886181	0.00529547248702771	0.9917332930042	1
miR-10395-3p	0.720176980209315	0	6.99678614324572	0	1	1
miR-125b-1-3p	1.16851669486229	0	6.58204614473528	0	1	1
miR-1285-3p	0.435986291146849	0	10.8261789988089	0	1	1
miR-136-5p	0.396917159949945	0	11.9514416155898	0	1	1
miR-185-3p	1.06838859316604	0	5.88876711541843	0	1	1
miR-193b-3p	0.800206359241344	0	6.72997648031324	0	1	1
miR-200b-5p	0.405015348203144	0	12.0656197225009	0	1	1
miR-218-5p	0.678322475100139	0	10.1990718385472	0	1	1
miR-29b-2-5p	0.656816900359953	0	9.41559872655051	0	1	1
miR-29b-3p	1.54300133149895	0	6.39582994042625	0	1	1
miR-30c-1-3p	0.448816994107096	0	7.50283034054346	0	1	1
miR-324-3p	1.99901723520532	0	3.68401625963338	0	1	1
miR-33b-5p	0.335980302634841	0	12.0656197223378	0	1	1
miR-3605-5p	1.08312327339723	0	5.54006488478692	0	1	1
miR-374a-3p	0.714337445021366	0	8.76126163035457	0	1	1
miR-3928-3p	0.494836391821358	0	7.99051908293508	0	1	1
miR-4286	2.49541735072709	0	4.45163886131382	0	1	1
miR-4448	0.661807896587591	0	7.92940816173097	0	1	1
miR-452-5p	0.495927505461065	0	10.4205049894913	0	1	1
miR-4742-3p	0.872216759284371	0	9.54731077866285	0	1	1
miR-504-5p	0.840157449793948	0	8.36834550508082	0	1	1
miR-550a-5p	0.822795001967303	0	6.34659909632996	0	1	1
miR-6511a-3p	0.680320884010334	0	9.30924389561502	0	1	1
miR-6803-3p	0.679344277415761	0	9.15964212231187	0	1	1
miR-708-5p	0.355770604201483	0	12.0656197222554	0	1	1
miR-769-3p	0.581244035304695	0	9.73549353461222	0	1	1
miR-874-3p	1.50900239837069	0	5.27035584732093	0	1	1
miR-885-5p	0.346022816132001	0	11.5642600851656	0	1	1
miR-93-3p	0.602739137437847	0	9.56554142262441	0	1	1
miR-935	0.67531414498422	0	11.6999619864379	0	1	1
miR-96-5p	2.5006405358877	0	6.09842497138128	0	1	1
miR-129-5p	3.98353231579328	0	12.0656197218735	0	NA	NA
miR-1299	1.3755970097852	-0.839796672912989	4.79630148626385	-0.175092553151233	NA	NA
miR-135a-2-3p	0.480189493397176	-1.91454063063621	11.581742834767	-0.165306781367048	NA	NA
miR-143-5p	2.18005593769813	0	10.6750921776124	0	NA	NA
miR-153-3p	0.940175562198748	0	9.14565860190816	0	NA	NA
miR-1976	1.32247179993196	0	7.20298405153545	0	NA	NA
miR-200a-3p	21.0704119711289	17.8755362489095	3.99607563961729	4.47327274581355	NA	NA
miR-203a-3p	2.46108477308245	4.00102526304112	4.93142622752987	0.811332275580897	NA	NA
miR-34a-5p	3.14438186124934	6.50912775242762	4.84857889901232	1.34248155758661	NA	NA
miR-376a-3p	0.793508275491355	0	9.51128409935249	0	NA	NA
miR-383-5p	2.96677593450203	0	12.0656197219569	0	NA	NA
miR-4685-3p	1.72854954333254	3.29636925538286	5.14565804161334	0.640611799059492	NA	NA
miR-497-5p	0.599347699363446	0	11.0544844998454	0	NA	NA
miR-598-3p	1.40950021812845	-2.9417331967189	4.64462986871654	-0.633362244111778	NA	NA
miR-671-5p	0.89159516493467	-4.42388937858889	7.2098343329362	-0.613590988960667	NA	NA
miR-7-5p	654.096767314968	-0.653765651207655	1.86732142266735	-0.350108793950316	NA	NA
miR-9-5p	2.83904218738255	-14.8006962263744	4.57252728305416	-3.23687433888605	NA	NA

## Sheet: DEseq2_results_GH
	baseMean		baseMean	log2FoldChange	lfcSE	stat	pvalue	padj (BH)
miR-181b-5p	129.225807443323	miR-181b-5p	129.225807443323	0.892125045230485	0.361080700353351	2.47070819447691	4.43981368192237e-05	0.00523199
miR-425-5p	59.173494349144	miR-425-5p	59.173494349144	1.04395890499796	0.422919412787348	2.46845822970741	4.51143041335644e-05	0.00523199
miR-503-5p	2.98502546676196	miR-503-5p	2.98502546676196	-6.0053632942041	2.43685777824813	-2.46438809347396	4.64377554547646e-05	0.00523199
miR-181a-2-3p	36.7701304035784	miR-181a-2-3p	36.7701304035784	1.42785873756723	0.618345366664039	2.30916056712853	0.000135454026912507	0.0114459
miR-142-3p	4.52323559587322	miR-142-3p	4.52323559587322	-3.345435551119	1.49120530613	-2.2434439693627	0.000209137051988106	0.0135647
miR-1273h-3p	6.93415060520323	miR-1273h-3p	6.93415060520323	3.20634191654279	1.44551641958254	2.21812901818768	0.000246491231064683	0.0135647
miR-3615	27.9023470520838	miR-3615	27.9023470520838	1.45958250768102	0.664299097427794	2.19717671352047	0.000282051197245226	0.0135647
miR-148b-5p	3.39074266802537	miR-148b-5p	3.39074266802537	-4.28213275369535	1.99185819069276	-2.14981808127919	0.000380891334976985	0.0135647
miR-328-3p	18.6632656393331	miR-328-3p	18.6632656393331	1.80759630208007	0.843805463823077	2.1421955410081	0.00039954560963662	0.0135647
miR-345-5p	14.9183835617701	miR-345-5p	14.9183835617701	1.72224907307614	0.804230590477701	2.14148665005785	0.000401323149084476	0.0135647
miR-25-5p	2.00670280512732	miR-25-5p	2.00670280512732	4.39282762317663	2.18374859227555	2.01159952144451	0.000885616375265741	0.0272126
miR-95-3p	2.63721650143964	miR-95-3p	2.63721650143964	-4.50955701221349	2.35953074595	-1.9112092605506	0.00158509775067972	0.0420502
miR-30c-5p	243.527725429075	miR-30c-5p	243.527725429075	-0.540200374101202	0.284446577249327	-1.89912770027005	0.00169717547496373	0.0420502
miR-1843	7.3729565049338	miR-1843	7.3729565049338	2.07221020719774	1.09378682048222	1.89452841119822	0.00174172464836841	0.0420502
miR-320b	40.8920767211903	miR-320b	40.8920767211903	0.93347221302568	0.496556225136516	1.87989227759464	0.00189074448388982	0.0422838
miR-26b-3p	2.15937089778385	miR-26b-3p	2.15937089778385	-3.45167790834393	1.8461364016238	-1.86967653381839	0.00200160208268785	0.0422838
let-7d-3p	13.3411900947297	let-7d-3p	13.3411900947297	1.43507447131853	0.790095296035047	1.81633086353026	0.00268361405023732	0.0533566
miR-12136	4.7556408263885	miR-12136	4.7556408263885	2.86207792344954	1.59027214231233	1.79974096715795	0.00293549948141414	0.0551222
miR-181d-5p	12.2438252708351	miR-181d-5p	12.2438252708351	-1.75714635610598	1.02949979045168	-1.70679622512118	0.00479034702652115	0.0845543
miR-363-3p	16.0890902553384	miR-363-3p	16.0890902553384	1.50875631980306	0.891093410457689	1.69315169666458	0.00513797269793215	0.0845543
miR-340-5p	12.2946620266564	miR-340-5p	12.2946620266564	1.96158006684015	1.16151860299633	1.688806414103	0.00525337246960222	0.0845543
miR-532-5p	18.9133082644702	miR-532-5p	18.9133082644702	1.5619900548021	0.935598839374624	1.66950832885403	0.00579468505305769	0.0890274
miR-485-3p	15.0722340998809	miR-485-3p	15.0722340998809	1.89501888089541	1.15802665359786	1.63642078099653	0.00684082595685065	0.100530398844153
miR-155-5p	127.213629855107	miR-155-5p	127.213629855107	-0.500481813628186	0.324972719030411	-1.54007331791242	0.0109195533484974	0.150603571364699
miR-483-3p	1.73108739619247	miR-483-3p	1.73108739619247	-3.09145781792155	2.01285268644727	-1.53585895219091	0.0111393174086316	0.150603571364699
miR-21-3p	7.77090704204911	miR-21-3p	7.77090704204911	-1.67858028365222	1.1036146444298	-1.52098406098942	0.0119467220099447	0.154022134456111
miR-410-3p	3.78828446720162	miR-410-3p	3.78828446720162	-2.56608583612478	1.69412959902813	-1.5146927588048	0.0123035432849556	0.154022134456111
miR-146b-3p	1.73392482517361	miR-146b-3p	1.73392482517361	-2.81336377508938	1.87731790660388	-1.49860807548511	0.0132590825783443	0.155334851932869
miR-140-3p	69.0085509205941	miR-140-3p	69.0085509205941	-0.637931914793865	0.426661019318397	-1.49517271536307	0.0134714714009991	0.155334851932869
miR-335-5p	3.37903022167993	miR-335-5p	3.37903022167993	-2.75091749873166	1.84606183617118	-1.49015457924053	0.0137871170354618	0.155334851932869
miR-625-5p	3.2627417112936	miR-625-5p	3.2627417112936	2.47279339080073	1.71992325221836	1.43773472892544	0.017495351276658	0.187248117227134
miR-483-5p	13.915727789861	miR-483-5p	13.915727789861	-1.86269830845524	1.29830570887008	-1.43471471759633	0.017733421494964	0.187248117227134
miR-3135b	3.67248089350955	miR-3135b	3.67248089350955	-2.35887426614622	1.65199599252703	-1.42789345544228	0.0182816209127084	0.187248117227134
miR-128-3p	8.18787860276124	miR-128-3p	8.18787860276124	-1.44090006169774	1.03219943446274	-1.39595122181764	0.0210507110740239	0.209268833618238
miR-574-5p	32.5138768335687	miR-574-5p	32.5138768335687	0.948876650465889	0.703540308940137	1.34871682319858	0.025813244336792	0.245262180736905
miR-6842-3p	1.75400959283088	miR-6842-3p	1.75400959283088	-3.00594644707754	2.23338011680544	-1.34591797628124	0.0261225991317413	0.245262180736905
miR-654-5p	4.89755992821558	miR-654-5p	4.89755992821558	1.69686645105629	1.29372290137533	1.31161506784211	0.0301821094945982	0.2757176488966
miR-20a-5p	12.095860564194	miR-20a-5p	12.095860564194	-1.45299094745834	1.12291527431639	-1.29394530530622	0.0324770255252225	0.288510937574506
miR-107	12.3077824732244	miR-107	12.3077824732244	1.01119823104416	0.788213064328	1.28289960774283	0.0339862730057057	0.288510937574506
miR-4446-3p	11.6027217953393	miR-4446-3p	11.6027217953393	1.27878202208845	0.997665307832691	1.28177457113994	0.034143306221835	0.288510937574506
miR-101-3p	157.208451716275	miR-101-3p	157.208451716275	0.56324157729754	0.441512049750739	1.27571054428871	0.0350004470653755	0.288540270929193
miR-11400	7.55874613619946	miR-11400	7.55874613619946	1.70825191074318	1.35718717427594	1.25867083267607	0.0375079370122167	0.299944891925958
miR-30b-5p	79.4846060108025	miR-30b-5p	79.4846060108025	-0.692227421449435	0.553425606337778	-1.25080482999361	0.0387160828639073	0.299944891925958
miR-206	5.36499877376946	miR-206	5.36499877376946	3.00162393231427	2.42668181237367	1.23692521904148	0.0409285466225338	0.299944891925958
miR-16-2-3p	11.4741800535529	miR-16-2-3p	11.4741800535529	1.25899228907362	1.018888182007	1.23565304937943	0.0411365917992217	0.299944891925958
miR-92b-3p	54.8543679548599	miR-92b-3p	54.8543679548599	0.599365002322071	0.48687438443869	1.23104649059135	0.041897439601156	0.299944891925958
miR-411-5p	13.4751766906619	miR-411-5p	13.4751766906619	1.22775398252328	0.999938726713959	1.22782921565402	0.0424358603805581	0.299944891925958
miR-500a-3p	1.82667703612858	miR-500a-3p	1.82667703612858	-2.40941287855638	1.96870673298671	-1.2238556602593	0.043108913864836	0.299944891925958
miR-148a-5p	11.6458186413538	miR-148a-5p	11.6458186413538	1.6490480777522	1.34983216763525	1.22166897284804	0.0434831352200353	0.299944891925958
miR-370-3p	5.90482501174278	miR-370-3p	5.90482501174278	-1.76778772297589	1.46678421617049	-1.20521321642747	0.0463882817860952	0.308554657808864
miR-128-1-5p	1.1347414204686	miR-128-1-5p	1.1347414204686	2.57441388147621	2.14360131753752	1.20097606789755	0.047162236219386	0.308554657808864
miR-1-3p	14.263282067143	miR-1-3p	14.263282067143	-1.2008974015655	1.00196424302203	-1.19854317150428	0.0476115156155985	0.308554657808864
miR-29a-3p	11.0194743189621	miR-29a-3p	11.0194743189621	-1.34307769842733	1.12446857360205	-1.19441105777194	0.0483828309581946	0.308554657808864
miR-382-5p	19.8330330914389	miR-382-5p	19.8330330914389	1.1508304620208	0.96809372931919	1.18875933927401	0.0494547726641417	0.30955024371259
miR-125b-5p	12.1763950752422	miR-125b-5p	12.1763950752422	-1.78796211519989	1.51566702049187	-1.17965363831672	0.0512236939319122	0.313328129260147
miR-15a-5p	49.807830876218	miR-15a-5p	49.807830876218	-0.779633965839379	0.662852696397784	-1.17617982106165	0.051912352776829	0.313328129260147
miR-224-5p	1.40308107418414	miR-224-5p	1.40308107418414	2.94670077000366	2.51520228057502	1.17155617771227	0.052840956039425	0.313337598970625
miR-584-5p	24.0248620806918	miR-584-5p	24.0248620806918	-0.875716300366383	0.760432789467368	-1.15160249859789	0.05700908180992	0.32799579202882
miR-409-3p	322.411132574219	miR-409-3p	322.411132574219	-0.665366057628194	0.578342985180125	-1.15046966018091	0.0572537033423088	0.32799579202882
miR-378a-3p	52.453684412396	miR-378a-3p	52.453684412396	1.0232379592375	0.89743114334316	1.14018548033186	0.0595146208049679	0.335265697201319
miR-323a-3p	5.3430377628212	miR-323a-3p	5.3430377628212	-1.65790935192839	1.46062613934151	-1.13506756265215	0.0606670803999159	0.336155297953632
miR-301a-3p	7.10571745851769	miR-301a-3p	7.10571745851769	-1.67650171033686	1.48943515559379	-1.12559563539273	0.0628487617248403	0.338145651108997
miR-132-3p	6.03975465092381	miR-132-3p	6.03975465092381	1.91325282534633	1.70727033274155	1.1206501915101	0.0640133835658347	0.338145651108997
miR-1307-3p	26.1691576923065	miR-1307-3p	26.1691576923065	0.838678520583668	0.751130021856734	1.11655571762465	0.064991040575638	0.338145651108997
miR-2110	4.80856787663744	miR-2110	4.80856787663744	-1.62127549351967	1.4522328474358	-1.11640188856928	0.0650280098286533	0.338145651108997
miR-24-2-5p	1.94271660846711	miR-24-2-5p	1.94271660846711	-2.97570868477446	2.69217210297393	-1.10531889156987	0.0677375536393117	0.346898380758899
miR-30e-3p	51.6893412234147	miR-30e-3p	51.6893412234147	0.654698074687242	0.600829677150123	1.0896566857227	0.0717243189104746	0.361833131220006
miR-320c	6.47853656088537	miR-320c	6.47853656088537	1.06019030804745	1.00184638201703	1.05823639938985	0.0803020786723325	0.399148567518359
miR-3168	3.51472825649444	miR-3168	3.51472825649444	-1.43696098182235	1.37565296130431	-1.04456648750998	0.0842855607873736	0.412877094871482
miR-323b-3p	12.3817640210854	miR-323b-3p	12.3817640210854	1.22926940685571	1.19652898391878	1.02736283314233	0.0895244456372448	0.432275180362696
miR-342-3p	78.3798727103273	miR-342-3p	78.3798727103273	0.644892016494164	0.632486404459642	1.01961403746713	0.0919682653645717	0.437820756242609
miR-222-3p	30.6030452882781	miR-222-3p	30.6030452882781	0.660923873871483	0.653534065800515	1.01130745657752	0.0946472240386278	0.442700536547295
miR-130b-3p	6.16478694911202	miR-130b-3p	6.16478694911202	1.2717599391203	1.26121666574526	1.00835960518236	0.0956128377750074	0.442700536547295
miR-1270	1.31461352674152	miR-1270	1.31461352674152	3.77052182157598	3.81062513112873	0.989475923720455	0.101986944946335	0.46583226205218
miR-28-3p	91.6551356043683	miR-28-3p	91.6551356043683	-0.47381760741688	0.48162739743312	-0.983784581072708	0.103972994565087	0.468571628839994
miR-5187-5p	0.945095021988882	miR-5187-5p	0.945095021988882	3.5894515282597	3.66864745135886	0.978412773604117	0.105875611156152	0.470867849615517
miR-223-5p	3.64258296885656	miR-223-5p	3.64258296885656	-1.76753154411336	1.82542983345883	-0.96828238024588	0.109538704616904	0.480832235850824
miR-106b-3p	82.8577232406459	miR-106b-3p	82.8577232406459	0.369835173384386	0.386702719390204	0.956381103209162	0.113969328780045	0.481180545832932
miR-1304-3p	4.43326957240735	miR-1304-3p	4.43326957240735	-1.41420863018094	1.48501938666527	-0.952316611405772	0.115514380780952	0.481180545832932
miR-421	7.49047489729309	miR-421	7.49047489729309	1.13744187004455	1.20207714077335	0.946230347008167	0.117858715060007	0.481180545832932
miR-6780a-5p	1.64934502808288	miR-6780a-5p	1.64934502808288	-3.14275355816692	3.33037997119412	-0.943662160278988	0.118859071299781	0.481180545832932
miR-191-5p	788.598289747805	miR-191-5p	788.598289747805	0.334843729507846	0.356032606695931	0.94048613304067	0.120105384088152	0.481180545832932
miR-1290	4.86925003632922	miR-1290	4.86925003632922	-1.38954594474429	1.47830982271635	-0.939955835638731	0.12031447277477	0.481180545832932
miR-26b-5p	318.167547353512	miR-26b-5p	318.167547353512	0.37483180211706	0.398859192821327	0.939759716870735	0.120391871745795	0.481180545832932
miR-215-5p	0.990108925126687	miR-215-5p	0.990108925126687	1.7970986038768	1.91546534384996	0.938204708138829	0.121006941999406	0.481180545832932
miR-374a-5p	1.50693773443363	miR-374a-5p	1.50693773443363	-1.96612852807623	2.12210008996682	-0.92650131696049	0.12571531189362	0.494090411860973
miR-339-5p	4.38690752344319	miR-339-5p	4.38690752344319	-1.27421731471458	1.40645948818293	-0.905975127915562	0.134316400139485	0.518364767759933
miR-361-5p	14.6601606029535	miR-361-5p	14.6601606029535	0.737108886422504	0.820068288867824	0.89883842166382	0.13741124222004	0.518364767759933
miR-139-3p	11.9861551796309	miR-139-3p	11.9861551796309	0.959123448037401	1.06741545530789	0.898547461785389	0.137538574354326	0.518364767759933
miR-130a-3p	16.2284434451317	miR-130a-3p	16.2284434451317	0.657027523984255	0.733048308205424	0.89629498715129	0.138527400345682	0.518364767759933
miR-196b-5p	10.6032765307584	miR-196b-5p	10.6032765307584	1.61660988324098	1.81321459555934	0.891571183686779	0.140618905046068	0.518364767759933
miR-6852-5p	7.96087974315034	miR-6852-5p	7.96087974315034	0.952695414485753	1.06983471359151	0.89050710580094	0.14109336873939	0.518364767759933
miR-106a-5p	1.35234435986514	miR-106a-5p	1.35234435986514	2.30312034905582	2.65374918693675	0.867874160976883	0.151479145450575	0.545686186472603
miR-196a-5p	1.35861224421546	miR-196a-5p	1.35861224421546	-2.41358659603119	2.78658695677107	-0.866144367096269	0.152296255300207	0.545686186472603
miR-1287-5p	1.05132600625538	miR-1287-5p	1.05132600625538	2.36205343869466	2.73425378232833	0.863874982622596	0.153373336434607	0.545686186472603
miR-150-3p	7.97951341220084	miR-150-3p	7.97951341220084	-0.929812604390604	1.08911798337628	-0.853729915934519	0.158259258036752	0.557204471004398
miR-484	64.7609708466452	miR-484	64.7609708466452	0.480621158004359	0.568528109139568	0.845378003792546	0.162369304161734	0.565781699037795
miR-143-3p	767.370246863553	miR-143-3p	767.370246863553	0.672740361854888	0.804722489344777	0.835990506991607	0.167084537284422	0.57302228820658
miR-664a-5p	1.14401624290816	miR-664a-5p	1.14401624290816	-2.114813013263	2.53419977415084	-0.834509194908136	0.167837889149265	0.57302228820658
miR-29c-3p	1.97879038126846	miR-29c-3p	1.97879038126846	1.7142278397184	2.10564147889031	0.814111925939936	0.17847217740398	0.603235959625454
miR-382-3p	1.09451476235619	miR-382-3p	1.09451476235619	-2.2228349573779	2.74784287890868	-0.808938158160161	0.18124761672908	0.606551430241873
miR-181a-5p	1587.78332926883	miR-181a-5p	1587.78332926883	0.214616673090206	0.266892288802564	0.804132161528917	0.183854351487578	0.609242851007855
miR-379-5p	6.86788552374868	miR-379-5p	6.86788552374868	-1.16706808512026	1.47263805111622	-0.792501649835588	0.190277365546433	0.624405335482469
miR-425-3p	16.5172266222969	miR-425-3p	16.5172266222969	-0.566443620081764	0.720471982018644	-0.786211864193084	0.193819049505665	0.629718717109215
miR-381-3p	5.2753264319951	miR-381-3p	5.2753264319951	-1.26775701756819	1.619017125982	-0.783041140963373	0.195622678391916	0.629718717109215
miR-5189-5p	1.63263600843584	miR-5189-5p	1.63263600843584	-1.87069826988826	2.409862637457	-0.776267593352256	0.199516887884682	0.636195359481345
miR-122-5p	138.034041467133	miR-122-5p	138.034041467133	-0.674432785465339	0.878140167302384	-0.768024070163164	0.204332232713035	0.643469238494352
miR-889-3p	3.91994119233098	miR-889-3p	3.91994119233098	-1.27870826330878	1.66970794156509	-0.765827502808782	0.2056294781853	0.643469238494352
miR-941	27.410869079677	miR-941	27.410869079677	0.653274692759206	0.856571414117565	0.762662262588118	0.207509310638711	0.643469238494352
miR-550a-5p	0.822795001967303	miR-550a-5p	0.822795001967303	-2.73190251020039	3.60773852449737	-0.7572340655095	0.210762077437761	0.647614383399666
miR-1246	25.3403105720185	miR-1246	25.3403105720185	0.72798285652456	0.969988581026549	0.750506625298752	0.21484437462359	0.654210798403363
miR-223-3p	92.2142395111877	miR-223-3p	92.2142395111877	0.341147646103648	0.461155747879576	0.739766657300201	0.221479122464466	0.663898029170515
miR-1260a	2.17637580675345	miR-1260a	2.17637580675345	1.09188523828855	1.47750377035694	0.73900673568147	0.22195407484103	0.663898029170515
miR-221-3p	208.335783325682	miR-221-3p	208.335783325682	0.274702719670262	0.383640526257319	0.716041973850309	0.236652660791281	0.701654380240815
miR-195-5p	2.42823389313682	miR-195-5p	2.42823389313682	1.53210369576462	2.16508271260814	0.707642108471224	0.24219717803944	0.711849097194181
miR-324-5p	7.38771460415981	miR-324-5p	7.38771460415981	-0.802396545978446	1.14969441628503	-0.697921582128928	0.248726728253399	0.718859212514763
miR-378i	2.07045540697932	miR-378i	2.07045540697932	-1.98568386663622	2.84579528608008	-0.697760614176638	0.24883588125511	0.718859212514763
miR-204-5p	16.0489550441467	miR-204-5p	16.0489550441467	-0.705945062471188	1.01952517851277	-0.692425334213895	0.252472722414326	0.722985381496497
miR-99b-3p	2.56409625534109	miR-99b-3p	2.56409625534109	1.38142271439644	2.0037657073121	0.689413292859232	0.254542190526873	0.722985381496497
miR-100-5p	12.8347925491267	miR-100-5p	12.8347925491267	1.01076938844556	1.47378437700515	0.685832611755273	0.257017666443481	0.723933093815805
miR-629-5p	12.0491651397116	miR-629-5p	12.0491651397116	-0.505172402767368	0.743582027917036	-0.679376832415498	0.26152293230579	0.724723698235844
miR-92b-5p	2.47546145933681	miR-92b-5p	2.47546145933681	-1.48292886913005	2.18306975327291	-0.679286068118898	0.261586660309979	0.724723698235844
let-7i-5p	1087.1036074423	let-7i-5p	1087.1036074423	-0.235773281304764	0.351425778059413	-0.670904913710978	0.267517590654003	0.735129639358156
miR-18a-3p	0.842088433177993	miR-18a-3p	0.842088433177993	2.41070161613389	3.61476406505697	0.666904277221728	0.270380993327743	0.737006256006268
miR-342-5p	12.2021379544123	miR-342-5p	12.2021379544123	0.581506995457831	0.880700134255582	0.660278081993656	0.275169687715191	0.738013520732978
miR-1229-3p	1.27081835585964	miR-1229-3p	1.27081835585964	4.53852838584518	6.92152930766339	0.65571179201975	0.278503205194746	0.738013520732978
miR-374b-5p	7.44903463309231	miR-374b-5p	7.44903463309231	-0.829906510225453	1.26702651145549	-0.655003271614344	0.279022897007666	0.738013520732978
miR-26a-5p	2104.95562094696	miR-26a-5p	2104.95562094696	0.166407689720985	0.254300264008608	0.654374820921742	0.279484410218406	0.738013520732978
miR-92a-1-5p	6.17482105525766	miR-92a-1-5p	6.17482105525766	-0.881232684437924	1.36491499600833	-0.645631916284219	0.285958745115835	0.74548691040019
miR-183-5p	12.0536225673218	miR-183-5p	12.0536225673218	1.13592247124156	1.76219904952196	0.644605086780464	0.286725734769304	0.74548691040019
miR-6803-3p	0.679344277415761	miR-6803-3p	0.679344277415761	3.34153179831292	5.23967229119472	0.637736792037238	0.291891706434396	0.747678710959769
miR-486-3p	36.6860875545093	miR-486-3p	36.6860875545093	-0.435196030434499	0.682550040178057	-0.637603113056691	0.291992869368904	0.747678710959769
miR-652-3p	6.75507798812631	miR-652-3p	6.75507798812631	0.814443236770843	1.32197537198224	0.616080491385875	0.308587829902936	0.762643173813516
miR-423-3p	231.85917013142	miR-423-3p	231.85917013142	0.19975497206444	0.326908880195585	0.611041743328994	0.312561324511184	0.762643173813516
miR-454-5p	3.17549284242194	miR-454-5p	3.17549284242194	1.02762713628164	1.68829387239393	0.608677880720198	0.314437001052463	0.762643173813516
miR-30b-3p	1.32721016450316	miR-30b-3p	1.32721016450316	1.67960919987886	2.80455451100787	0.598886273483506	0.322285102084989	0.762643173813516
miR-28-5p	9.2955839562194	miR-28-5p	9.2955839562194	-0.735752659272507	1.2322647239824	-0.597073538626277	0.323751934747292	0.762643173813516
miR-4742-3p	0.872216759284371	miR-4742-3p	0.872216759284371	-3.26202535380225	5.46999843210638	-0.596348498868968	0.324339839845064	0.762643173813516
miR-144-5p	47.2511750087285	miR-144-5p	47.2511750087285	0.358241321427768	0.600928031388769	0.59614679747899	0.324503514772767	0.762643173813516
miR-320d	9.75823547893112	miR-320d	9.75823547893112	0.498439638901067	0.836400484387585	0.59593418249396	0.324676103978845	0.762643173813516
miR-151b	2.23333211758754	miR-151b	2.23333211758754	0.785251055222724	1.31774438391409	0.595905446312961	0.324699435020273	0.762643173813516
miR-30a-5p	439.281720024186	miR-30a-5p	439.281720024186	0.241104377162632	0.404992445419676	0.595330554654633	0.32516642157586	0.762643173813516
miR-1297	1.15882655728627	miR-1297	1.15882655728627	-1.0732474669055	1.8047737150482	-0.59467148593575	0.325702322816982	0.762643173813516
miR-320a-3p	536.310666607137	miR-320a-3p	536.310666607137	0.151022432468623	0.254488665393319	0.593434808718156	0.326709437439937	0.762643173813516
miR-942-5p	1.62312555177355	miR-942-5p	1.62312555177355	-1.53474455792939	2.58866606250669	-0.592870814879553	0.327169408884497	0.762643173813516
let-7b-5p	8419.0332174611	let-7b-5p	8419.0332174611	-0.232595511008429	0.394642021914733	-0.589383537718354	0.330022829394347	0.764025454351297
miR-192-5p	100.750918867654	miR-192-5p	100.750918867654	-0.251213303689729	0.433023416719774	-0.580137918620457	0.337665677560135	0.771590520939637
miR-487b-3p	4.18171530104514	miR-487b-3p	4.18171530104514	-1.12313716305264	1.93674669558834	-0.579909167064027	0.337856204435107	0.771590520939637
miR-769-5p	12.7848722713069	miR-769-5p	12.7848722713069	0.546759819776353	0.974309423505305	0.561176774632085	0.353692485252135	0.798917122564592
miR-4516	1.49532611727102	miR-4516	1.49532611727102	-1.21779579542659	2.1753043273936	-0.559827781377941	0.354850748562713	0.798917122564592
miR-664a-3p	1.47939026373751	miR-664a-3p	1.47939026373751	1.64478066138584	2.95063289045528	0.557433175338886	0.356912679015543	0.798917122564592
miR-6741-3p	1.22861409648908	miR-6741-3p	1.22861409648908	1.54281278254786	2.85818382714935	0.539787807870499	0.372338498879197	0.823917601825273
miR-145-5p	11.4155417460881	miR-145-5p	11.4155417460881	-0.888720813427765	1.64855698674675	-0.539090137964573	0.372956784258186	0.823917601825273
let-7b-3p	2.40364571066806	let-7b-3p	2.40364571066806	1.03049720494545	1.93036575670542	0.533835207843829	0.377634188571605	0.828833478813003
miR-30c-2-3p	2.01137208718363	miR-30c-2-3p	2.01137208718363	1.21046710145315	2.31695732834477	0.522438236839652	0.387902130435512	0.845876903788406
miR-197-3p	30.1948824969658	miR-197-3p	30.1948824969658	0.416098118211877	0.811536095542858	0.512729033862059	0.396782338706457	0.853877629779987
miR-338-3p	0.947385250466407	miR-338-3p	0.947385250466407	1.5528639412692	3.03943949959965	0.510904705118737	0.398464488913291	0.853877629779987
miR-485-5p	2.26466259265148	miR-485-5p	2.26466259265148	-1.17955082542437	2.33297514767093	-0.505599395948109	0.403380680250869	0.853877629779987
miR-30d-5p	1454.02385363977	miR-30d-5p	1454.02385363977	0.137619362660258	0.273427653192572	0.503311794009856	0.405511659416989	0.853877629779987
miR-151a-3p	257.000042873678	miR-151a-3p	257.000042873678	0.196377551785714	0.392489494464431	0.500338364606878	0.408291541098817	0.853877629779987
let-7a-3p	0.71347261602099	let-7a-3p	0.71347261602099	-2.0607171893674	4.14582876983104	-0.497057959644432	0.411371547994926	0.853877629779987
miR-1180-3p	6.82954846441753	miR-1180-3p	6.82954846441753	0.59846681160524	1.22211197936028	0.489698834241451	0.418331078176882	0.853877629779987
miR-369-5p	1.30005740946252	miR-369-5p	1.30005740946252	1.27823157156849	2.62152346660015	0.48759112319762	0.420337039660708	0.853877629779987
miR-3605-3p	1.21075554715892	miR-3605-3p	1.21075554715892	1.30527266516032	2.67985047930084	0.48706921346629	0.42083462557718	0.853877629779987
let-7c-5p	532.278655121786	let-7c-5p	532.278655121786	0.387041934962248	0.807012309218024	0.47959855201872	0.427994929540543	0.853877629779987
miR-324-3p	1.99901723520532	miR-324-3p	1.99901723520532	-0.924022331547403	1.9328645072614	-0.478058512676924	0.429479757860951	0.853877629779987
miR-191-3p	0.521929132679836	miR-191-3p	0.521929132679836	-1.78814397380464	3.75988056362726	-0.475585312763119	0.43187054519588	0.853877629779987
miR-144-3p	13.126301668939	miR-144-3p	13.126301668939	0.526028600630795	1.11152404896439	0.473249860064564	0.434135238056614	0.853877629779987
miR-431-5p	3.65962976309163	miR-431-5p	3.65962976309163	-0.78036013266649	1.65488970309449	-0.471548122637591	0.435789729071615	0.853877629779987
miR-935	0.67531414498422	miR-935	0.67531414498422	3.15782481360832	6.71990433437873	0.469921096562793	0.437374977780292	0.853877629779987
miR-92a-3p	2162.26294298278	miR-92a-3p	2162.26294298278	0.151639305834869	0.323849464445652	0.468240100672813	0.439016291177249	0.853877629779987
miR-3614-5p	2.07688382604192	miR-3614-5p	2.07688382604192	-0.925715066137128	1.98603036343623	-0.466113249414504	0.441097996276071	0.853877629779987
miR-874-3p	1.50900239837069	miR-874-3p	1.50900239837069	-1.34523057418333	2.89790506309152	-0.46420795191552	0.442967643855301	0.853877629779987
miR-4433b-5p	11.270748002591	miR-4433b-5p	11.270748002591	0.566764599246933	1.2228744532835	0.463469162942388	0.443693826504107	0.853877629779987
miR-125a-5p	165.410501251332	miR-125a-5p	165.410501251332	0.310402806752707	0.672305780057414	0.461698851862019	0.44543669387004	0.853877629779987
miR-99b-5p	48.9837979032475	miR-99b-5p	48.9837979032475	0.295250378521978	0.640221111471359	0.461169388562387	0.445958706321592	0.853877629779987
miR-130b-5p	5.89080453308203	miR-130b-5p	5.89080453308203	0.650058821317048	1.41328352786078	0.459963488218822	0.447148936304905	0.853877629779987
miR-31-5p	3.09525938490673	miR-31-5p	3.09525938490673	-1.16290636980633	2.55104537927699	-0.455854834748537	0.451217735252764	0.856806710760866
miR-423-5p	1028.44844798785	miR-423-5p	1028.44844798785	0.161575418742627	0.35866072398691	0.450496549905265	0.456555385308135	0.862098995721507
miR-504-5p	0.840157449793948	miR-504-5p	0.840157449793948	2.10004324967443	4.7897791668781	0.438442603825346	0.468691677799483	0.865997323155382
miR-625-3p	23.9991836982256	miR-625-3p	23.9991836982256	-0.363289714346508	0.835812254877734	-0.434654687373125	0.472542018602749	0.865997323155382
miR-218-5p	0.678322475100139	miR-218-5p	0.678322475100139	2.50821761077267	5.85265738941083	0.428560471574975	0.47877305475667	0.865997323155382
miR-424-3p	2.58744513689631	miR-424-3p	2.58744513689631	-0.900174711180922	2.10108193127919	-0.428433892929093	0.478902949184884	0.865997323155382
miR-21-5p	775.43218210012	miR-21-5p	775.43218210012	0.133266349816495	0.311307138828366	0.428086391844581	0.479259652127003	0.865997323155382
miR-766-5p	1.01636167649435	miR-766-5p	1.01636167649435	-1.39077304603535	3.26222737974049	-0.42632621339411	0.48106866583646	0.865997323155382
miR-744-5p	121.169172755496	miR-744-5p	121.169172755496	0.192129881657452	0.453593444872049	0.423572879699901	0.483905830312245	0.865997323155382
miR-10399-3p	5.22907776850652	miR-10399-3p	5.22907776850652	-0.514098694591019	1.21675935359055	-0.422514684661318	0.48499865389995	0.865997323155382
miR-4677-3p	1.6007669171136	miR-4677-3p	1.6007669171136	-0.911014207134354	2.16445870892524	-0.420897013825094	0.486671842139178	0.865997323155382
miR-126-5p	206.741062886757	miR-126-5p	206.741062886757	-0.141929309877341	0.344085637133294	-0.412482517607556	0.495425212497983	0.865997323155382
miR-181c-5p	26.9046629964449	miR-181c-5p	26.9046629964449	0.338216962321862	0.822975415937989	0.410968487966774	0.497009093309828	0.865997323155382
miR-151a-5p	177.308521955968	miR-151a-5p	177.308521955968	0.137242883048899	0.336151699268122	0.408276630306221	0.499831792056637	0.865997323155382
miR-148a-3p	208.806506659509	miR-148a-3p	208.806506659509	0.385176767034725	0.945490701459944	0.407382924485634	0.500770815449606	0.865997323155382
miR-3605-5p	1.08312327339723	miR-3605-5p	1.08312327339723	-1.26290797986909	3.10504323948421	-0.406727984914916	0.501459558627558	0.865997323155382
miR-451a	921.875393373318	miR-451a	921.875393373318	0.218530195920285	0.542431322749124	0.402871638777682	0.505525094832902	0.865997323155382
miR-4732-3p	5.16340593983273	miR-4732-3p	5.16340593983273	0.509257758308563	1.2680403753965	0.401610049797765	0.506858877174142	0.865997323155382
miR-25-3p	617.719142173903	miR-25-3p	617.719142173903	0.122549863257699	0.306037164612632	0.400441114440521	0.508096352537368	0.865997323155382
miR-15b-5p	37.6211090959734	miR-15b-5p	37.6211090959734	0.296208786995075	0.740013978699516	0.400274583347231	0.508272777005569	0.865997323155382
miR-199a-5p	5.44118510969071	miR-199a-5p	5.44118510969071	-0.597590555420121	1.49467552787047	-0.3998128987042	0.50876205763594	0.865997323155382
miR-4781-3p	0.548348120989662	miR-4781-3p	0.548348120989662	2.00463905283558	5.02698608240537	0.398775532689833	0.509862329313376	0.865997323155382
miR-19b-3p	28.872076543642	miR-19b-3p	28.872076543642	0.27769287689076	0.710893619635214	0.390625079787963	0.518550157095162	0.876349765490824
miR-543	5.07801354944956	miR-543	5.07801354944956	0.625666142415797	1.64258045336401	0.380904412404538	0.52901086217688	0.879605624768477
miR-10527-5p	3.6312719824211	miR-10527-5p	3.6312719824211	-0.643322369851308	1.69245043099336	-0.380112975878248	0.529867254017167	0.879605624768477
miR-1260b	3.86859670807209	miR-1260b	3.86859670807209	-0.428081117822394	1.13217857205499	-0.378103886072841	0.532044394985208	0.879605624768477
miR-200c-3p	23.0971238879103	miR-200c-3p	23.0971238879103	0.657409500172144	1.74158385788704	0.377477947556164	0.532723614964949	0.879605624768477
miR-654-3p	14.6555602030169	miR-654-3p	14.6555602030169	0.346481575373023	0.919601915581189	0.376773438052319	0.533488618572597	0.879605624768477
miR-454-3p	3.4342634830138	miR-454-3p	3.4342634830138	-0.705338984380248	1.8853461854553	-0.374116430086771	0.536378762728661	0.88007777573926
miR-19a-3p	5.28053553414613	miR-19a-3p	5.28053553414613	0.57175416695147	1.56611892777022	0.365077106733849	0.546269861045231	0.891976874556948
miR-152-3p	17.9597560366179	miR-152-3p	17.9597560366179	-0.342527937538916	0.954610910538989	-0.358814186761724	0.553175541287988	0.89891025459298
miR-769-3p	0.581244035304695	miR-769-3p	0.581244035304695	1.97070454037697	5.58124934347666	0.353093800168653	0.559520172538441	0.901976708369518
miR-6721-5p	4.23625253015919	miR-6721-5p	4.23625253015919	-0.671819127840118	1.94469970190551	-0.345461629464866	0.568039803490376	0.901976708369518
miR-4466	0.432813341204247	miR-4466	0.432813341204247	1.80281163319495	5.26727962530377	0.342266171807992	0.571625165638237	0.901976708369518
miR-10401-3p	0.62749339268562	miR-10401-3p	0.62749339268562	-1.50273319657502	4.39061324701691	-0.342260434256198	0.571631612944289	0.901976708369518
miR-29b-3p	1.54300133149895	miR-29b-3p	1.54300133149895	-1.25160861354117	3.66524531161611	-0.341480175849214	0.572508713870657	0.901976708369518
miR-708-5p	0.355770604201483	miR-708-5p	0.355770604201483	2.36262713348302	6.93798082602791	0.340535264182282	0.573571758950171	0.901976708369518
miR-766-3p	12.9780347997411	miR-766-3p	12.9780347997411	0.412407179092893	1.21159567274211	0.340383502822789	0.573742580767593	0.901976708369518
miR-887-3p	1.71032210048972	miR-887-3p	1.71032210048972	-0.870667380888012	2.58202647060678	-0.337203119642458	0.577327938141405	0.902161117127218
miR-493-3p	1.52760245899442	miR-493-3p	1.52760245899442	0.786133956769375	2.34283690589698	0.335547879918853	0.579198113658598	0.902161117127218
miR-181a-3p	10.6861158391388	miR-181a-3p	10.6861158391388	-0.342623067475063	1.04355858219429	-0.328321833887495	0.587395599501582	0.90296404757361
miR-6772-3p	0.53815872512485	miR-6772-3p	0.53815872512485	-1.57390656456597	4.79986297401423	-0.327906561726214	0.587868326374484	0.90296404757361
miR-24-3p	131.246016913845	miR-24-3p	131.246016913845	-0.115695291131594	0.353968714055667	-0.326851742929458	0.589069874228511	0.90296404757361
miR-660-5p	4.66539657457574	miR-660-5p	4.66539657457574	0.46839526024449	1.4381823632335	0.325685582175675	0.590399569567361	0.90296404757361
miR-6734-5p	0.915046075051285	miR-6734-5p	0.915046075051285	0.985270417818617	3.06793564518306	0.321150940491722	0.595583204262021	0.905412906683336
miR-17-5p	16.6755762627551	miR-17-5p	16.6755762627551	-0.333228321504141	1.04331361042417	-0.319394205323042	0.59759692520784	0.905412906683336
miR-30c-1-3p	0.448816994107096	miR-30c-1-3p	0.448816994107096	-1.36181833173873	4.2923122784924	-0.317269164818792	0.600036955908483	0.905412906683336
miR-4448	0.661807896587591	miR-4448	0.661807896587591	-1.40616558505901	4.55308336762183	-0.308838093116991	0.609761852411427	0.915890444780427
miR-335-3p	7.22148632104171	miR-335-3p	7.22148632104171	-0.410559041954921	1.34755919169515	-0.304668651651927	0.614596870351755	0.915890444780427
miR-339-3p	4.83950540951737	miR-339-3p	4.83950540951737	0.389620204449264	1.28068853967581	0.304227134372494	0.615109854926499	0.915890444780427
miR-27b-5p	3.21626562375057	miR-27b-5p	3.21626562375057	0.650691634817754	2.17303078763208	0.299439675922311	0.620684290830297	0.920137238160704
miR-4732-5p	15.5298525185019	miR-4732-5p	15.5298525185019	-0.34001489686631	1.17094742849507	-0.290375885878417	0.631297695344157	0.928550513516441
let-7e-5p	292.181435884597	let-7e-5p	292.181435884597	-0.125318704686339	0.432278501339419	-0.28990269999095	0.631853899730122	0.928550513516441
miR-4646-5p	0.817865965015287	miR-4646-5p	0.817865965015287	-0.951527118752151	3.34484462749528	-0.284475730480995	0.638247847070277	0.933886460215384
miR-340-3p	6.58203277045555	miR-340-3p	6.58203277045555	-0.35666588034212	1.27416406735461	-0.279921471245552	0.643634452086118	0.93770881381512
miR-375-3p	361.515373295872	miR-375-3p	361.515373295872	0.447613729996991	1.64083368536208	0.272796526540236	0.652099165986772	0.944883597420263
miR-125b-1-3p	1.16851669486229	miR-125b-1-3p	1.16851669486229	-0.987888870791581	3.71353939114833	-0.266023533544934	0.660187535368915	0.944883597420263
miR-873-3p	1.9336858793396	miR-873-3p	1.9336858793396	-0.700806871290363	2.64246318854197	-0.265209700679708	0.661162123531776	0.944883597420263
miR-1255b-5p	1.08472862988198	miR-1255b-5p	1.08472862988198	-0.710705827344415	2.70975267854508	-0.262277008884075	0.664678862730429	0.944883597420263
miR-205-5p	8.91749434571646	miR-205-5p	8.91749434571646	0.839616929766392	3.23016332260837	0.259930178728052	0.667498396238574	0.944883597420263
miR-193b-3p	0.800206359241344	miR-193b-3p	0.800206359241344	-1.00250389305966	3.86338439101501	-0.259488518768975	0.668029542983835	0.944883597420263
miR-5010-5p	2.08196070730227	miR-5010-5p	2.08196070730227	-0.607599900859554	2.3422660172445	-0.259406871971933	0.668127750838588	0.944883597420263
miR-96-5p	2.5006405358877	miR-96-5p	2.5006405358877	0.89319284316221	3.48612789601222	0.256213446495734	0.671973366061885	0.946362490537154
miR-199b-5p	1.07257953573245	miR-199b-5p	1.07257953573245	-0.866451845080638	3.49488565935479	-0.247919940602749	0.682000612953557	0.956498784972208
miR-574-3p	5.74871776768415	miR-574-3p	5.74871776768415	0.430463887771278	1.78369131698331	0.241333174452688	0.690004641642178	0.961554727598456
miR-184	30.7527770459717	miR-184	30.7527770459717	-0.291622877452587	1.21371080933326	-0.240273774617521	0.691295262740902	0.961554727598456
miR-374a-3p	0.714337445021366	miR-374a-3p	0.714337445021366	1.17750869966062	5.03000186142388	0.234097070359194	0.698837841250248	0.962619472818151
miR-193a-5p	0.389571159345546	miR-193a-5p	0.389571159345546	1.03120976087511	4.46494928308714	0.230956657174417	0.702684191613309	0.962619472818151
miR-146b-5p	1450.90319386859	miR-146b-5p	1450.90319386859	0.0575376028049298	0.259460078973793	0.221758981314198	0.713992977936502	0.962619472818151
miR-589-5p	6.78841353307297	miR-589-5p	6.78841353307297	-0.203585568765361	0.923350051112292	-0.220485793573213	0.715563425309947	0.962619472818151
miR-576-5p	1.06037958980262	miR-576-5p	1.06037958980262	-0.7013576143734	3.19205723183517	-0.219719623877226	0.71650905870242	0.962619472818151
miR-142-5p	95.1443213618811	miR-142-5p	95.1443213618811	0.0932702120455836	0.426505199529885	0.2186848182587	0.717786942062188	0.962619472818151
miR-3960	16.2821788201391	miR-3960	16.2821788201391	-0.199399953359094	0.934984270254018	-0.21326557002389	0.724492010047076	0.962619472818151
miR-7704	1.06009368994647	miR-7704	1.06009368994647	0.429220418701962	2.03231596433726	0.211197680987528	0.727056158848	0.962619472818151
miR-1908-5p	7.39479379966381	miR-1908-5p	7.39479379966381	0.256035234756971	1.21474208916849	0.210773329614546	0.727582726987183	0.962619472818151
miR-27b-3p	227.448517863922	miR-27b-3p	227.448517863922	-0.0572765124121364	0.275046374132383	-0.208243110249359	0.730725082413103	0.962619472818151
miR-7706	1.45998208737734	miR-7706	1.45998208737734	0.502152249979097	2.41298690241371	0.208104009796652	0.73089796712462	0.962619472818151
miR-486-5p	62501.7217202977	miR-486-5p	62501.7217202977	0.0968088541270113	0.466006520713236	0.207741415246384	0.731348691681887	0.962619472818151
miR-331-3p	1.67530351504919	miR-331-3p	1.67530351504919	-0.44828776289006	2.19980501227233	-0.203785226594694	0.736272442838722	0.962619472818151
miR-326	2.44393241801358	miR-326	2.44393241801358	-0.402855959191364	1.98466809880586	-0.202984045258628	0.737270896283141	0.962619472818151
miR-10395-3p	0.720176980209315	miR-10395-3p	0.720176980209315	0.789758036372761	3.98600846526001	0.198132553720315	0.743326373997518	0.962619472818151
miR-330-3p	4.38956075190242	miR-330-3p	4.38956075190242	-0.289244921578511	1.51044532958932	-0.191496452014688	0.751635056667084	0.962619472818151
miR-181c-3p	4.58889166818786	miR-181c-3p	4.58889166818786	-0.289338041902187	1.51666020143811	-0.190773148545623	0.752542425671692	0.962619472818151
miR-30e-5p	238.916447261482	miR-30e-5p	238.916447261482	-0.0565174947731129	0.296296096775477	-0.190746673304779	0.752575644801326	0.962619472818151
miR-4508	57.7995163437727	miR-4508	57.7995163437727	-0.305870748140832	1.61763261279322	-0.189085423798841	0.754660969091282	0.962619472818151
miR-148b-3p	38.332784664938	miR-148b-3p	38.332784664938	0.134813137134273	0.716904229054924	0.188049019200226	0.755962849022335	0.962619472818151
let-7g-5p	430.853552718674	let-7g-5p	430.853552718674	-0.066749785456656	0.362199261998842	-0.184290230433627	0.760690243342164	0.962619472818151
let-7a-5p	8997.03150807501	let-7a-5p	8997.03150807501	-0.0624305946386251	0.340438949801042	-0.183382643716621	0.761833055008044	0.962619472818151
miR-3613-3p	1.28979561117015	miR-3613-3p	1.28979561117015	-0.495922533418315	2.70630403808207	-0.183247161604862	0.76200369550126	0.962619472818151
miR-361-3p	8.91093693076819	miR-361-3p	8.91093693076819	0.185220806375511	1.03113469518748	0.179628139020028	0.766566133425548	0.962619472818151
miR-99a-5p	5.306176566413	miR-99a-5p	5.306176566413	0.334393832748262	1.8791486260458	0.177949645979792	0.768684941413957	0.962619472818151
miR-532-3p	0.875614092745591	miR-532-3p	0.875614092745591	-0.575045434744321	3.2603447710305	-0.176375652002768	0.77067340878648	0.962619472818151
miR-10b-5p	7321.66700563758	miR-10b-5p	7321.66700563758	-0.0836065965725917	0.475843153093358	-0.17570200606877	0.771524904790574	0.962619472818151
miR-27a-3p	31.716384989692	miR-27a-3p	31.716384989692	0.107219590274894	0.615036278982215	0.174330513400485	0.773259336725716	0.962619472818151
miR-125b-2-3p	7.01476118773001	miR-125b-2-3p	7.01476118773001	-0.301407347540218	1.73992943470588	-0.173229638816454	0.774652356824074	0.962619472818151
miR-15b-3p	0.987565537590393	miR-15b-3p	0.987565537590393	-0.5621920269956	3.39158789028088	-0.165760713029625	0.784122305039365	0.9708180919535
miR-4433b-3p	19.1639792957242	miR-4433b-3p	19.1639792957242	-0.13124763918175	0.865593904212808	-0.151627268333307	0.80212897122413	0.97648509852629
miR-125a-3p	1.06812064496468	miR-125a-3p	1.06812064496468	0.403449481889044	2.67039605573145	0.151082264004668	0.802825508011097	0.97648509852629
miR-29b-2-5p	0.656816900359953	miR-29b-2-5p	0.656816900359953	-0.802106026928848	5.3735337899917	-0.149269746553522	0.805143099974005	0.97648509852629
miR-186-5p	138.761454070608	miR-186-5p	138.761454070608	0.0595055800037384	0.400388131845834	0.148619739874434	0.805974655343514	0.97648509852629
miR-501-3p	0.93671558745743	miR-501-3p	0.93671558745743	0.568177200104639	3.84478532477365	0.147778653971555	0.807050984459375	0.97648509852629
miR-30a-3p	44.2350802205645	miR-30a-3p	44.2350802205645	0.168314334256194	1.14076104731124	0.147545653537968	0.807349217484556	0.97648509852629
miR-10a-5p	1301.4513658783	miR-10a-5p	1301.4513658783	-0.0631785204615388	0.436152744929543	-0.14485411635262	0.810796317764618	0.97648509852629
miR-146a-5p	1080.3349859437	miR-146a-5p	1080.3349859437	0.0450765799686186	0.326310818403071	0.138140010770156	0.819411062314316	0.97648509852629
miR-548j-5p	1.57329290096484	miR-548j-5p	1.57329290096484	-0.271664597649857	2.0282683574564	-0.133939178536782	0.824812249257792	0.97648509852629
miR-139-5p	5.30270937192431	miR-139-5p	5.30270937192431	0.204255523447925	1.53772626485351	0.132829573192849	0.826240312634552	0.97648509852629
miR-4286	2.49541735072709	miR-4286	2.49541735072709	-0.313233600130834	2.37973058993149	-0.131625656053718	0.827790405660479	0.97648509852629
miR-126-3p	281.474431106318	miR-126-3p	281.474431106318	-0.0497238543206172	0.37817597135612	-0.131483378339216	0.827973638545775	0.97648509852629
miR-200b-3p	8.66232140614201	miR-200b-3p	8.66232140614201	0.442237435323039	3.38723495062752	0.130560011858968	0.829163026637412	0.97648509852629
miR-6826-5p	0.45789560036187	miR-6826-5p	0.45789560036187	0.900627031164393	6.95114057568543	0.129565360009366	0.830444675551615	0.97648509852629
miR-550a-3p	0.924566127422269	miR-550a-3p	0.924566127422269	-0.399633674396986	3.1140629495275	-0.128331919063365	0.832034640164413	0.97648509852629
miR-671-3p	6.48255605938055	miR-671-3p	6.48255605938055	0.176419656049209	1.41520467146578	0.124660170791045	0.836771745227042	0.978646539400485
miR-134-5p	9.67896511609398	miR-134-5p	9.67896511609398	-0.15372261995283	1.35518031609263	-0.113433332913258	0.851292095432547	0.989657225555347
miR-210-3p	2.14048576963321	miR-210-3p	2.14048576963321	-0.260367609467405	2.32780325428225	-0.111851209499098	0.85334253018831	0.989657225555347
miR-103a-3p	220.969269424204	miR-103a-3p	220.969269424204	-0.0479945601998626	0.433963370937602	-0.110595878394454	0.854970147521187	0.989657225555347
miR-106b-5p	3.29667595899873	miR-106b-5p	3.29667595899873	0.154475226570729	1.4776174042226	0.104543453622896	0.86282604664119	0.995341992371065
miR-199a-3p	123.815989782944	miR-199a-3p	123.815989782944	-0.0763958878135067	0.758516835061212	-0.100717458442886	0.867799153021257	0.997657341420056
miR-200b-5p	0.405015348203144	miR-200b-5p	0.405015348203144	0.650145866065999	6.93196652780293	0.0937895276121683	0.876817412433667	0.997657341420056
miR-93-5p	126.063715641914	miR-93-5p	126.063715641914	-0.0347590940542786	0.373302321943559	-0.0931124507163764	0.877699658157273	0.997657341420056
miR-23a-3p	25.887055674251	miR-23a-3p	25.887055674251	-0.0552827726869221	0.600640046607591	-0.0920397715722729	0.879097692694772	0.997657341420056
miR-150-5p	452.289677949215	miR-150-5p	452.289677949215	-0.0594076622794658	0.66567909373349	-0.0892436954062586	0.882743611103059	0.997657341420056
miR-548k	1.40344044994772	miR-548k	1.40344044994772	-0.220114881224274	2.52377960676597	-0.0872163641524683	0.885388690437319	0.997657341420056
miR-432-5p	94.4003494990232	miR-432-5p	94.4003494990232	0.057854332649636	0.674731962058042	0.0857441708751588	0.887310278208119	0.997657341420056
miR-628-3p	0.644500538043538	miR-628-3p	0.644500538043538	0.311754983702433	3.67314877968232	0.0848740419737085	0.88844633067289	0.997657341420056
miR-760	2.27293492045043	miR-760	2.27293492045043	0.149882481217188	1.87167898756296	0.0800791600552957	0.894710644561349	1
miR-133a-3p	7.12427688455476	miR-133a-3p	7.12427688455476	0.114778798829164	1.46445771526121	0.0783763147498537	0.896936942887925	1
miR-185-3p	1.06838859316604	miR-185-3p	1.06838859316604	-0.21959488778892	3.37335473839733	-0.0650968856875247	0.914324952096953	1
miR-3928-3p	0.494836391821358	miR-3928-3p	0.494836391821358	0.2869872062149	4.55871841785858	0.0629534838323507	0.917135580091123	1
miR-493-5p	6.91987225654953	miR-493-5p	6.91987225654953	0.0972416884708505	1.58563254126924	0.0613267487516447	0.919269399950478	1
miR-98-5p	238.881675787155	miR-98-5p	238.881675787155	0.0354045710278882	0.583125427227798	0.0607151898626732	0.920071744794873	1
miR-182-5p	330.819906886951	miR-182-5p	330.819906886951	0.039915552406784	0.657433555223285	0.060714200073386	0.92007304343155	1
miR-93-3p	0.602739137437847	miR-93-3p	0.602739137437847	0.31303955739447	5.51131653593125	0.05679941541256	0.925211004143098	1
miR-1307-5p	3.02007159650944	miR-1307-5p	3.02007159650944	-0.0726413792312851	1.43451776818436	-0.0506381871611294	0.93330355014334	1
let-7f-5p	3355.25508300371	let-7f-5p	3355.25508300371	-0.010909593955934	0.291490092313137	-0.0374269803455762	0.950678166882853	1
miR-1247-5p	1.29284758581485	miR-1247-5p	1.29284758581485	-0.151257703804194	4.37376239069427	-0.0345829723457347	0.954421796020184	1
miR-23b-3p	22.8608949004172	miR-23b-3p	22.8608949004172	-0.025116703319605	0.952084195982453	-0.0263807585774357	0.965223890455968	1
miR-16-5p	1754.90230417061	miR-16-5p	1754.90230417061	0.0108202102881967	0.425817249315684	0.0254104555547844	0.966502214320134	1
miR-136-3p	2.14066402865866	miR-136-3p	2.14066402865866	-0.0476965330271724	2.45059970482973	-0.0194632085089908	0.974339161927169	1
miR-22-3p	512.919090157534	miR-22-3p	512.919090157534	0.00397152578779603	0.307216085415871	0.0129274669404757	0.98295442382194	1
let-7d-5p	279.99698305143	let-7d-5p	279.99698305143	0.00548412157740485	0.425010415818827	0.0129034992397518	0.982986021758701	1
miR-185-5p	40.0001136983777	miR-185-5p	40.0001136983777	-0.00489643103860599	0.554878725176286	-0.00882432649954344	0.988364167439402	1
miR-141-3p	21.2383426719977	miR-141-3p	21.2383426719977	-0.0128733233346314	1.65502751708881	-0.00777831377527519	0.989743367699161	1
miR-6511a-3p	0.680320884010334	miR-6511a-3p	0.680320884010334	0.0400900182358306	5.308181219067	0.00755249615288702	0.990041119410899	1
miR-127-3p	27.7085622607552	miR-127-3p	27.7085622607552	0.0067322542019084	0.89630307937945	0.00751113586106324	0.990095655154267	1
miR-1285-3p	0.435986291146849	miR-1285-3p	0.435986291146849	0	6.24301771027403	0	1	1
miR-1301-3p	1.18697123444158	miR-1301-3p	1.18697123444158	0	2.78646408535024	0	1	1
miR-136-5p	0.396917159949945	miR-136-5p	0.396917159949945	0	6.89424441898778	0	1	1
miR-190a-5p	0.703348817612246	miR-190a-5p	0.703348817612246	0	3.02128787079196	0	1	1
miR-194-5p	0.469794750328146	miR-194-5p	0.469794750328146	0	4.62328527469377	0	1	1
miR-27a-5p	0.80651480718146	miR-27a-5p	0.80651480718146	0	3.14860457291192	0	1	1
miR-3158-3p	1.98432857872401	miR-3158-3p	1.98432857872401	0	2.21631455991633	0	1	1
miR-32-5p	1.24078453464856	miR-32-5p	1.24078453464856	0	2.5368388275368	0	1	1
miR-33b-5p	0.335980302634841	miR-33b-5p	0.335980302634841	0	6.96032074949372	0	1	1
miR-411-3p	0.801584829352956	miR-411-3p	0.801584829352956	0	3.14140013376086	0	1	1
miR-431-3p	0.476974976214595	miR-431-3p	0.476974976214595	0	5.61768325465516	0	1	1
miR-4488	0.728145720794932	miR-4488	0.728145720794932	0	2.94625433246237	0	1	1
miR-452-5p	0.495927505461065	miR-452-5p	0.495927505461065	0	6.00822200926836	0	1	1
miR-505-5p	1.89427669438396	miR-505-5p	1.89427669438396	0	2.66682732508619	0	1	1
miR-668-3p	1.83406361624946	miR-668-3p	1.83406361624946	0	3.21479510685988	0	1	1
miR-885-5p	0.346022816132001	miR-885-5p	0.346022816132001	0	6.67017543406282	0	1	1
miR-939-5p	1.10559841757933	miR-939-5p	1.10559841757933	0	3.52877478158481	0	1	1
miR-129-5p	3.98353231579328
miR-1299	1.3755970097852
miR-135a-2-3p	0.480189493397176
miR-143-5p	2.18005593769813
miR-153-3p	0.940175562198748
miR-1976	1.32247179993196
miR-200a-3p	21.0704119711289
miR-203a-3p	2.46108477308245
miR-34a-5p	3.14438186124934
miR-376a-3p	0.793508275491355
miR-383-5p	2.96677593450203
miR-4685-3p	1.72854954333254
miR-497-5p	0.599347699363446
miR-598-3p	1.40950021812845
miR-671-5p	0.89159516493467
miR-7-5p	654.096767314968
miR-9-5p	2.83904218738255

## Sheet: DEseq2_results_NFPA
	baseMean	log2FoldChange	lfcSE	stat	pvalue	padj (BH)
miR-200c-3p	23.0971238879103	-3.37766954258324	0.922275179931694	-3.6623229336318	2.97110838110015e-06	0.00100423463281185
miR-1290	4.86925003632922	1.47752677464031	0.661162642320592	2.23474025915074	0.00435360557815367	0.527562546468434
miR-223-3p	92.2142395111877	0.495552480033538	0.232079924984904	2.13526646074956	0.00644154731999347	0.527562546468434
miR-122-5p	138.034041467133	0.960671351089377	0.453728756861288	2.1172811653705	0.00690342262460319	0.527562546468434
miR-16-2-3p	11.4741800535529	-0.996177997578059	0.487015685783697	-2.04547415341464	0.00905824687466139	0.527562546468434
miR-654-5p	4.89755992821558	-1.34180139812771	0.666267724078479	-2.01390724724595	0.0101824426486212	0.527562546468434
miR-4488	0.728145720794932	2.99339149765766	1.50067436878792	1.9946975572558	0.01092585155408	0.527562546468434
miR-12136	4.7556408263885	1.34763264009642	0.778812441464985	1.73036865918765	0.0272581738052027	0.886547320021169
miR-92b-3p	54.8543679548599	-0.412654929389364	0.245120828742124	-1.68347558021474	0.0317162082807942	0.886547320021169
miR-26b-3p	2.15937089778385	1.40871962371066	0.887645636235536	1.58702928984699	0.0428764005164972	0.886547320021169
let-7c-5p	532.278655121786	-0.66143100508892	0.420889494331628	-1.57150751918688	0.0449515483148666	0.886547320021169
miR-195-5p	2.42823389313682	-1.65105623169839	1.05985541651065	-1.55781270348567	0.0468521642187167	0.886547320021169
miR-142-5p	95.1443213618811	0.32508974882275	0.21322530203662	1.52463026534683	0.0517393329386493	0.886547320021169
miR-143-3p	767.370246863553	-0.627914359147344	0.420183592571112	-1.49438095691725	0.0565593494371881	0.886547320021169
miR-23a-3p	25.887055674251	0.447732081200871	0.299656585281194	1.49415064841884	0.0565974343024918	0.886547320021169
miR-3615	27.9023470520838	-0.479427862474637	0.32182132658049	-1.48973303779707	0.0573320913814455	0.886547320021169
miR-128-3p	8.18787860276124	-0.759891025164446	0.515608366870158	-1.47377559013856	0.0600522096820519	0.886547320021169
miR-629-5p	12.0491651397116	-0.54444396991308	0.369529461629065	-1.47334387767868	0.0601272614110022	0.886547320021169
miR-146b-5p	1450.90319386859	-0.197395329851509	0.134604200652341	-1.4664871444937	0.0613297439707798	0.886547320021169
miR-589-5p	6.78841353307297	-0.685153125917256	0.477403634424882	-1.4351652909862	0.0670786513996899	0.886547320021169
miR-22-3p	512.919090157534	-0.226174087788192	0.15838974636874	-1.42795915122969	0.0684622269461008	0.886547320021169
miR-28-5p	9.2955839562194	-0.859373274559157	0.611256167233996	-1.40591346251428	0.0728412829414304	0.886547320021169
miR-99b-3p	2.56409625534109	-1.40823931785834	1.01558768253079	-1.38662504683897	0.0768582456867155	0.886547320021169
miR-1-3p	14.263282067143	-0.681237863110941	0.49958091667366	-1.36361866591462	0.0818837113524984	0.886547320021169
miR-335-3p	7.22148632104171	0.866051589636191	0.6385371681561	1.35630568246651	0.0835358663061327	0.886547320021169
miR-148a-3p	208.806506659509	-0.667470216858618	0.492243258754826	-1.35597634906579	0.0836109002409784	0.886547320021169
miR-574-5p	32.5138768335687	-0.476115941101133	0.352749034880393	-1.34972996102617	0.085044413708425	0.886547320021169
miR-1270	1.31461352674152	2.63071849807175	1.99076240591545	1.32146281758923	0.0917818987298049	0.886547320021169
miR-340-3p	6.58203277045555	0.842329768946414	0.640933244152157	1.31422387063206	0.0935745745863075	0.886547320021169
miR-654-3p	14.6555602030169	0.60796768522988	0.465244892668466	1.30676917642838	0.0954499253378469	0.886547320021169
miR-27a-3p	31.716384989692	0.398231577485135	0.305940896341621	1.301661798887	0.0967520564609554	0.886547320021169
miR-483-3p	1.73108739619247	1.29839013261297	1.01566569585694	1.27836367606911	0.102873144764332	0.886547320021169
miR-223-5p	3.64258296885656	1.20384692489753	0.942118490085011	1.27780840474631	0.103022703972801	0.886547320021169
miR-301a-3p	7.10571745851769	0.928780663638912	0.727309448071494	1.27700893491984	0.103238340302646	0.886547320021169
miR-199a-3p	123.815989782944	-0.498519916322331	0.392788473659814	-1.26918163274335	0.105368557608442	0.886547320021169
miR-378a-3p	52.453684412396	-0.583898053135082	0.461610006368604	-1.26491636896803	0.106543955498999	0.886547320021169
miR-873-3p	1.9336858793396	1.75695562243323	1.39139090666718	1.26273329372383	0.107149563597539	0.886547320021169
miR-144-5p	47.2511750087285	0.372228411796699	0.300684126652905	1.23793835058803	0.114220915961813	0.886547320021169
miR-5010-5p	2.08196070730227	-1.5404433833471	1.24677627564462	-1.23554114193474	0.114923617795699	0.886547320021169
miR-1287-5p	1.05132600625538	-1.72552839380077	1.39796833252293	-1.23431150309871	0.115285383265783	0.886547320021169
miR-141-3p	21.2383426719977	-1.04658235044849	0.848022189746296	-1.23414500599519	0.115334436254652	0.886547320021169
miR-30a-3p	44.2350802205645	-0.720811186914795	0.591855876407549	-1.21788296044297	0.120205112612007	0.886547320021169
let-7b-5p	8419.0332174611	-0.250771276169896	0.206054578506094	-1.21701385132036	0.120469886973185	0.886547320021169
miR-379-5p	6.86788552374868	0.87270429625392	0.727181858702629	1.20011835527762	0.125708323413758	0.886547320021169
miR-24-2-5p	1.94271660846711	-1.6285307125416	1.35783721718444	-1.1993563675611	0.125948695196944	0.886547320021169
miR-128-1-5p	1.1347414204686	1.2809370506787	1.07058777666281	1.19648017528425	0.126859227939753	0.886547320021169
miR-543	5.07801354944956	0.960448591827234	0.803964885699906	1.19463997608689	0.127444472769806	0.886547320021169
miR-335-5p	3.37903022167993	1.14119837249481	0.966591642204437	1.18064167189793	0.131965397774954	0.886547320021169
miR-1246	25.3403105720185	0.549688458074181	0.473586856048194	1.16069196400637	0.138621901596587	0.886547320021169
miR-29c-3p	1.97879038126846	-1.20031010490258	1.03467463555893	-1.16008459437509	0.138828543429178	0.886547320021169
miR-889-3p	3.91994119233098	0.956606368302466	0.82621717014019	1.15781467981372	0.139602923899788	0.886547320021169
miR-324-5p	7.38771460415981	-0.67454801026234	0.582816582177635	-1.15739330501195	0.139747040907913	0.886547320021169
miR-190a-5p	0.703348817612246	1.77528957175466	1.53818496896854	1.15414570261021	0.140861618013196	0.886547320021169
miR-493-3p	1.52760245899442	1.35018636383849	1.18657515743124	1.13788524509601	0.146545241847333	0.886547320021169
miR-184	30.7527770459717	0.699722500232748	0.619774017060846	1.12899618404631	0.149725591642183	0.886547320021169
miR-378i	2.07045540697932	-1.62086557733086	1.44124582278941	-1.12462811804985	0.151307577359994	0.886547320021169
miR-142-3p	4.52323559587322	-0.732423028636106	0.651834071182652	-1.12363415939157	0.15166933229071	0.886547320021169
miR-942-5p	1.62312555177355	1.49511869092586	1.33210545435788	1.12237262150282	0.152129421778781	0.886547320021169
miR-1247-5p	1.29284758581485	2.52025739796331	2.2918148817628	1.09967756035548	0.160588994096482	0.89460962689944
let-7g-5p	430.853552718674	-0.205312961257308	0.18740326783384	-1.09556766875243	0.162158261063538	0.89460962689944
miR-4433b-5p	11.270748002591	0.735668012870638	0.673791009957019	1.09183411770004	0.163593837812154	0.89460962689944
miR-1304-3p	4.43326957240735	-0.775749544691347	0.714547231272664	-1.08565187959609	0.165991984569656	0.89460962689944
miR-328-3p	18.6632656393331	0.438126006788917	0.404279699974569	1.08372002555774	0.166746764777115	0.89460962689944
let-7i-5p	1087.1036074423	-0.194007563687493	0.183128578233882	-1.05940626830902	0.176467880748848	0.921641050878781
miR-4781-3p	0.548348120989662	-2.73001960764133	2.62273955209653	-1.04090381580551	0.184144025660451	0.921641050878781
miR-500a-3p	1.82667703612858	0.977479949364923	0.939163140387839	1.04079888501721	0.184188252500911	0.921641050878781
miR-125b-2-3p	7.01476118773001	-0.928418089345491	0.892663232236372	-1.04005413891591	0.1845023784416	0.921641050878781
miR-424-3p	2.58744513689631	1.12228239573676	1.0975520054952	1.02253231748267	0.192007717496219	0.921641050878781
miR-155-5p	127.213629855107	-0.16466979807067	0.161857995249236	-1.01737203538883	0.194260307472055	0.921641050878781
miR-501-3p	0.93671558745743	-2.00043488053162	1.97228869736668	-1.01427082313178	0.195623359927941	0.921641050878781
let-7d-5p	279.99698305143	0.222699642163582	0.220055822960402	1.0120143114943	0.196619544885451	0.921641050878781
miR-30e-5p	238.916447261482	0.149416925345798	0.150191819114801	0.994840639299992	0.204323196177131	0.921641050878781
miR-106a-5p	1.35234435986514	-1.33652017224352	1.351380722341	-0.989003431933129	0.206990971117164	0.921641050878781
miR-2110	4.80856787663744	-0.737357229946215	0.746975093219662	-0.987124251717696	0.2078551675062	0.921641050878781
miR-103a-3p	220.969269424204	-0.220051255983486	0.223376181821576	-0.985115128161937	0.20878201326115	0.921641050878781
miR-660-5p	4.66539657457574	0.691115558387294	0.703730896567541	0.982073633200164	0.210190803700067	0.921641050878781
let-7d-3p	13.3411900947297	0.344962356451546	0.351322593637016	0.981896304704952	0.210273152250128	0.921641050878781
miR-191-5p	788.598289747805	0.180690919088843	0.184997322233763	0.976721808224455	0.212686396356642	0.921641050878781
miR-6780a-5p	1.64934502808288	1.64949819741363	1.71459672151359	0.962032748993889	0.219645796231351	0.929639184796631
miR-125b-5p	12.1763950752422	0.723285508341085	0.752461846901497	0.96122549112549	0.220032943147132	0.929639184796631
miR-361-5p	14.6601606029535	0.394821555406392	0.414235425652276	0.953133244904598	0.223940918862639	0.934469513278666
miR-483-5p	13.915727789861	-0.584653752553354	0.62042110346897	-0.942349880241613	0.229225287688707	0.944855454131499
miR-1260b	3.86859670807209	-0.531254030784252	0.568626533582014	-0.934275837319203	0.233239640565837	0.946562774257521
miR-185-5p	40.0001136983777	-0.261325375529924	0.280907917668637	-0.930288393786702	0.235240452774058	0.946562774257521
miR-7704	1.06009368994647	-0.899473574911387	0.988915893748328	-0.909555181181361	0.245839725899217	0.957335142857255
miR-532-5p	18.9133082644702	-0.420408552155181	0.467084876823769	-0.900068859034802	0.250799364953751	0.957335142857255
let-7b-3p	2.40364571066806	0.848656166130272	0.950239629752628	0.893097003701266	0.254488634988953	0.957335142857255
miR-145-5p	11.4155417460881	-0.748785031023134	0.840615263959582	-0.890758308974908	0.255734607650052	0.957335142857255
miR-146b-3p	1.73392482517361	-0.802974252863009	0.903353648418071	-0.888881396858425	0.256737620541375	0.957335142857255
miR-96-5p	2.5006405358877	-1.5877352337037	1.78921482620228	-0.887392173623872	0.257535395146503	0.957335142857255
miR-1307-5p	3.02007159650944	0.6312061467857	0.711616577693907	0.887003151094669	0.257744076923107	0.957335142857255
miR-93-5p	126.063715641914	-0.165466280225214	0.189670665944505	-0.87238730038322	0.265669484033113	0.970884437384885
miR-144-3p	13.126301668939	-0.485766524312199	0.560856445654553	-0.866115613141042	0.269121219483406	0.970884437384885
miR-152-3p	17.9597560366179	-0.415179863913476	0.480248224976021	-0.864510980616756	0.270009281402897	0.970884437384885
miR-30c-2-3p	2.01137208718363	-0.986397876670965	1.18163245909859	-0.83477554215415	0.286830074446201	0.986944844773525
miR-181a-3p	10.6861158391388	-0.437660201817338	0.525581264417238	-0.832716520636658	0.288020462919851	0.986944844773525
miR-887-3p	1.71032210048972	-1.09639629920504	1.35740582245247	-0.807714451396816	0.302740761804911	0.986944844773525
miR-130b-5p	5.89080453308203	0.539087591738094	0.673356887999921	0.800597129613319	0.307021094035287	0.986944844773525
miR-4742-3p	0.872216759284371	2.27599243588674	2.85478680637078	0.797254783021837	0.309044933389842	0.986944844773525
miR-625-5p	3.2627417112936	-0.641013077071195	0.804225927829435	-0.79705597008201	0.309165594743234	0.986944844773525
miR-30b-5p	79.4846060108025	0.222818064786033	0.280064893305085	0.795594414410623	0.310053581638082	0.986944844773525
miR-151a-3p	257.000042873678	-0.159777110385262	0.201615845999452	-0.792482900305841	0.311949625895524	0.986944844773525
miR-3135b	3.67248089350955	-0.662241965171306	0.839832172463745	-0.788540838139771	0.314362727948374	0.986944844773525
miR-939-5p	1.10559841757933	1.39611761034211	1.79054297790183	0.779717453070066	0.319808260504067	0.986944844773525
miR-99a-5p	5.306176566413	0.738243269227325	0.952155902415126	0.775338647121532	0.322533501933905	0.986944844773525
miR-320d	9.75823547893112	-0.301665744815237	0.399624459350996	-0.754873075850145	0.335470895186405	0.986944844773525
miR-361-3p	8.91093693076819	-0.395799477410252	0.525869979585402	-0.752656536359618	0.336891876285025	0.986944844773525
miR-324-3p	1.99901723520532	-0.733946153428347	0.987866947584132	-0.74296053251224	0.343153212847526	0.986944844773525
miR-4466	0.432813341204247	2.04479320629579	2.75406945737368	0.742462467974839	0.343476840635284	0.986944844773525
miR-183-5p	12.0536225673218	-0.661969786794617	0.901357474162439	-0.734414264894995	0.348733336044558	0.986944844773525
miR-769-5p	12.7848722713069	-0.356061304136189	0.487094249848868	-0.730990571633037	0.350984853934881	0.986944844773525
miR-139-5p	5.30270937192431	-0.546236872208095	0.767638154374031	-0.71158119108022	0.363922599327398	0.986944844773525
miR-181b-5p	129.225807443323	-0.127963482846134	0.179883992191131	-0.711366705216154	0.364067215524153	0.986944844773525
miR-1285-3p	0.435986291146849	2.29828984478201	3.24926537992421	0.707325987893184	0.366798363750157	0.986944844773525
miR-30a-5p	439.281720024186	-0.146248342347302	0.207763292629997	-0.703918100719334	0.369111679564291	0.986944844773525
miR-6826-5p	0.45789560036187	2.53734924366554	3.62575652917794	0.699812362812133	0.37191072616525	0.986944844773525
miR-340-5p	12.2946620266564	0.390058814678423	0.557439461013809	0.699733050776541	0.371964925620443	0.986944844773525
miR-874-3p	1.50900239837069	-1.0670627965507	1.53291512761167	-0.696100375898315	0.3744526330627	0.986944844773525
miR-28-3p	91.6551356043683	-0.166951040905986	0.241803403256583	-0.690441237209679	0.378348533164475	0.986944844773525
miR-504-5p	0.840157449793948	-1.70986853579917	2.49183564841025	-0.686188327424417	0.381292712394744	0.986944844773525
miR-342-5p	12.2021379544123	-0.29578756563996	0.434277909667612	-0.681102029496159	0.384832233843917	0.986944844773525
miR-452-5p	0.495927505461065	-2.11267231902665	3.12662402710911	-0.675703986379212	0.38861059209057	0.986944844773525
miR-127-3p	27.7085622607552	-0.303435552624459	0.451079204451695	-0.672687966170591	0.390731455877426	0.986944844773525
miR-200b-5p	0.405015348203144	-2.43416088978367	3.62376068442627	-0.671722307779566	0.391411989633482	0.986944844773525
miR-148a-5p	11.6458186413538	-0.454117957543295	0.678264835108194	-0.669528971630759	0.392960382295285	0.986944844773525
miR-30d-5p	1454.02385363977	0.0935431677355604	0.141513050841582	0.661021490097601	0.39900130237296	0.986944844773525
miR-4448	0.661807896587591	-1.56562127681056	2.3729793103737	-0.659770302238331	0.399894426444373	0.986944844773525
miR-4677-3p	1.6007669171136	-0.676382751079579	1.02550408607035	-0.659561244335383	0.400043773473297	0.986944844773525
miR-1301-3p	1.18697123444158	-0.911390612528821	1.38245076958563	-0.659257192067675	0.40026104252852	0.986944844773525
miR-186-5p	138.761454070608	0.130727288263233	0.200865793526486	0.650819066642102	0.406318997847588	0.986944844773525
miR-136-3p	2.14066402865866	0.803845697135812	1.23531051244202	0.650723594626208	0.406387851410373	0.986944844773525
miR-744-5p	121.169172755496	0.151184942534915	0.232884017183602	0.649185566116901	0.407498023340274	0.986944844773525
miR-668-3p	1.83406361624946	-1.05705619298866	1.63609843741413	-0.646083492787483	0.409742639412249	0.986944844773525
miR-30c-5p	243.527725429075	0.0907864613124918	0.141012543758639	0.64381833624592	0.411386308972705	0.986944844773525
miR-181c-5p	26.9046629964449	-0.263975110240861	0.411376370650966	-0.641687586049594	0.412936015157433	0.986944844773525
miR-16-5p	1754.90230417061	-0.14062719380729	0.221950901471157	-0.633595956921873	0.418852525842882	0.986944844773525
miR-126-3p	281.474431106318	-0.120523329307996	0.193205782336789	-0.623808086126034	0.426075557646251	0.986944844773525
miR-4286	2.49541735072709	0.760493930065689	1.2302072153577	0.618183604007367	0.430258856581857	0.986944844773525
miR-671-3p	6.48255605938055	-0.452724661377397	0.734881992666509	-0.616050829786551	0.431851355469473	0.986944844773525
miR-4732-3p	5.16340593983273	0.410445575007874	0.667929131432292	0.614504676757733	0.433007968639525	0.986944844773525
miR-200b-3p	8.66232140614201	-1.06643627562871	1.75086426273593	-0.609091348956016	0.437071551414728	0.986944844773525
miR-548j-5p	1.57329290096484	0.618476718658371	1.0203348695182	0.606150722801832	0.43928814163596	0.986944844773525
miR-11400	7.55874613619946	0.392102558146265	0.651976812543833	0.601405679776231	0.44287844567376	0.986944844773525
miR-382-3p	1.09451476235619	0.833959450101926	1.39366865597061	0.598391480305713	0.445167805336196	0.986944844773525
miR-4646-5p	0.817865965015287	-1.0462274163186	1.76123154285819	-0.594031727719765	0.448491053151162	0.986944844773525
miR-409-3p	322.411132574219	-0.176970546850722	0.299399891584055	-0.591084204855295	0.450745778186835	0.986944844773525
miR-431-3p	0.476974976214595	-1.71939993488581	2.92130190533015	-0.58857317408674	0.452671658319236	0.986944844773525
miR-206	5.36499877376946	0.694747445903109	1.18540952389266	0.586082220447908	0.45458672370254	0.986944844773525
miR-1273h-3p	6.93415060520323	-0.411446110596724	0.703915765745021	-0.584510435224095	0.455797470346239	0.986944844773525
miR-576-5p	1.06037958980262	0.932058016105072	1.60855561631494	0.579437855086626	0.459717230888202	0.986944844773525
miR-106b-3p	82.8577232406459	-0.110529994531823	0.191436613949442	-0.577371236627774	0.461319573784483	0.986944844773525
miR-125a-5p	165.410501251332	0.199689112107806	0.347647776129406	0.574400660148261	0.463628252723141	0.986944844773525
miR-182-5p	330.819906886951	-0.196232754400228	0.341778983440473	-0.574151027148821	0.463822555750696	0.986944844773525
miR-885-5p	0.346022816132001	1.97520908580875	3.4718935835594	0.568914063254139	0.467909210493304	0.986944844773525
miR-6721-5p	4.23625253015919	0.588231858910067	1.03731812978247	0.56706987183712	0.469353056719389	0.986944844773525
miR-487b-3p	4.18171530104514	0.571636017775064	1.01079265459059	0.565532421688006	0.470558631035525	0.986944844773525
miR-369-5p	1.30005740946252	0.745221953554333	1.31798693351006	0.565424386696807	0.470643409703726	0.986944844773525
let-7e-5p	292.181435884597	-0.124859496688825	0.224289149233129	-0.556689867145754	0.477525506727644	0.986944844773525
miR-185-3p	1.06838859316604	0.947832242548504	1.710464708841	0.554137269041202	0.479547094521834	0.986944844773525
miR-125a-3p	1.06812064496468	-0.747850925473156	1.36025647257302	-0.549786706075026	0.483003356124218	0.986944844773525
miR-1297	1.15882655728627	-0.497977380276457	0.911278090756261	-0.546460389345244	0.485655014559386	0.986944844773525
miR-485-3p	15.0722340998809	-0.30335060240273	0.559747001698555	-0.541942344455997	0.489269270485418	0.986944844773525
miR-411-5p	13.4751766906619	-0.26042311250617	0.487484598058649	-0.534218134364192	0.495481732133547	0.986944844773525
miR-29a-3p	11.0194743189621	-0.294610550356213	0.552459955877046	-0.533270415750786	0.496246857938513	0.986944844773525
miR-101-3p	157.208451716275	-0.120124529332895	0.225564551411307	-0.532550565154423	0.496828438936014	0.986944844773525
miR-652-3p	6.75507798812631	-0.33237124208419	0.625465874465745	-0.531397883806357	0.497760468187816	0.986944844773525
miR-766-3p	12.9780347997411	0.334196020295587	0.638566761258792	0.523353297683071	0.504290947931121	0.986944844773525
miR-151a-5p	177.308521955968	0.0888355725976452	0.171195357029361	0.518913445663188	0.5079144148469	0.986944844773525
miR-6772-3p	0.53815872512485	1.30602705619758	2.51703652354287	0.518874892748586	0.507945938504473	0.986944844773525
miR-99b-5p	48.9837979032475	0.166135545570957	0.320349853542201	0.518606591306186	0.50816534964247	0.986944844773525
miR-139-3p	11.9861551796309	-0.287185784654283	0.554896111394659	-0.517548742470874	0.509030919827687	0.986944844773525
miR-199a-5p	5.44118510969071	0.378122640099416	0.73420188317868	0.515011809098552	0.51110987377117	0.986944844773525
miR-548k	1.40344044994772	0.658942617692978	1.29095834839611	0.510429030116774	0.514876559603055	0.986944844773525
miR-15a-5p	49.807830876218	-0.170081044100258	0.336213812664293	-0.505871673600996	0.518636602098019	0.986944844773525
miR-628-3p	0.644500538043538	0.946279769608097	1.87763204772775	0.503975084337347	0.520205551715128	0.986944844773525
miR-132-3p	6.03975465092381	-0.424502492530287	0.846560113630148	-0.501444003438776	0.522303188375021	0.986944844773525
miR-425-5p	59.173494349144	0.102320350531902	0.20608364871044	0.4964991214595	0.526413771846658	0.986944844773525
miR-27a-5p	0.80651480718146	0.787089366906637	1.58710448367862	0.495927883136154	0.526889693643466	0.986944844773525
miR-584-5p	24.0248620806918	0.18288603842951	0.37061553940816	0.493465651012807	0.528943589658881	0.986944844773525
miR-92a-3p	2162.26294298278	-0.0830717780374316	0.168812405781489	-0.492095220448192	0.530088510657347	0.986944844773525
miR-6842-3p	1.75400959283088	0.539822207454812	1.10594244586044	0.488110578878109	0.533424601117031	0.986944844773525
miR-17-5p	16.6755762627551	0.252266047864077	0.517437253687882	0.487529736342184	0.533911788907746	0.986944844773525
miR-21-5p	775.43218210012	0.0783816616358252	0.160946193835713	0.48700537594467	0.534351794655488	0.986944844773525
miR-6803-3p	0.679344277415761	1.30670455518513	2.74403631434237	0.476197981912746	0.543461155036857	0.992353229817015
miR-1908-5p	7.39479379966381	-0.286339325132809	0.605775015052425	-0.472682626417051	0.546440757771436	0.992353229817015
let-7a-5p	8997.03150807501	-0.0839044406798372	0.177732058398849	-0.472083885348062	0.546949054010446	0.992353229817015
miR-193b-3p	0.800206359241344	-0.91041298541486	1.97389382180157	-0.46122692890539	0.556206370275086	0.992353229817015
miR-330-3p	4.38956075190242	0.338915198369165	0.746119200691725	0.454237336413481	0.562206298724818	0.992353229817015
miR-92a-1-5p	6.17482105525766	-0.279461748482258	0.619181587395863	-0.451340534297233	0.564702070779881	0.992353229817015
miR-205-5p	8.91749434571646	-0.756856995799054	1.67830759136215	-0.450964411824397	0.565026513820278	0.992353229817015
miR-100-5p	12.8347925491267	-0.330102363874107	0.747173563627261	-0.441801450082866	0.572958038588697	0.992353229817015
miR-345-5p	14.9183835617701	-0.164944849264612	0.377171453779902	-0.437320607409662	0.576855827361274	0.992353229817015
miR-382-5p	19.8330330914389	-0.209532957288091	0.482402227553233	-0.434353212568798	0.579443960585887	0.992353229817015
miR-381-3p	5.2753264319951	0.31139251484498	0.73527062460987	0.423507351473755	0.588949667924781	0.992353229817015
miR-4516	1.49532611727102	-0.436231832769551	1.04776220717219	-0.416346218429562	0.59526513139688	0.992353229817015
miR-6734-5p	0.915046075051285	0.657207213486976	1.5903280581836	0.413252605401182	0.598002941589713	0.992353229817015
miR-6852-5p	7.96087974315034	0.195964322656253	0.475053520607084	0.412509989202532	0.598660998082851	0.992353229817015
miR-126-5p	206.741062886757	0.0705770995325991	0.174589171250796	0.404246718321467	0.606005402649752	0.992353229817015
miR-30b-3p	1.32721016450316	0.572332649520911	1.44273266632569	0.396700416424695	0.612747565691613	0.992353229817015
miR-26a-5p	2104.95562094696	-0.0523221516556511	0.132180645160189	-0.395838222700775	0.613519988867728	0.992353229817015
miR-486-3p	36.6860875545093	0.133657455427466	0.342357244490877	0.390403467659138	0.618398736716834	0.992353229817015
miR-323b-3p	12.3817640210854	0.211957926910489	0.547649178533728	0.387032310498455	0.62143349919948	0.992353229817015
miR-10401-3p	0.62749339268562	0.871135176810689	2.32975207346097	0.373917545447903	0.633300582199659	0.992353229817015
miR-410-3p	3.78828446720162	-0.301728335699853	0.808847560754713	-0.373034858902608	0.634102738817669	0.992353229817015
miR-3960	16.2821788201391	0.171482993008829	0.461460769681838	0.371609038677462	0.635399385694975	0.992353229817015
miR-454-5p	3.17549284242194	0.309843460245286	0.839548561099895	0.369059604889751	0.637720638283329	0.992353229817015
miR-423-3p	231.85917013142	0.0611819240559106	0.166868714499818	0.36664706286796	0.639920528399721	0.992353229817015
miR-19b-3p	28.872076543642	-0.129979655294205	0.359066318004788	-0.361993450169481	0.644172892369462	0.992353229817015
miR-708-5p	0.355770604201483	1.29363193455025	3.63004319603812	0.356368193073333	0.649328701195322	0.992353229817015
miR-485-5p	2.26466259265148	0.424891942667122	1.19650149391419	0.35511191990003	0.650482443441147	0.992353229817015
miR-574-3p	5.74871776768415	-0.325575969572307	0.923129652171914	-0.352687153756031	0.652711680139936	0.992353229817015
miR-425-3p	16.5172266222969	0.122481250353295	0.349312736450723	0.350634939904556	0.654600833877062	0.992353229817015
miR-221-3p	208.335783325682	-0.0680114616399414	0.1949686505544	-0.348832806948955	0.656261603435586	0.992353229817015
miR-320c	6.47853656088537	-0.170036916895984	0.492538431671556	-0.345225683849522	0.659590876797038	0.992353229817015
miR-3605-5p	1.08312327339723	0.554555235649486	1.61510717658304	0.343355068747027	0.661320065914631	0.992353229817015
miR-760	2.27293492045043	-0.334124560324891	0.973835840046714	-0.343101523465046	0.661554581549882	0.992353229817015
miR-4446-3p	11.6027217953393	0.167958548703726	0.489708600215091	0.34297651425757	0.661670220513481	0.992353229817015
miR-140-3p	69.0085509205941	-0.0706306146717703	0.206342905264033	-0.342297277347106	0.662298685268385	0.992353229817015
miR-374a-3p	0.714337445021366	-0.884034677456169	2.60289879061452	-0.339634672175423	0.664764554563492	0.992353229817015
miR-5187-5p	0.945095021988882	0.645601405452702	1.90932867217182	0.33813005317641	0.666159607519013	0.992353229817015
miR-1229-3p	1.27081835585964	-1.21175788803978	3.63121816797091	-0.333705613925394	0.670268541357075	0.992353229817015
miR-25-3p	617.719142173903	-0.0509621571872652	0.157508773840388	-0.323551227939263	0.679736034153069	0.992353229817015
miR-95-3p	2.63721650143964	-0.380049241321	1.19912481311278	-0.31693885170672	0.685928495260779	0.992353229817015
miR-146a-5p	1080.3349859437	0.0533676606712702	0.169504585544881	0.314844937673616	0.687893865933372	0.992353229817015
miR-93-3p	0.602739137437847	0.892518432283523	2.853460740837	0.312784549480685	0.689829828981715	0.992353229817015
miR-326	2.44393241801358	-0.314891762764937	1.00760153658868	-0.312516159742104	0.690082160723959	0.992353229817015
miR-130b-3p	6.16478694911202	-0.178030658026882	0.576764327900166	-0.30867140947333	0.693700646370585	0.992353229817015
miR-1307-3p	26.1691576923065	-0.113867738605908	0.375621547709136	-0.30314485231311	0.698914203858362	0.992353229817015
miR-199b-5p	1.07257953573245	0.53406656830331	1.76879554113893	0.301937988807584	0.700054617829061	0.992353229817015
miR-1260a	2.17637580675345	-0.220039811010439	0.75063226841404	-0.293139291061049	0.708389166884271	0.992353229817015
miR-10a-5p	1301.4513658783	0.0663158992356335	0.226891898769296	0.292279713799141	0.709205294718149	0.992353229817015
miR-204-5p	16.0489550441467	0.144636417729042	0.499621370544766	0.289492055896921	0.711854336384499	0.992353229817015
miR-192-5p	100.750918867654	0.0625596532556819	0.217721119268558	0.287338469808778	0.713903221364879	0.992353229817015
miR-431-5p	3.65962976309163	-0.242559154258006	0.847240105455529	-0.286293286514796	0.714898336020788	0.992353229817015
miR-4433b-3p	19.1639792957242	0.120809024297455	0.427308720849096	0.2827207084784	0.718303424520804	0.992353229817015
miR-27b-5p	3.21626562375057	-0.309037796953738	1.09402846355979	-0.282476925644311	0.718535983262834	0.992353229817015
miR-3605-3p	1.21075554715892	0.407218133263585	1.4422239541699	0.282354298780156	0.718652974077232	0.992353229817015
miR-148b-3p	38.332784664938	-0.102154789834647	0.366442439600883	-0.278774450759336	0.722071184780284	0.992353229817015
miR-151b	2.23333211758754	0.163817480798611	0.592898070919802	0.276299567891106	0.724437574862256	0.992353229817015
miR-766-5p	1.01636167649435	-0.456590521782002	1.65682221982862	-0.275582084980265	0.725124098821595	0.992353229817015
miR-7706	1.45998208737734	0.331290780515926	1.20699606532848	0.2744754436509	0.726183422421322	0.992353229817015
miR-550a-3p	0.924566127422269	0.441501484082291	1.62879339549601	0.271060458191409	0.729455685074714	0.992353229817015
miR-338-3p	0.947385250466407	0.409779256781668	1.56461655749237	0.261903950088849	0.738253717105601	0.992353229817015
miR-29b-2-5p	0.656816900359953	-0.724780493823831	2.81646725268899	-0.257336737408132	0.74265505488106	0.992353229817015
miR-342-3p	78.3798727103273	-0.0823337310427758	0.324669467682992	-0.253592466302272	0.746269633111784	0.992353229817015
miR-3928-3p	0.494836391821358	0.601860573996616	2.38224593516284	0.25264418132189	0.747185962024567	0.992353229817015
miR-320b	40.8920767211903	0.0603867424150975	0.244892273809414	0.246584922732569	0.75304941901875	0.992353229817015
miR-98-5p	238.881675787155	0.0740547876034623	0.302576910682361	0.244746988249885	0.754830798737582	0.992353229817015
miR-331-3p	1.67530351504919	0.272043398420991	1.11557560609212	0.243859221136937	0.755691716472417	0.992353229817015
miR-374a-5p	1.50693773443363	-0.238945300868647	1.02754985193947	-0.232538888909033	0.766695942966827	0.992353229817015
miR-21-3p	7.77090704204911	-0.110553208265978	0.485701202984657	-0.227615677265412	0.77149654930003	0.992353229817015
miR-10399-3p	5.22907776850652	0.140208458700436	0.623447795102049	0.224892059611	0.774156116434967	0.992353229817015
miR-222-3p	30.6030452882781	0.0672903591829075	0.30246265445713	0.222474934314395	0.776518622078296	0.992353229817015
miR-5189-5p	1.63263600843584	0.264042288132335	1.19221564314911	0.221471920494934	0.777499579476854	0.992353229817015
miR-92b-5p	2.47546145933681	0.242371066200181	1.09784569281912	0.220769701776398	0.778186567549445	0.992353229817015
miR-374b-5p	7.44903463309231	-0.140627627569541	0.641224460776383	-0.219311077745337	0.779614108614264	0.992353229817015
miR-769-3p	0.581244035304695	0.627497304070177	2.90480543219691	0.216020425022271	0.782837362335175	0.992353229817015
miR-486-5p	62501.7217202977	-0.0519067566768844	0.243359357063204	-0.213292627426705	0.785512120797504	0.992353229817015
miR-454-3p	3.4342634830138	-0.186057617582176	0.875613587243519	-0.2124882714165	0.786301322202744	0.992353229817015
miR-134-5p	9.67896511609398	0.141946367131847	0.669698552513391	0.211955612863608	0.786824066033993	0.992353229817015
miR-20a-5p	12.095860564194	-0.11190408537921	0.53391446021011	-0.209591786173337	0.78914504955291	0.992353229817015
miR-215-5p	0.990108925126687	-0.203526331153938	0.971543356083458	-0.209487646515751	0.789247344945079	0.992353229817015
miR-18a-3p	0.842088433177993	0.391664385667519	1.87296669008321	0.209114442740099	0.789613969281496	0.992353229817015
miR-339-5p	4.38690752344319	0.140461966175325	0.686852635484706	0.204500876780071	0.794150022955964	0.992353229817015
miR-4508	57.7995163437727	0.17122499461435	0.838572100658478	0.204186371666668	0.794459499598142	0.992353229817015
miR-30e-3p	51.6893412234147	-0.0617482672600046	0.30473558048957	-0.202629004334852	0.795992442821903	0.992353229817015
miR-451a	921.875393373318	-0.0562109214332629	0.282154852147101	-0.199220112663374	0.799350614387113	0.992353229817015
miR-941	27.410869079677	0.0856082373645999	0.4310666055631	0.198596310314436	0.799965539163096	0.992353229817015
miR-30c-1-3p	0.448816994107096	0.433916524977318	2.2274740617621	0.194802055128785	0.803708455047875	0.992353229817015
miR-25-5p	2.00670280512732	0.211195710358902	1.10502275253412	0.191123404359387	0.807341634106597	0.992353229817015
miR-375-3p	361.515373295872	-0.162010068296331	0.856258956550631	-0.189206859743663	0.809236141696007	0.992353229817015
miR-1843	7.3729565049338	-0.0971455163255528	0.518199760166522	-0.187467312401564	0.810956655984869	0.992353229817015
miR-196a-5p	1.35861224421546	0.262659207866534	1.4037521084188	0.187112244598796	0.811307951392479	0.992353229817015
miR-181d-5p	12.2438252708351	-0.0908753214870639	0.487680098112557	-0.186342075140597	0.812070068739397	0.992353229817015
miR-150-5p	452.289677949215	-0.0634373191895485	0.346551651209731	-0.18305299936706	0.815326752886928	0.992353229817015
miR-150-3p	7.97951341220084	-0.09911616511533	0.560621602648228	-0.176796906589278	0.821530003381757	0.992353229817015
miR-6741-3p	1.22861409648908	-0.26060640504396	1.47498491724746	-0.176684115204574	0.821641945794602	0.992353229817015
miR-664a-3p	1.47939026373751	0.257101198130289	1.49942925537147	0.171466040968097	0.826824678143138	0.992353229817015
miR-125b-1-3p	1.16851669486229	0.325359765806767	1.9231267652946	0.169182693350392	0.829094949743365	0.992353229817015
miR-550a-5p	0.822795001967303	0.303778995964742	1.85399170218691	0.163851324472711	0.834401316026811	0.992353229817015
miR-484	64.7609708466452	0.0465772742716799	0.291396640530338	0.159841493666193	0.838397330406918	0.992353229817015
miR-3158-3p	1.98432857872401	-0.166695894800213	1.04537809533984	-0.15945990789679	0.838777820329219	0.992353229817015
miR-191-3p	0.521929132679836	0.306634426675722	1.95622561158909	0.156747986969987	0.84148303386036	0.992353229817015
miR-432-5p	94.4003494990232	0.0539699787849189	0.350168489955522	0.154125743272258	0.844100573141073	0.992353229817015
miR-935	0.67531414498422	-0.536824191274255	3.51949219286894	-0.152528876853868	0.8456954205075	0.992353229817015
miR-107	12.3077824732244	-0.0549238643126977	0.363298064396082	-0.151181274263046	0.84704181158813	0.992353229817015
let-7f-5p	3355.25508300371	-0.0228283289242207	0.151963545498993	-0.150222402677305	0.848000093319112	0.992353229817015
miR-181c-3p	4.58889166818786	-0.104436609614884	0.722259268747913	-0.144597119253217	0.853626397757326	0.992353229817015
let-7a-3p	0.71347261602099	-0.309021543238859	2.13831040272395	-0.144516690769124	0.853706895564568	0.992353229817015
miR-24-3p	131.246016913845	-0.0250253125063589	0.17592064497951	-0.142253414937591	0.855972743650431	0.992353229817015
miR-320a-3p	536.310666607137	-0.0185082707182421	0.130440328133613	-0.14189070959162	0.856335972133611	0.992353229817015
miR-136-5p	0.396917159949945	0.506668887350256	3.6006637780175	0.14071541209805	0.857513173477677	0.992353229817015
miR-26b-5p	318.167547353512	-0.0273740021821158	0.206276004401577	-0.132705703028959	0.865544166282926	0.992353229817015
miR-15b-3p	0.987565537590393	0.235103975905057	1.7746805715746	0.132476784651143	0.865773901271672	0.992353229817015
miR-197-3p	30.1948824969658	0.0550921115060756	0.419403127605834	0.131358370693536	0.866896467620626	0.992353229817015
miR-1180-3p	6.82954846441753	-0.0757275573067274	0.586033818719612	-0.129220456034738	0.869043065165197	0.992353229817015
miR-15b-5p	37.6211090959734	-0.046472039614671	0.374871245338366	-0.123968002861154	0.87432091890877	0.995018419498869
miR-133a-3p	7.12427688455476	0.0841010132526057	0.730871631479717	0.115069472709367	0.883275134280855	0.999707394161505
miR-503-5p	2.98502546676196	0.135757099267806	1.26503770260254	0.107314666581491	0.891090689763832	0.999707394161505
miR-33b-5p	0.335980302634841	0.385628494153105	3.62415868400025	0.106404969477622	0.892008222083792	0.999707394161505
miR-32-5p	1.24078453464856	-0.123883121772729	1.23654271236619	-0.100185072892203	0.898285501483585	0.999707394161505
miR-23b-3p	22.8608949004172	-0.0457853847413015	0.476533009206127	-0.096080195614522	0.902431763055834	0.999707394161505
miR-27b-3p	227.448517863922	0.0118372170225319	0.138249613465266	0.0856220623394791	0.913007105896858	0.999707394161505
miR-10527-5p	3.6312719824211	-0.0741126396620853	0.878225542383834	-0.0843890732908038	0.91425496638823	0.999707394161505
miR-4732-5p	15.5298525185019	0.0495907539315134	0.594638645906755	0.0833964530776389	0.915259712623171	0.999707394161505
miR-493-5p	6.91987225654953	-0.0615896535987457	0.741987324208312	-0.0830063420078784	0.915654626513203	0.999707394161505
miR-19a-3p	5.28053553414613	-0.0649246031273995	0.805594024275307	-0.0805922104323007	0.918098938796076	0.999707394161505
miR-181a-2-3p	36.7701304035784	-0.0236886864140689	0.297679436115859	-0.0795778395819356	0.919126223343985	0.999707394161505
miR-664a-5p	1.14401624290816	0.100633498868571	1.27045960362516	0.0792103098606372	0.91949846540146	0.999707394161505
miR-505-5p	1.89427669438396	0.10469120629807	1.33321143193502	0.0785255840074229	0.920192017557071	0.999707394161505
miR-106b-5p	3.29667595899873	0.0573874190957038	0.736069837178995	0.0779646389473619	0.920760238615618	0.999707394161505
miR-181a-5p	1587.78332926883	0.0104476354644436	0.138085322830693	0.0756607237487036	0.923094459004218	0.999707394161505
miR-224-5p	1.40308107418414	-0.0934638482156575	1.30680851304119	-0.0715206912741559	0.927290600052387	0.999707394161505
miR-130a-3p	16.2284434451317	-0.0246247960859828	0.355988520051707	-0.0691730061475187	0.929671009004337	0.999707394161505
miR-193a-5p	0.389571159345546	0.145248078845554	2.32135403899023	0.062570412098249	0.936368940547847	0.999707394161505
miR-1255b-5p	1.08472862988198	-0.0846505164218507	1.40274930439882	-0.0603461474950649	0.93862636043191	0.999707394161505
miR-363-3p	16.0890902553384	-0.0248714270727713	0.424105619741007	-0.0586444176051235	0.940353790664443	0.999707394161505
miR-31-5p	3.09525938490673	-0.0735097471207084	1.30364630161552	-0.056387800149176	0.942644920152305	0.999707394161505
miR-532-3p	0.875614092745591	-0.0856438957247029	1.66037062593907	-0.0515811918054527	0.947526597842399	0.999707394161505
miR-218-5p	0.678322475100139	0.140998333288416	3.04256139408606	0.0463419846062861	0.952849869209704	0.999707394161505
miR-29b-3p	1.54300133149895	-0.0789155290815833	1.87320334556338	-0.0421286505111643	0.95713234507267	0.999707394161505
miR-411-3p	0.801584829352956	-0.0649956328728115	1.61075975802266	-0.0403509167329826	0.95893963027161	0.999707394161505
miR-3613-3p	1.28979561117015	-0.0491595085631668	1.39937795867386	-0.0351295432791821	0.964248984764291	0.999707394161505
miR-370-3p	5.90482501174278	0.0226950896181512	0.717123127241882	0.0316474099858396	0.967790688461834	0.999707394161505
miR-210-3p	2.14048576963321	-0.0368063357758882	1.19197968178854	-0.0308783248055547	0.968573018841801	0.999707394161505
miR-148b-5p	3.39074266802537	-0.0272067141339396	0.962027125903122	-0.0282806101838331	0.971215690560672	0.999707394161505
miR-421	7.49047489729309	-0.0144107531291611	0.576520966968667	-0.0249960607763018	0.974557532526009	0.999707394161505
miR-625-3p	23.9991836982256	-0.00996385724051858	0.411955138083434	-0.0241867531665562	0.975381027781536	0.999707394161505
miR-10b-5p	7321.66700563758	0.00507001608389795	0.248372459308747	0.0204129560016777	0.979221314204516	0.999707394161505
miR-6511a-3p	0.680320884010334	0.0398183400986118	2.78372568163096	0.0143039741169046	0.985438910157505	0.999707394161505
miR-423-5p	1028.44844798785	-0.0018167921753932	0.186399566836461	-0.00974676178827807	0.990077743889433	0.999707394161505
miR-194-5p	0.469794750328146	-0.0213496602085252	2.39540203660218	-0.00891276699372319	0.990926716782088	0.999707394161505
miR-10395-3p	0.720176980209315	0.0147212484227782	2.08284154950029	0.00706786765719651	0.992804784638412	0.999707394161505
miR-3614-5p	2.07688382604192	0.0044276641529077	0.917147853920103	0.00482764489278673	0.995085335841985	0.999707394161505
miR-3168	3.51472825649444	-0.00313606026204823	0.657819640818702	-0.00476735577269354	0.995146710923787	0.999707394161505
miR-339-3p	4.83950540951737	0.00192611972348797	0.617131639035604	0.00312108406319586	0.99682264607773	0.999707394161505
miR-196b-5p	10.6032765307584	0.00152534659021204	0.930026545147816	0.00164011080992275	0.998330316524868	0.999707394161505
miR-323a-3p	5.3430377628212	0.000200640333836652	0.698066054005864	0.000287423135225205	0.999707394161505	0.999707394161505
miR-129-5p	3.98353231579328	-0.222607676459857	3.62877676763391	-0.061345100763805	NA	NA
miR-1299	1.3755970097852	1.22068573456497	1.47274514379979	0.828850626127688	NA	NA
miR-135a-2-3p	0.480189493397176	-1.46221003035754	3.48618153588253	-0.419430260675561	NA	NA
miR-143-5p	2.18005593769813	-2.5895251884019	3.18482307457762	-0.813082902178273	NA	NA
miR-153-3p	0.940175562198748	-1.52057030741598	2.73657413293735	-0.55564740202519	NA	NA
miR-1976	1.32247179993196	1.14366027078037	2.134390606069	0.535825198784349	NA	NA
miR-200a-3p	21.0704119711289	-2.27904995996914	1.13723100050717	-2.00403432455919	NA	NA
miR-203a-3p	2.46108477308245	0.596410161482343	1.4425301210923	0.413447284574365	NA	NA
miR-34a-5p	3.14438186124934	-0.434932398831588	1.42643088456137	-0.304909549799413	NA	NA
miR-376a-3p	0.793508275491355	0.763287920532016	2.84538847502265	0.268254379755981	NA	NA
miR-383-5p	2.96677593450203	-1.26645619995197	3.63032231418414	-0.348855030035146	NA	NA
miR-4685-3p	1.72854954333254	-0.928216782073217	1.51884713977393	-0.611132455509235	NA	NA
miR-497-5p	0.599347699363446	-2.26330962215586	3.31801303305319	-0.682128008422315	NA	NA
miR-598-3p	1.40950021812845	0.152742303369541	1.35219686389474	0.112958628619797	NA	NA
miR-671-5p	0.89159516493467	-1.73529916707599	2.17500213759063	-0.797837913390868	NA	NA
miR-7-5p	654.096767314968	0.174987207112648	0.56766052174647	0.308260307717507	NA	NA
miR-9-5p	2.83904218738255	1.54530356431876	1.36432966240973	1.13264675458964	NA	NA

[truncated: 3 more sheets: DEseq2_results_PRL, DEseq2_GH_vs_NFPA_plasma, DEseq2_GH_vs_NFPA_tissues]
