# Supplementary material for: Genome wide analysis of circulating miRNAs in growth hormone secreting pituitary neuroendocrine tumor patients’ plasma
Source: Front Oncol. 2022 Sep 9;12:894317. doi: 10.3389/fonc.2022.894317 (PMC9500360; doi:10.3389/fonc.2022.894317)
Supplement: Supplementary file 1 [file DataSheet_1.zip › Supplementary Tables.xlsx]

## Sheet: Legend
Table	Description
1	List of patients included in analysis by NGS
2	List of patients included in longitudinal SSA therapy analysis
3	List of GH PitNET patients from Lithuania included GH vs NF PitNETs analysis
4	List of NF PitNET patients from Latvia included GH vs NF PitNETs analysis
5	List of healthy controls from Latvia included in GH vs Healthy Controls analysis
6	Counts matrix for plasma samples used in DEseq2 analysis
7	Metadata for plasma samples used in DEseq2 analysis alongside matrix in table 6
8	Counts matrix for tissue samples used in DEseq2 analysis
9	Metadata for tissue samples used in DEseq2 analysis alongside matrix in table 8
10	Summary plasma miRNA NGS reads before trimming
11	Summary plasma miRNA NGS reads after trimming
12	Summary of annotated plasma reads to miRBase V22
13	Summary tumor tissue miRNA NGS reads before trimming
14	Summary tumor tissue miRNA NGS reads after trimming
15	Summary of annotated tumor tissue reads to miRBase V22

## Sheet: Table 1
Patient ID	Male 0 Female 1	PitNET	Diagnosis	Microadenoma 0 Macroadenoma 1	First tumor 0 Reoccurance 1	Age of diagnosis	Date of surgery DD/MM/YYYY	Excluded from plasma sequencing due to haemolysis: No 0 / Yes 1	Plasma sequencing batch	Tissue sequencing batch	KNOSP GRADE	BMI = weight (kg) / height (m^2)
PitNET1	0	NF PitNET	Mass effect	1	0	62	18.01.2017.	0	2	NA	Gr 1	33.8972
PitNET2	0	NF PitNET	Mass effect	1	1	74	23.01.2017.	0	1	NA	Gr 0	28.699
PitNET3	0	NF PitNET	Mass effect	1	0	43	25.01.2017.	0	2	NA	Gr 1	24.968
PitNET4	1	ACTH secreting	Cushing's diesease	1	0	39	No_info	1	NA	NA	Gr 1	20.83
PitNET5	1	NF PitNET	Mass effect	1	1	No_info	13.03.2018.	0	4	NA	Gr 2	NA
PitNET6	0	ACTH secreting	Cushing's diesease	No_info	0	58	No_info	1	NA	NA	Gr 0	32.7442
PitNET7	1	PRL secreting	No_info	No_info	0	No_info	No_info	0	4	NA	Gr 0	29.3848
PitNET8	1	ACTH secreting	Cushing's diesease	0	0	29	No_info	0	4	NA	Gr 0	23.6614
PitNET9	1	ACTH secreting	Cushing's diesease	0	0	29	No_info	0	5	NA	Gr 1	24.4473
PitNET10	0	GH secreting	Acromegaly	0	0	54	No_info	0	4	NA	Gr 3A	23.6203
PitNET11	0	NF PitNET	Mass effect	1	0	59	08.03.2017.	1	NA	NA	Gr 2	33.2515
PitNET12	0	GH secreting	Acromegaly	1	0	40	17.05.2017.	1	NA	NA	Gr 1	NA
PitNET13	0	NF PitNET	Chronic headache	1	0	51	16.02.2018.	0	5	NA	Gr 1	NA
PitNET14	0	PRL secreting	Hyperprolactinemia	1	1	50	23.08.2017.	0	1	NA	Gr 1	30.2469
PitNET15	1	PRL secreting	Hyperprolactinemia	1	0	47	11.10.2017.	1	NA	NA	Gr 3A	30.0215
PitNET16	1	NF PitNET	Mass effect	1	0	66	13.10.2017.	0	5	NA	Gr 0
PitNET17	1	GH secreting	Acromegaly	1	0	46	08.02.2018.	1	NA	NA	Gr 0	35.0862
PitNET18	1	PRL secreting	Dysmenorrhea	1	0	33	03.11.2017.	0	1	NA	Gr 0	33.2085
PitNET19	1	NF PitNET	Mass effect	1	0	No_info	09.04.2018.	0	5	NA	Gr 1
PitNET20	0	NF PitNET	Mass effect	1	0	57	26.02.2018.	1	NA	NA	Gr 3A	25.2595
PitNET21	1	GH secreting	Acromegaly	1	0	53	13.11.2017.	0	1	NA	Gr 3B	32.2708
PitNET22	0	NF PitNET	Mass effect	1	0	80	01.11.2017.	0	2	NA	Gr 1	NA
PitNET23	1	PRL/GH secreting	Acromegaly and hyperprolactinemia	1	0	No_info	10.05.2018.	1	NA	NA	Gr 0	46.4753
PitNET24	0	NF PitNET	Mass effect	0	0	37	20.02.2019.	0	2	NA	Gr 0	29.0659
PitNET25	1	GH secreting	Acromegaly	0	0	43	27.02.2019.	0	2	NA	Gr 0	21.4692
PitNET26	1	NF PitNET	Mass effect	1	0	No_info	No_info	0	2	NA	Gr 1	40.404
PitNET27	0	NF PitNET	Mass effect	1	0	62	01.11.2018.	0	3	NA	Gr 0	32.6627
PitNET28	1	NF PitNET	No_info	1	0	70	No_info	1	NA	NA	Gr 3A	24.4352
PitNET29	1	NF PitNET	No_info	1	0	56	No_info	1	NA	NA	Gr 2	35.0128
PitNET30	1	NF PitNET	Chronic headache	No_info	0	26	18.02.2020	0	6	NA	Gr 0	29.0657
PitNET31	1	NF PitNET	No_info	1	0	60	No_info	1	NA	NA	Gr 1	32.526
PitNET32	1	NF PitNET	No_info	1	0	57	20.02.2017.	0	6	NA	Gr 1	29.3524
PitNET33	1	NF PitNET	Mass effect	1	0	76	No_info	0	3	1	Gr 3A	26.0262
PitNET34	1	NF PitNET	Mass effect	1	0	76	No_info	0	3	1	Gr 3A	29.3848
PitNET35	0	NF PitNET	No_info	1	0	47	No_info	0	6	1	Gr 0	27.4598
PitNET36	0	GH secreting	Acromegaly	1	0	49	No_info	0	3	1	Gr 1	25.6612
PitNET37	1	NF PitNET	Mass effect	1	0	52	No_info	0	6	1	NA	22.0386
PitNET38	1	NF PitNET	No_info	No_info	0	47	No_info	0	6	1	Gr 0	33.5937
PitNET39	0	NF PitNET	Mass effect	1	0	63	No_info	0	6	1	Gr 1	28.3951
PitNET40	1	NF PitNET	Mass effect	1	0	62	No_info	0	6	1	Gr 0	44.9219
PitNET41	0	GH secreting	Acromegaly	0	0	39	No_info	0	6	1	Gr 0	28.0497
PitNET42	1	NF PitNET	Mass effect	1	0	56	03.12.2019	0	6	1	Gr 0	35.693
PitNET43	1	NF PitNET	Mass effect	1	0	66	13.12.2019	0	6	1	Gr 1	27.7743
PitNET44	0	NF PitNET	Mass effect	1	0	33	24.01.2020	0	6	1	Gr 0	31.6991
PitNET45	0	PRL secreting	No_info	1	0	62	14.02.2020	0	6	NA	Gr 3A	29.5369
PitNET46	0	GH secreting	Acromegaly	1	No_info	36	01.04.2020.	0	6	1	Gr 2	29.2184

## Sheet: Table 2
Patient ID	Male 0 Female 1	PitNET	Diagnosis	Microadenoma 0 Macroadenoma 1	First tumor 0 Reoccurance 1	Age of diagnosis	BMI = weight (kg) / height (m^2)	Knosp grade
SSA1	0	GH secreting	Acromegaly	0	0	41	30.1476	Gr 0
SSA2	1	GH secreting	Acromegaly	1	1	42	22.2826	Gr 0
SSA3	0	GH secreting	Acromegaly	1	1	54	23.6203	Gr 3a
SSA4	0	GH secreting	Acromegaly	1	1	48	22.6422	Gr 0
SSA5	1	PRL /GH secreting	Acromegaly	1	1	53	32.9879	Gr 3B
SSA6	1	GH secreting	Acromegaly	1	0	79	28.6689	Gr3a

## Sheet: Table 3
Patient ID	PitNET	Male 0 Female 1	Microadenoma 0 Macroadenoma 1	SSA Therapy	First tumor 0 Reoccurance 1	Age of diagnosis	BMI = weight (kg) / height (m^2)
LT-11	GH secreting	1	1	1	1	55	28.73
LT-15	GH secreting	1	1	1	1	51	42.34
LT-25	GH secreting	1	1	1	1	42	41.52
LT-29	GH secreting	1	0	0	0	18	25.95
LT-35	GH secreting	0	0	0	0	27	31.35
LT-42	GH secreting	0	1	0	1	49	41.03
LT-26	GH secreting	0	1	0	0	34	21.5
LT-62	GH secreting	1	1	0	0	48	22.95
LT-68	GH secreting	1	1	0	1	49	35.25
LT-69	GH secreting	1	0	1	0	48	25.69
LT-38	GH secreting	1	1	0	0	55	23.62
LT-84	GH secreting	1	1	1	0	29	31.89
LT-85	GH secreting	1	0	0	0	37	28.35
LT-90	GH secreting	0	1	0	1	50	30.35
LT-98	GH secreting	0	1	1	0	47	25.83

## Sheet: Table 4
Patient ID	PitNET	Male 0 Female 1	Diagnosis	Microadenoma 0 Macroadenoma 1	First tumor 0 Reoccurance 1	Age of diagnosis	BMI	Knosp grade
NF1	NF PitNET LH/FSH	0	Mass effect	1	0	57	25.2595	Gr 3A
NF2	NF PitNET LH/FSH	1	Mass effect	1	0	76	26.0262	Gr 3A
NF3	NF PitNET LH/FSH	1	Mass effect	1	0	70	24.4352	Gr 3A
NF4	NF PitNET LH/FSH	1	No_info	1	0	56	35.0128	Gr 2
NF5	NF PitNET LH/FSH	0	No_info	1	0	44	26.1224	NA

## Sheet: Table 5
Patient ID	Age	Male 0 Female 1	BMI	Reported morbidities
407G6	46	1	23.9	Migraines
407H2	27	1	21	None
408D3	76	1	28.6	None
409B3	51	0	26.2	None
409C2	33	1	24.2	None
409G2	29	1	21.6	None
410D7	27	0	29.4	None
415G4	53	0	31.8	None
419E11	33	0	31	None
420C11	49	1	27	None
424G11	46	0	30.6	High blood pressure
422H10	52	1	41.6	High blood pressure
420D11	26	1	24.8	None

## Sheet: Table 6
Gene	PitNET1-x	PitNET1-24h	PitNET2-x	PitNET2-24h	PitNET3-x	PitNET3-24h	PitNET5-x	PitNET5-24h	PitNET7-x	PitNET7-24h	PitNET8-x	PitNET8-24h	PitNET9-x	PitNET9-24h	PitNET10-x	PitNET10-24h	PitNET13-x	PitNET13-24h	PitNET14-x	PitNET14-24h	PitNET16-x	PitNET16-24h	PitNET18-x	PitNET18-24h	PitNET19-x	PitNET19-24h	PitNET21-x	PitNET21-24h	PitNET22-x	PitNET22-24h	PitNET24-x	PitNET24-24h	PitNET25-x	PitNET25-24h	PitNET26-x	PitNET26-24h	PitNET27-x	PitNET27-24h	PitNET30-x	PitNET30-24h	PitNET32-x	PitNET32-24h	PitNET33-x	PitNET33-24h	PitNET34-x	PitNET34-24h	PitNET35-x	PitNET35-24h	PitNET36-x
miR-486-5p	41814	16254	14408	20312	56475	61364	100273	131176	150717	59791	81222	40879	33772	40383	91879	84314	2647	4528	63093	109627	6037	15059	32888	11270	149293	106321	54223	187118	67597	105156	75197	83620	12786	7287	89597	65402	13017	13211	49995	15668	55481	83051	47091	91876	100777	133110	78046	45795	123214
miR-10b-5p	16879	7789	5132	3675	10968	12072	11793	15926	11759	9824	13192	6247	6286	9600	17163	20292	144	319	4095	12898	200	308	2612	936	16228	14733	41812	29544	5006	14323	10195	12693	1086	605	6613	6217	1505	1446	5124	2854	14697	15317	14715	23032	5800	7800	33091	25778	16474
let-7a-5p	10234	4444	1215	1828	5683	4616	10452	19411	9823	10223	21342	2652	4039	5205	16184	16509	602	1819	5148	40499	1512	1812	1959	667	12474	18131	98293	23858	35736	7855	12546	32459	1167	644	8936	13575	1575	1099	2491	1627	35429	24511	23674	23613	10655	10136	29793	32287	17059
let-7b-5p	10153	5680	1631	2158	7465	5871	11257	20564	10496	8166	12775	2562	3458	3848	13011	13182	1107	1395	5004	17927	2111	1723	2949	764	9321	11422	72710	15889	13733	6171	11282	18591	1618	887	7194	7984	1723	1398	4572	2282	34533	35760	44716	13912	10512	10491	26699	35949	15504
miR-146b-5p	3917	1327	432	513	1202	827	1590	1969	1425	1262	2882	592	698	999	2581	2269	32	92	830	4896	67	189	529	174	2486	3323	12583	4289	2891	1717	2251	4715	278	157	1088	1723	320	287	462	308	5168	3394	3112	3214	2208	1861	4093	3313	5612
miR-16-5p	3713	2518	409	366	3267	2921	3632	3429	4155	2097	1904	727	1276	875	2684	3620	119	179	1651	4558	170	326	1300	265	2086	1388	4001	3741	1166	1364	3428	4268	442	340	689	704	442	520	667	378	2036	1603	905	1328	3585	3136	2431	1398	6540
miR-181a-5p	3423	2269	503	869	1804	1514	2818	3478	3634	4928	2309	597	1450	1895	5245	4747	31	56	1198	5498	66	147	430	131	1998	2256	6084	2382	2779	2025	3631	9647	180	80	361	861	276	230	505	371	3562	3028	3368	1490	3754	3904	3600	3526	7459
miR-10a-5p	3375	1650	769	740	2124	2116	2587	2856	1515	1583	3015	1237	1081	1669	2721	2573	23	48	635	1881	39	72	422	183	2405	2540	7134	4981	1188	1840	2540	2809	190	127	1025	1135	312	267	800	577	1928	1949	1419	4490	1502	1536	4289	3323	3159
miR-451a	3080	3275	419	405	3108	2548	2622	2351	2461	1333	1039	572	1179	564	1353	2444	13	28	752	1563	33	76	645	121	903	570	2338	2766	286	675	1901	1258	222	125	305	281	219	307	359	152	1688	1467	643	569	1797	1529	1540	735	3974
miR-30d-5p	2893	2174	311	652	1701	1127	2266	3757	2431	3658	2895	468	1040	1434	4771	3653	10	58	1553	8501	44	102	356	154	1832	3161	7366	3703	3295	1743	3772	10454	127	97	554	945	174	142	592	382	2990	2114	1666	2100	3033	3202	3324	2518	3552
let-7f-5p	2218	1434	634	729	1673	1699	3343	4525	4537	4663	6692	910	1772	2847	7001	7320	203	686	2380	19547	395	563	678	275	4491	5727	27909	7790	11151	2980	7021	16434	402	230	2433	4173	630	424	706	472	12149	7099	6913	7498	4692	4564	8198	8136	7572
miR-26a-5p	2194	1481	340	421	1251	1226	3471	2951	2650	3269	3251	628	1160	1022	4807	4602	61	111	1504	10997	110	255	387	184	2536	3435	19581	4538	3837	1718	4530	11438	219	156	937	1453	426	391	542	454	8876	7740	8962	3271	3693	3838	6922	7769	6841
miR-146a-5p	2193	957	174	217	913	572	1822	2371	1046	1414	2992	451	810	855	2409	2141	20	92	419	4526	96	164	136	77	1793	2375	6141	2366	2729	980	2830	7510	74	47	708	1250	175	125	175	170	2718	1333	940	1841	2449	2217	2001	1876	3573
miR-423-5p	2109	1395	276	424	1389	1310	2116	2209	1524	1234	2754	664	902	896	1580	1617	56	85	870	2334	48	150	436	149	2432	2800	3581	3133	1587	1217	1569	3468	126	72	954	1065	163	208	335	190	1581	1540	1187	1307	2135	2046	1786	1163	3039
miR-92a-3p	1874	1405	505	837	1987	2216	3844	4059	4022	2391	4408	1300	1187	2164	5595	3932	109	193	2388	7743	185	392	737	381	3892	4726	6694	4157	3699	2731	3794	8791	349	197	2420	2804	411	490	1387	617	3499	3451	3348	3573	3277	4069	3776	3299	4958
miR-25-3p	1354	614	179	256	817	777	1317	2160	1648	1174	591	286	436	330	1355	1592	24	55	1043	1995	19	69	251	58	723	673	3334	2619	503	584	1382	1533	105	62	237	188	78	85	178	115	1388	1475	1249	876	1582	1502	1366	1049	2182
let-7i-5p	978	626	102	196	574	646	1472	1874	1517	1504	1446	272	454	491	2033	2010	106	205	723	4738	209	235	253	67	1399	1373	9565	1639	2131	765	1743	4706	176	94	570	778	254	163	298	164	5103	4780	5943	1895	2005	1856	3600	4936	2026
miR-191-5p	850	510	79	100	599	431	705	1131	594	891	2274	351	328	451	1312	929	22	43	475	2579	28	60	153	98	1662	2733	6401	2660	3002	1294	1168	2958	58	66	679	1392	155	146	167	186	3179	1878	2135	2282	1213	1516	3360	3109	1501
miR-150-5p	826	453	335	260	749	708	281	291	660	390	1103	583	492	797	893	802	19	46	61	614	25	16	138	66	1998	1607	1778	838	406	1444	511	568	89	56	735	1006	96	105	319	178	833	507	464	625	377	213	1124	454	1179
miR-30a-5p	823	618	237	185	565	521	1264	1460	1463	1149	297	162	431	577	1075	1411	7	6	322	1269	10	45	109	37	267	257	1621	525	218	419	1100	1233	85	28	79	154	95	61	264	149	635	854	919	607	578	777	665	667	1750
miR-21-5p	795	482	72	131	365	438	794	922	1160	1473	698	141	276	402	1780	1937	16	60	892	5491	35	84	291	108	882	1188	6498	1169	1244	498	1565	4097	96	68	318	474	147	116	202	165	3475	2704	3391	1375	1485	1385	2296	2741	2434
miR-22-3p	782	614	110	168	513	408	1050	1180	1045	888	567	154	290	223	1022	1009	11	19	427	1757	33	48	118	40	580	637	5089	1080	600	424	1155	2165	44	38	212	239	74	84	133	83	2553	2652	3545	729	1037	786	2226	2423	1739
miR-320a-3p	776	340	102	141	430	404	1109	1263	987	759	963	214	343	421	1328	1127	35	33	455	2399	28	72	82	63	598	853	3862	800	775	424	874	2336	63	39	456	531	63	60	389	227	1444	1638	2027	829	873	1170	1200	1280	1274
miR-126-3p	504	384	66	96	280	283	848	619	728	685	303	99	195	300	822	998	17	15	199	1134	28	14	63	25	356	271	969	418	309	212	785	1388	32	5	104	76	56	91	132	93	548	223	136	305	627	636	348	283	1111
miR-30e-5p	480	300	39	80	244	224	314	459	536	433	404	85	120	175	702	553	7	12	254	1264	14	28	87	44	297	441	1110	444	422	206	732	1233	55	32	124	172	48	76	70	58	393	257	196	418	496	527	383	297	696
miR-151a-3p	452	182	68	59	219	105	487	551	330	447	704	102	186	218	629	694	2	14	231	1187	0	16	44	15	329	540	2336	870	700	344	357	1242	10	5	108	253	41	32	49	51	1346	940	1204	683	377	395	1345	1201	506
miR-409-3p	413	219	41	28	164	45	247	560	447	790	2960	311	234	273	190	155	3	11	173	1384	20	28	90	42	756	1066	1390	822	806	386	1644	5696	22	10	91	215	71	21	128	89	1111	564	109	158	509	600	1309	513	243
miR-30c-5p	404	360	100	104	245	212	386	299	474	580	325	61	225	295	673	734	2	16	184	1388	20	23	76	38	240	379	1037	554	385	249	691	1606	48	28	74	112	63	26	76	61	598	401	223	395	434	510	554	224	1089
miR-221-3p	377	181	28	35	132	76	284	576	266	460	333	65	79	82	593	590	10	11	147	1187	5	17	47	17	118	247	2454	155	267	150	425	1185	11	11	44	115	25	19	46	50	1084	1009	1319	350	687	523	567	890	558
miR-143-3p	369	312	61	86	133	329	384	1043	540	748	717	255	243	218	614	1440	8	13	742	2078	11	55	156	35	585	1249	28928	891	368	810	1063	1967	30	33	349	371	105	88	136	137	15726	19111	26890	2621	365	1039	11007	17635	776
let-7g-5p	364	236	37	78	278	343	711	713	678	491	584	86	156	203	788	790	31	53	379	2025	48	24	112	30	481	578	4125	812	704	292	1032	1608	71	37	154	443	100	44	60	92	1726	1645	2082	685	781	660	1299	1651	1729
miR-186-5p	356	190	18	49	114	106	309	339	250	272	152	62	84	98	272	302	1	4	89	478	3	8	40	10	98	132	519	201	134	74	339	592	16	12	17	112	16	29	33	13	291	213	254	93	323	379	283	153	582
let-7c-5p	349	130	47	79	159	117	680	685	328	279	578	79	83	138	652	586	12	49	107	609	47	68	174	46	312	474	10890	549	435	313	631	737	39	13	256	256	41	35	154	104	5917	7314	10516	1232	220	352	3871	6642	514
miR-27b-3p	306	227	47	35	211	213	469	526	494	462	262	65	113	110	584	635	7	16	183	814	14	24	28	25	192	215	1266	489	212	174	452	1084	22	27	99	115	60	46	73	64	695	475	786	371	425	436	571	592	957
miR-103a-3p	294	134	27	38	142	102	236	271	280	434	224	60	101	122	506	419	9	9	140	994	13	18	24	28	202	272	2629	400	295	155	525	1378	28	14	72	113	61	17	55	29	1535	1460	1791	341	431	434	967	1444	516
miR-192-5p	245	160	23	38	152	169	147	331	439	185	113	13	55	60	207	293	3	3	157	296	3	6	49	11	149	83	369	299	79	90	385	256	17	9	33	17	25	26	27	33	174	180	140	149	209	107	215	132	345
let-7e-5p	238	156	45	86	186	69	373	642	252	331	801	94	159	210	534	377	9	44	140	967	40	43	37	17	495	809	2606	729	943	188	642	1700	14	4	241	370	34	14	120	73	1042	811	690	683	240	315	930	1066	349
miR-155-5p	237	114	25	43	115	57	152	295	233	243	90	69	64	107	427	382	5	18	112	487	11	7	35	7	182	191	738	168	100	121	270	484	13	7	110	90	24	13	70	27	340	309	508	157	212	162	360	225	800
miR-122-5p	236	288	45	34	70	58	189	538	371	81	108	14	128	115	133	110	19	72	61	141	26	14	28	13	230	172	151	100	17	21	329	599	30	15	76	8	9	14	70	45	87	40	11	45	149	130	44	46	151
miR-126-5p	213	195	59	81	214	191	655	498	466	521	248	103	118	162	657	627	6	7	198	853	10	24	54	11	310	225	401	326	311	238	458	792	24	18	139	188	29	29	70	60	204	192	125	307	534	507	342	194	1047
miR-101-3p	210	111	53	50	185	183	344	261	531	290	124	39	91	98	318	398	4	8	181	505	4	3	83	17	151	103	462	306	121	72	323	490	22	27	93	80	36	63	64	28	162	116	115	108	418	440	163	145	738
miR-181b-5p	205	195	43	28	108	83	165	192	251	280	167	43	101	172	361	337	7	17	76	388	9	39	41	12	195	188	494	186	184	141	221	378	18	9	41	88	14	18	52	39	255	256	343	171	243	294	265	356	410
let-7d-5p	203	126	14	43	154	92	352	432	379	318	448	101	93	101	453	462	11	31	121	1561	36	49	70	20	380	567	2423	546	1099	244	440	1109	28	18	190	246	75	37	45	48	993	733	1158	2381	408	563	492	962	581
miR-93-5p	194	96	21	15	113	90	342	410	266	224	81	15	37	46	352	281	5	18	110	377	4	9	32	10	141	109	780	313	156	49	309	545	11	26	33	80	35	22	28	20	405	378	389	160	336	259	304	205	465
miR-140-3p	191	88	17	41	68	63	122	213	216	187	75	19	83	60	212	265	2	4	57	302	1	1	17	5	45	86	238	140	82	41	208	364	12	5	28	29	7	7	16	14	135	98	147	69	113	143	118	119	253
miR-182-5p	189	150	76	116	242	210	166	138	305	242	342	159	133	163	189	213	33	42	220	443	2	16	47	29	615	494	3866	783	288	236	663	862	57	29	145	156	60	56	40	23	1778	2271	2592	596	185	176	1367	1719	434
miR-30b-5p	186	160	48	34	102	116	52	87	167	225	111	39	79	60	186	173	5	4	37	276	7	3	29	7	136	146	468	231	123	104	139	158	3	4	39	73	30	17	33	28	238	117	105	172	129	46	237	102	346
miR-223-3p	185	211	15	32	36	103	120	228	102	193	217	40	64	44	247	245	0	5	121	419	3	20	22	3	79	149	596	221	147	160	184	404	12	2	25	52	24	15	25	21	244	108	16	223	116	137	203	94	217
miR-142-5p	170	89	13	22	68	88	133	201	116	129	116	34	61	54	179	199	1	6	68	372	0	10	25	5	167	151	307	146	98	94	181	359	20	17	60	49	17	16	24	30	213	96	45	106	229	260	104	138	556
miR-26b-5p	170	146	28	42	171	142	524	719	507	511	386	105	49	115	659	789	7	7	400	1449	13	34	59	34	221	327	2896	382	349	252	589	1232	32	18	179	238	86	54	72	80	1390	1526	2214	444	608	746	1133	1855	1274
miR-24-3p	166	132	21	26	109	77	286	243	196	288	201	38	72	98	269	321	1	1	102	554	0	6	19	9	117	302	1278	259	236	98	237	767	26	17	45	70	33	20	20	36	470	389	486	130	267	268	306	369	393
miR-423-3p	161	114	33	66	87	107	366	251	287	294	460	101	146	295	652	401	5	23	152	1434	7	24	47	15	391	778	997	417	571	302	456	1439	15	11	156	299	30	30	109	76	676	549	489	488	404	419	512	575	474
miR-99b-5p	141	60	14	13	46	90	25	55	37	43	116	47	25	62	65	46	0	1	13	73	1	4	29	10	73	155	423	161	72	43	105	324	10	4	44	45	7	2	20	27	167	284	219	119	46	45	125	266	73
miR-125a-5p	127	83	69	71	176	185	135	92	158	155	856	241	125	204	284	192	8	12	42	381	3	13	18	20	555	908	859	602	512	466	399	993	15	13	192	398	19	10	110	71	420	340	256	583	65	119	533	385	210
miR-744-5p	126	137	19	27	117	68	87	133	156	228	527	45	67	75	243	209	8	6	101	571	11	12	7	7	269	366	784	280	567	191	267	721	1	2	105	268	21	0	15	28	342	289	195	228	240	238	311	295	153
miR-342-3p	123	62	56	38	121	113	41	80	75	60	232	85	54	128	114	101	0	9	15	109	3	21	25	8	248	188	218	125	141	155	64	110	12	19	77	154	21	13	51	35	91	123	87	109	53	63	218	98	229
miR-151a-5p	122	116	38	44	111	87	267	228	198	263	500	81	124	114	431	359	1	10	117	863	16	13	40	12	271	456	970	443	503	196	532	1158	16	13	52	232	43	30	43	27	588	201	152	306	405	432	382	419	478
miR-106b-3p	120	97	21	26	115	82	128	254	214	186	75	24	60	72	239	190	9	0	112	297	0	5	17	15	93	115	377	266	68	79	247	227	10	7	36	55	18	7	34	25	147	153	232	97	233	210	129	247	284
miR-98-5p	117	86	14	24	108	55	116	427	152	240	835	60	81	80	397	363	8	57	128	1541	23	31	31	2	321	619	2753	548	1651	191	253	1080	9	6	215	404	35	13	34	19	1193	705	653	920	252	308	608	772	187
miR-425-5p	116	90	7	36	109	80	57	131	108	130	108	33	74	55	133	126	0	5	58	157	4	9	19	6	51	246	320	118	173	107	173	204	8	0	13	49	6	12	18	9	152	88	131	37	125	148	106	64	208
miR-432-5p	115	36	4	10	47	16	63	194	111	157	466	31	23	25	17	21	14	7	35	454	18	26	25	14	173	527	596	220	338	87	118	376	2	7	40	82	41	19	51	21	87	64	37	35	264	261	321	219	116
miR-15a-5p	100	73	11	12	93	52	185	177	203	81	64	9	24	17	124	150	4	0	35	185	4	5	30	6	56	57	60	88	23	22	135	101	4	5	5	10	10	8	16	8	89	23	35	43	135	145	64	33	330
miR-148a-3p	93	33	10	14	56	64	67	146	124	139	171	32	20	29	176	133	1	4	146	683	2	8	47	18	159	355	5619	178	261	127	158	363	1	5	76	116	25	12	25	30	3091	3504	5506	586	129	113	1943	2789	93
miR-28-3p	92	95	19	16	59	40	280	292	108	130	115	20	45	51	150	111	1	10	42	180	6	0	9	12	105	131	620	113	115	35	124	252	2	4	10	38	14	5	44	21	288	290	303	43	315	241	289	304	465
miR-378a-3p	71	65	15	26	8	11	44	104	44	21	45	5	6	25	145	74	5	4	42	108	0	6	10	1	45	25	1023	40	35	63	53	118	3	2	23	40	0	0	7	13	496	743	1079	134	86	27	317	579	128
miR-199a-3p	67	51	6	17	44	48	172	143	137	130	122	27	48	40	159	182	1	9	81	448	10	7	20	4	88	198	3095	164	174	126	175	504	5	9	54	21	25	6	14	15	1611	1686	2410	232	118	100	1060	1153	171
miR-363-3p	62	15	4	5	20	25	87	16	56	34	14	12	8	11	27	46	0	1	29	14	0	0	5	5	17	24	85	57	7	12	54	34	0	1	0	6	0	0	6	0	74	82	109	28	32	46	60	31	98
miR-30e-3p	57	41	3	9	28	60	9	37	64	110	128	5	36	37	121	142	1	8	59	211	0	13	4	2	141	123	513	202	96	96	95	179	7	12	58	79	7	6	14	9	223	207	270	128	64	67	127	240	106
miR-181a-2-3p	56	80	27	34	34	17	40	40	87	90	40	15	60	51	108	141	1	5	26	203	0	2	11	1	72	71	144	70	48	24	147	149	2	0	6	34	0	3	8	23	114	110	52	21	74	57	98	46	129
miR-486-3p	56	74	17	39	55	36	71	72	77	50	50	36	24	29	48	30	7	2	21	166	12	8	8	3	61	45	51	78	21	27	58	46	7	2	10	29	1	5	27	11	41	39	37	41	61	60	71	33	54
miR-23a-3p	50	18	0	22	21	25	36	70	32	64	75	17	29	35	46	65	0	0	16	85	0	0	0	1	32	94	187	70	96	32	39	113	4	3	14	68	6	1	13	8	97	46	41	33	16	13	99	51	44
miR-3615	48	32	6	2	32	25	75	160	68	37	57	4	31	19	79	63	0	3	53	60	0	5	14	1	8	17	84	50	13	29	83	80	3	2	1	22	6	10	4	8	51	37	10	16	125	88	41	19	126
miR-625-3p	48	36	8	5	42	17	0	61	85	68	38	18	22	25	178	129	0	0	15	187	3	2	9	0	52	135	162	80	70	45	112	286	1	2	14	19	2	2	8	4	25	10	25	1	14	5	56	24	48
miR-941	48	16	1	5	11	22	4	20	13	10	41	17	7	10	46	47	0	0	55	62	4	0	1	11	40	112	217	106	50	30	68	69	2	4	18	18	1	11	12	14	93	90	101	94	49	33	88	139	66
miR-127-3p	46	21	5	0	6	20	15	14	14	56	87	7	5	20	10	12	0	2	3	73	1	1	13	8	58	126	282	49	60	49	80	220	2	0	3	14	6	0	17	8	191	138	196	15	30	11	153	173	16
miR-144-5p	46	48	5	18	42	77	131	128	71	94	25	32	28	68	70	101	0	0	39	98	6	0	16	9	65	45	66	96	18	30	139	224	10	12	15	12	5	18	12	12	32	61	26	37	123	158	67	36	209
miR-320b	45	30	13	12	37	36	86	88	81	81	45	30	32	30	84	95	3	4	27	112	0	4	8	10	63	68	111	92	50	35	30	74	5	3	29	30	4	9	31	6	47	88	85	43	42	21	67	94	92
miR-185-5p	41	52	16	7	39	47	107	85	134	72	25	15	37	21	93	90	3	5	36	141	4	3	21	1	40	26	116	141	28	24	152	102	7	1	18	4	3	14	7	3	68	49	30	19	133	90	69	30	129
miR-584-5p	41	31	0	3	15	5	72	48	32	46	82	14	12	13	78	65	0	3	9	183	4	0	1	1	49	99	168	86	68	32	55	207	0	1	13	27	2	0	5	6	120	33	12	61	84	114	54	32	30
miR-27a-3p	40	18	11	5	27	9	58	94	49	59	99	2	23	9	64	89	0	3	17	110	0	2	4	3	81	98	115	56	119	44	54	79	0	5	26	53	9	0	5	10	63	41	13	42	92	62	70	44	154
miR-345-5p	40	19	9	5	19	9	27	29	37	27	6	3	8	9	28	38	0	2	0	18	0	2	4	4	15	13	47	41	17	0	58	51	2	0	0	3	0	3	2	4	28	101	78	35	32	21	29	77	29
miR-222-3p	39	33	15	15	43	21	53	51	60	88	76	17	19	44	86	82	5	1	25	88	1	0	9	1	38	62	206	91	61	52	35	180	2	0	10	25	0	2	22	13	98	75	106	103	63	37	74	83	110
miR-21-3p	37	10	0	0	2	0	5	29	16	17	9	2	2	4	25	31	0	0	5	75	0	0	3	0	0	10	47	18	3	3	59	47	0	0	4	0	1	0	3	6	7	29	35	10	4	38	15	9	79
miR-29a-3p	37	11	4	2	25	9	4	11	19	15	0	0	6	1	19	24	0	3	9	13	0	0	4	0	0	19	54	32	4	17	28	36	1	0	0	0	0	0	0	0	12	15	35	9	26	5	71	47	88
miR-15b-5p	36	30	8	10	50	64	31	53	33	38	105	11	32	13	56	55	1	16	10	121	0	12	16	2	86	88	333	116	145	55	52	82	7	5	25	18	15	16	16	18	274	82	36	86	50	44	108	88	85
miR-181c-5p	36	25	8	7	13	15	36	58	28	51	50	10	15	11	78	35	0	1	9	30	0	0	3	1	8	63	320	61	10	6	58	88	0	0	5	6	5	5	6	0	206	317	312	19	32	2	127	111	68
miR-181a-3p	34	21	8	0	7	10	4	17	29	23	13	0	20	14	53	51	0	0	10	48	1	0	0	1	14	30	19	28	30	21	17	79	6	0	0	11	0	1	6	1	20	2	25	11	0	10	23	21	43
miR-342-5p	34	7	2	12	10	12	13	14	20	9	38	3	6	11	24	6	0	6	0	12	1	4	0	1	33	17	132	57	12	18	21	36	7	0	7	20	0	1	3	3	68	29	11	27	15	12	30	28	59
miR-340-5p	33	0	1	0	4	2	17	37	28	40	3	0	3	0	36	34	0	0	24	75	0	5	1	4	20	10	43	36	21	13	46	179	0	3	3	5	0	1	0	0	32	0	30	0	14	16	7	45	25
miR-4446-3p	33	5	0	6	17	0	4	8	27	19	63	4	10	11	19	9	0	0	0	40	0	2	0	3	10	32	106	56	69	24	37	50	2	0	4	32	3	0	4	7	18	17	6	9	25	14	40	67	11
miR-30a-3p	32	14	5	14	16	24	96	47	82	92	14	13	27	24	60	87	1	1	38	90	6	2	1	4	43	33	1314	70	9	69	40	66	2	2	35	16	1	5	18	10	575	577	1077	100	41	0	435	665	38
miR-4732-5p	32	11	10	5	19	31	39	44	28	9	12	18	20	5	32	21	2	0	14	10	3	4	11	0	17	37	36	22	16	11	16	24	5	10	16	0	3	0	6	8	14	19	0	12	0	16	34	35	120
miR-654-3p	31	13	0	0	7	3	21	30	22	53	36	0	9	12	10	15	1	2	0	111	1	1	0	3	55	32	70	21	24	5	35	165	1	0	4	0	5	0	4	2	9	5	3	0	21	37	39	51	18
miR-19b-3p	30	25	0	16	44	24	21	33	49	38	47	0	9	12	51	42	5	0	26	90	0	0	20	0	2	41	161	56	26	23	108	114	4	6	11	11	7	11	19	5	52	67	71	9	51	30	35	77	76
miR-532-5p	30	12	5	10	17	26	27	15	33	26	12	10	8	9	30	18	0	2	6	43	0	4	6	1	0	2	294	42	8	14	42	48	5	4	0	0	0	3	8	1	113	146	242	24	37	16	103	160	62
miR-130a-3p	29	27	2	7	15	12	48	56	24	26	33	0	11	3	52	34	0	3	22	75	0	2	3	0	23	7	110	57	7	21	44	64	0	1	0	12	0	6	10	5	59	48	81	0	25	28	29	40	62
miR-150-3p	28	9	5	0	11	6	0	13	19	13	5	1	8	5	17	15	0	0	0	3	1	2	0	0	21	4	29	42	9	19	3	34	1	1	18	24	2	0	1	9	18	21	6	8	9	15	12	0	41
miR-361-5p	26	26	3	6	22	13	17	40	10	14	48	19	15	8	23	26	0	0	0	47	1	7	0	1	16	43	39	41	41	6	29	18	0	0	23	44	0	0	3	7	20	14	11	28	38	22	31	8	63
miR-16-2-3p	24	10	0	1	14	13	26	39	34	17	5	0	14	15	30	23	0	0	35	49	0	5	14	2	13	0	8	19	7	7	43	18	3	2	0	8	0	1	10	1	7	13	15	0	47	42	8	12	71
miR-339-5p	23	2	4	0	6	0	13	0	3	14	0	0	1	9	16	20	0	0	3	33	0	0	0	1	0	14	31	0	7	12	9	49	0	0	8	4	0	0	0	0	17	18	6	0	1	36	26	15	34
miR-361-3p	23	8	3	5	5	5	12	14	11	11	23	0	7	4	37	29	1	0	0	15	0	0	0	1	0	13	42	1	6	26	28	49	0	0	11	5	0	0	4	0	6	46	8	0	21	12	6	29	42
miR-374b-5p	23	5	2	0	18	15	0	5	10	11	18	17	0	0	13	16	0	0	0	8	4	0	0	0	35	15	47	37	28	1	11	19	3	1	10	12	0	3	1	0	22	20	0	0	2	7	23	19	20
miR-92b-3p	23	18	16	13	43	42	87	75	67	54	118	26	33	43	166	101	3	0	101	113	7	1	28	7	99	117	205	136	69	32	105	160	10	1	50	61	3	22	45	16	127	119	100	87	36	124	96	101	91
miR-23b-3p	21	28	14	2	12	12	21	31	28	24	17	11	10	13	32	15	4	9	2	41	0	0	2	2	21	82	287	69	63	18	12	126	2	0	16	28	3	1	21	9	77	200	156	65	14	6	126	111	71
miR-382-5p	21	2	0	0	0	0	13	12	23	36	183	7	3	9	10	9	0	1	12	114	0	8	4	1	22	38	210	19	51	19	72	340	0	4	1	13	5	4	12	8	92	24	36	31	14	18	58	24	28
miR-10399-3p	19	9	0	1	3	4	20	21	14	21	0	0	5	2	7	4	0	0	4	8	3	0	2	0	6	1	63	0	11	15	27	39	0	0	0	6	0	0	2	0	11	0	13	27	10	8	8	39	7
miR-1843	19	9	3	2	13	6	12	20	22	17	14	6	1	0	19	21	0	0	0	57	0	3	0	0	12	13	67	20	8	5	5	88	0	0	0	5	1	0	4	0	30	23	3	13	15	22	16	27	18
miR-328-3p	19	9	4	4	7	3	19	45	9	37	41	3	6	12	40	35	0	2	0	119	0	3	3	6	25	41	111	58	34	26	14	96	0	1	0	25	2	6	15	0	81	69	97	17	23	77	32	115	24
miR-629-5p	19	15	4	2	13	15	19	22	41	27	6	1	8	1	39	23	0	2	8	60	0	1	6	2	19	16	36	23	22	22	27	39	4	0	19	14	4	3	13	1	64	23	48	30	27	14	27	39	32
miR-204-5p	18	11	4	9	14	17	37	29	31	25	14	3	9	10	48	22	0	0	0	30	0	0	3	0	11	16	51	15	13	10	30	46	2	0	13	18	4	0	3	19	16	31	19	14	0	17	36	38	75
miR-431-3p	18	1	0	0	0	0	0	0	0	0	0	0	0	0	0	0	0	0	0	0	0	0	0	0	0	11	0	0	0	0	6	0	0	0	0	0	0	0	0	0	0	0	0	0	0	0	0	0	1
miR-574-5p	18	18	8	1	7	10	53	55	38	30	17	6	11	5	41	53	5	8	27	88	1	7	8	1	43	10	377	37	54	20	47	18	5	1	14	20	4	8	13	8	221	263	367	53	54	52	88	99	38
miR-589-5p	18	11	0	0	9	5	9	3	14	14	21	3	4	2	14	23	0	0	7	25	1	5	6	0	4	5	28	9	23	3	16	40	0	0	5	12	0	1	4	0	27	0	6	0	33	4	18	19	4
miR-92a-1-5p	18	8	6	8	7	2	1	9	19	8	25	5	15	10	5	18	0	1	10	16	1	0	4	1	0	10	48	15	11	6	17	11	0	0	0	3	0	0	0	0	7	0	58	22	19	21	22	6	14
miR-1307-3p	17	21	1	20	21	10	21	8	18	26	68	24	12	10	61	38	0	2	21	117	0	10	0	1	41	44	294	13	49	49	42	102	9	1	6	23	2	0	8	4	140	136	229	83	17	48	104	62	48
miR-197-3p	17	14	12	19	24	22	0	17	24	26	159	32	27	78	55	35	0	4	16	37	5	7	5	5	120	133	78	61	76	42	32	65	3	0	30	74	4	10	25	16	48	31	55	88	29	20	47	21	45
miR-2110	17	5	0	0	3	4	6	0	0	0	24	8	1	3	2	11	2	0	4	4	2	0	0	0	0	3	32	8	0	5	6	13	2	0	0	0	1	4	5	0	20	4	6	0	4	0	1	11	4
miR-107	16	8	1	5	13	10	37	28	25	38	7	0	15	6	22	20	1	1	12	55	0	1	2	1	20	19	98	42	23	3	30	49	1	0	0	6	3	1	2	0	68	46	61	11	26	37	21	27	30
miR-1246	16	17	10	22	18	5	42	18	20	12	47	33	13	27	54	25	2	2	46	139	1	2	39	20	12	25	38	29	12	48	30	72	4	6	21	6	0	4	9	5	2	12	16	12	0	5	8	64	60
miR-425-3p	16	16	1	5	15	7	35	50	30	35	26	11	14	8	56	20	0	0	7	57	2	0	0	6	45	30	93	62	32	23	53	93	1	0	0	7	0	6	6	5	62	37	30	49	22	21	23	43	21
miR-1304-3p	15	4	0	2	0	0	5	0	4	13	4	0	10	0	19	19	0	0	20	18	1	0	0	0	2	7	10	19	5	8	22	9	0	0	0	3	0	0	8	0	7	10	4	20	0	8	26	8	9
miR-320d	15	9	3	6	9	10	9	9	18	20	22	3	11	11	34	26	3	1	9	26	1	1	1	2	7	16	79	10	14	12	16	43	1	0	7	8	2	4	15	7	23	19	34	11	6	4	16	26	12
miR-323a-3p	15	5	1	2	0	0	3	20	2	25	12	2	6	9	2	1	0	0	11	20	0	0	3	0	6	13	22	27	8	0	4	3	0	0	0	0	0	3	0	0	4	0	7	0	9	22	32	0	5
miR-410-3p	15	5	0	1	1	0	2	0	7	14	29	5	4	0	6	3	0	0	0	18	0	0	1	0	4	8	12	0	2	2	21	97	1	0	0	0	2	0	0	0	3	14	0	0	14	0	21	5	10
miR-4433b-3p	15	16	1	4	6	6	34	55	17	18	154	12	11	2	31	17	0	0	9	38	0	7	1	4	37	38	123	96	195	23	26	97	0	2	0	0	5	0	9	10	48	9	14	61	59	24	21	22	32
miR-484	15	21	17	19	77	83	114	49	121	57	175	51	30	36	129	70	3	3	48	200	0	1	24	25	160	169	132	168	168	104	92	169	15	9	82	89	18	27	46	30	100	90	60	92	79	73	112	125	100
let-7d-3p	14	21	0	3	23	12	29	16	22	51	34	8	11	28	49	28	2	0	8	78	0	0	0	1	11	47	45	69	17	15	52	89	1	0	2	3	0	0	1	2	3	21	28	23	20	42	14	12	31
miR-340-3p	14	2	0	0	6	8	6	9	13	23	0	5	1	2	14	8	0	1	0	71	3	3	0	0	0	0	65	6	10	12	40	47	2	0	0	0	0	2	0	0	11	10	3	0	6	6	35	22	13
miR-152-3p	13	16	1	2	8	8	23	23	12	17	19	4	4	6	49	30	0	0	0	41	0	0	1	0	26	5	308	6	33	19	23	83	0	0	0	5	5	5	3	7	142	118	185	16	21	28	83	133	36
miR-181c-3p	13	8	0	0	4	4	4	16	12	7	4	0	5	4	30	11	0	0	8	11	0	0	0	0	0	13	43	66	0	0	14	39	0	0	0	0	0	0	0	0	70	36	27	0	0	8	24	25	5
miR-139-5p	12	3	4	0	1	5	33	11	19	5	0	12	8	14	20	14	0	0	0	10	0	0	0	0	13	13	17	0	5	7	0	14	0	0	0	19	3	1	1	3	13	10	4	0	13	1	28	0	25
miR-17-5p	12	15	6	0	22	31	64	36	31	20	15	4	2	7	36	36	0	4	11	87	0	3	0	1	32	28	71	0	13	5	14	82	3	1	6	6	2	2	7	0	49	16	31	0	41	0	21	39	77
miR-200c-3p	12	3	2	0	0	0	1	7	11	5	39	4	0	0	12	3	0	0	0	9	0	3	3	0	0	27	790	19	13	17	5	0	0	0	7	0	2	0	0	0	390	579	789	17	1	0	300	538	9
miR-29c-3p	12	0	0	0	1	0	0	4	3	6	0	0	1	0	4	3	0	0	13	2	0	0	0	0	8	0	14	0	0	4	21	30	0	0	0	0	0	0	1	3	16	0	7	0	0	5	0	13	0
miR-330-3p	12	5	0	0	2	0	5	0	3	2	22	0	4	0	13	5	0	2	0	27	0	0	0	0	6	12	15	20	12	25	4	15	0	0	5	7	2	0	6	0	17	9	0	55	0	25	11	18	5
miR-335-3p	12	22	1	1	0	0	15	35	6	21	3	0	3	0	7	15	0	0	18	65	0	0	0	0	9	4	39	34	24	6	26	135	0	0	0	6	0	0	2	0	9	17	10	36	25	19	30	0	17
miR-6852-5p	12	5	0	0	11	0	9	14	6	14	21	0	8	3	20	14	0	0	8	29	0	0	6	1	9	2	32	25	27	10	22	43	1	0	0	10	0	0	9	3	15	10	4	34	37	6	15	13	6
miR-125b-5p	11	5	2	6	2	14	7	12	8	11	23	20	7	5	16	10	2	3	0	0	0	0	6	3	32	11	51	7	5	18	17	22	0	0	0	0	0	1	0	17	51	51	83	29	0	0	16	32	22
miR-144-3p	11	4	1	0	17	18	61	136	11	13	10	0	3	3	12	14	0	0	12	33	0	0	2	1	1	20	5	5	10	12	34	50	10	2	13	1	0	0	7	2	0	13	0	0	70	49	2	11	97
miR-19a-3p	11	4	0	0	1	3	0	0	17	12	1	0	0	3	12	11	0	0	1	39	1	0	4	0	5	0	5	0	0	0	16	22	0	5	0	1	3	0	0	0	3	7	0	9	8	12	18	0	7
miR-598-3p	11	3	0	0	0	0	0	0	3	4	0	0	1	0	1	2	0	0	0	1	0	0	0	0	7	0	37	0	0	0	3	0	0	0	0	0	0	0	0	0	5	9	14	0	0	0	17	0	7
miR-543	10	2	0	0	3	0	8	11	9	21	13	9	6	0	5	0	0	0	5	46	0	3	3	0	12	12	37	13	8	0	20	66	0	0	0	0	0	0	0	10	0	0	2	0	8	0	13	11	4
miR-660-5p	10	10	1	0	9	11	10	22	15	6	0	3	1	2	6	15	0	0	9	0	0	0	0	0	4	0	51	1	0	0	4	24	0	3	0	0	0	0	0	4	15	53	16	7	4	23	13	28	24
miR-148a-5p	9	4	0	2	5	1	13	9	15	7	9	0	4	2	21	9	0	0	5	34	0	5	1	1	23	10	313	1	7	0	11	38	0	0	0	0	0	5	3	0	189	213	268	33	0	8	66	116	14
miR-3200-3p	9	0	0	0	0	2	0	4	0	0	0	0	0	0	0	0	0	0	0	0	0	0	0	0	0	0	0	0	0	0	0	0	0	0	0	0	0	0	0	0	0	0	0	0	0	0	0	0	0
miR-323b-3p	9	5	0	0	0	0	5	17	14	47	112	5	5	17	5	21	0	0	7	147	0	0	5	0	19	37	93	53	13	0	98	238	3	0	0	4	0	0	2	4	84	45	0	33	0	21	16	0	21
miR-370-3p	9	5	0	0	6	0	20	0	8	15	24	0	7	8	0	5	0	0	0	21	0	0	0	1	26	19	47	0	7	0	28	6	0	0	6	0	3	0	0	8	0	8	34	0	0	8	54	25	21
miR-483-5p	9	26	13	12	7	0	48	14	16	24	34	0	48	100	30	5	0	5	0	14	1	0	0	0	13	10	20	0	1	17	11	9	3	0	2	4	0	0	8	4	10	7	0	23	17	25	10	0	55
miR-6882-5p	9	0	0	0	0	0	0	0	0	0	0	0	0	0	0	0	0	0	0	0	0	0	0	0	0	0	0	0	0	0	0	0	0	0	0	0	0	0	0	0	0	0	0	0	0	0	1	0	0
miR-769-5p	9	8	1	0	19	5	11	31	18	19	23	0	6	10	31	37	1	0	8	56	0	0	1	0	8	4	240	21	27	21	28	37	1	1	0	2	1	3	2	5	125	141	139	9	13	22	93	152	7
miR-1301-3p	8	0	0	0	0	0	2	9	0	5	16	0	0	2	6	0	0	0	0	9	0	0	0	0	5	0	11	0	11	0	11	24	0	0	0	0	0	0	4	0	0	0	3	0	0	0	0	0	9
miR-181d-5p	8	11	2	0	7	2	17	32	13	29	32	6	1	6	24	30	0	0	7	61	3	0	3	3	8	13	202	15	21	8	26	82	0	0	0	7	7	0	9	1	80	96	146	37	22	35	46	26	6
miR-320c	8	1	0	7	8	5	0	3	10	8	10	0	9	8	17	19	1	2	7	24	1	2	0	0	12	10	73	13	9	1	13	27	0	0	1	7	2	3	5	2	20	22	45	11	24	3	14	36	20
miR-500a-3p	8	10	0	1	0	4	1	10	4	5	0	4	1	0	8	12	0	0	0	21	0	0	0	1	2	0	40	16	6	0	0	14	0	0	0	0	0	0	0	0	10	0	13	0	2	0	19	0	0
miR-503-5p	8	1	0	1	4	0	0	0	5	0	0	0	1	4	0	2	0	0	0	5	6	0	0	0	0	0	15	0	5	7	0	48	0	0	0	0	0	0	0	0	0	0	0	0	0	0	0	0	0
miR-550a-5p	8	1	0	0	0	0	8	9	0	4	0	0	0	0	0	0	0	0	6	11	0	0	0	0	0	0	0	0	0	0	0	0	0	0	0	0	0	0	0	0	8	0	0	0	0	11	0	0	0
miR-7-5p	8	13	0	2	2	15	7	29	15	54	96	40	11	10	19	30	0	2	8	47	4	2	10	1	9	69	458	36	37	15	33	44	6	3	28	0	13	2	6	6	96	157	111	60	43	0	56	85	41
miR-99a-5p	8	5	0	3	5	4	0	0	7	0	0	0	2	0	5	9	0	0	0	16	0	0	0	0	0	4	80	0	4	0	7	5	0	0	0	3	0	0	3	4	21	160	66	46	4	0	25	62	14
miR-3960	7	10	3	3	10	11	28	70	17	19	1	5	3	10	8	23	3	0	12	14	2	1	0	0	28	22	29	13	2	19	22	36	1	0	6	19	1	2	5	1	29	2	1	7	120	59	3	3	56
miR-652-3p	7	5	4	1	2	6	17	22	8	6	16	0	5	7	12	23	0	0	0	18	0	0	0	2	7	7	30	0	12	0	6	19	0	0	0	0	0	2	0	2	32	0	14	0	35	67	3	0	20
miR-766-5p	7	0	2	0	0	0	0	0	0	1	0	0	2	0	3	4	0	0	0	0	0	0	0	1	0	5	0	7	10	0	0	0	0	0	0	0	0	0	0	0	0	0	0	0	0	0	7	0	6
miR-92b-5p	7	0	0	0	0	5	8	0	1	2	5	0	4	0	0	2	0	0	5	11	0	0	0	0	0	3	13	0	0	2	0	0	0	0	0	4	0	0	0	11	11	4	14	20	0	0	0	1	12
miR-132-3p	6	7	0	0	3	4	5	4	4	2	6	6	3	8	8	13	0	0	0	3	0	0	0	0	0	0	85	0	3	0	10	0	2	0	0	8	0	0	0	3	21	5	56	0	0	23	14	53	12
miR-199a-5p	6	3	0	0	0	2	12	5	11	6	16	4	1	11	3	7	0	0	0	36	0	0	2	0	10	12	62	0	14	15	0	39	0	0	0	1	3	2	0	0	34	34	44	22	3	0	37	20	0
miR-22-5p	6	0	0	0	0	0	0	0	0	0	0	0	0	0	0	0	0	0	0	0	0	0	0	0	0	0	0	1	0	9	0	0	0	0	0	0	0	0	0	0	0	0	0	0	0	0	0	0	0
miR-26b-3p	6	4	3	0	0	4	5	2	2	15	6	0	0	0	3	7	0	0	0	3	0	0	0	0	0	7	16	21	0	1	9	10	0	0	9	0	0	0	0	0	0	0	0	21	8	0	0	0	0
miR-27a-5p	6	0	0	0	4	0	0	0	0	0	0	0	1	1	3	2	0	0	0	0	0	0	0	0	0	0	23	0	0	0	10	5	0	0	0	0	0	0	0	3	0	7	3	12	0	0	0	0	0
miR-31-5p	6	7	0	0	0	1	0	0	3	0	0	0	0	0	0	16	0	0	0	0	0	0	0	1	0	10	65	0	2	21	0	0	0	0	0	0	0	0	0	0	80	55	34	28	7	0	30	21	0
miR-4707-3p	6	2	0	0	0	0	0	0	0	0	0	0	0	0	0	0	0	0	0	0	0	0	0	0	0	0	0	0	0	0	2	0	0	0	0	0	0	0	0	0	0	0	0	0	0	0	6	0	0
miR-1180-3p	5	6	0	1	6	10	18	17	18	1	30	7	3	3	13	4	0	0	8	14	0	0	0	5	33	10	14	6	8	0	0	11	3	0	0	7	2	0	4	3	28	39	53	3	12	20	13	9	14
miR-130b-3p	5	4	0	1	9	7	23	1	6	16	9	0	7	2	10	11	0	0	0	12	0	0	3	0	4	16	12	20	11	0	23	12	3	0	0	2	0	3	0	1	38	9	42	0	16	0	6	14	23
miR-142-3p	5	1	0	0	2	5	15	0	4	6	1	2	1	11	14	5	0	0	7	30	0	0	2	0	0	20	3	12	14	4	46	30	4	0	2	0	2	0	4	2	11	0	0	0	41	21	0	0	31
miR-1468-5p	5	0	0	0	0	0	0	0	1	3	6	0	0	0	3	2	0	0	0	5	0	0	0	0	0	0	0	0	0	0	0	0	0	0	0	0	0	0	0	0	0	0	0	0	8	0	0	0	0
miR-148b-3p	5	11	2	0	14	28	35	59	32	50	84	21	7	26	94	73	0	0	15	249	7	9	0	0	37	74	371	90	86	19	77	223	2	6	25	32	6	6	3	6	205	198	282	71	84	58	143	168	48
miR-17-3p	5	1	0	0	0	0	0	0	3	0	0	0	1	0	0	0	0	0	0	0	0	0	0	0	0	0	12	0	1	0	0	0	0	0	0	0	0	0	0	0	0	8	19	0	0	0	1	0	1
miR-1908-5p	5	3	2	4	1	0	16	14	2	17	63	12	2	2	9	6	0	0	1	36	2	1	0	1	15	19	38	14	4	0	7	29	0	1	0	22	3	0	3	2	13	11	7	61	10	0	10	0	5
miR-217-5p	5	0	0	0	0	0	0	0	0	0	0	0	0	0	0	0	0	0	0	0	0	0	0	0	0	0	0	0	0	0	0	0	0	0	0	0	0	0	0	0	0	0	0	0	0	0	0	0	0
miR-28-5p	5	8	0	4	8	4	15	2	9	10	0	2	3	6	23	7	0	0	0	40	0	0	5	0	13	28	215	0	20	4	11	21	0	0	0	0	2	0	2	2	151	64	225	15	0	29	90	65	23
miR-301a-3p	5	0	1	0	3	0	13	0	16	13	0	0	1	2	4	8	1	2	0	41	0	0	0	0	7	19	11	23	7	9	20	15	1	6	14	0	0	0	4	0	7	0	0	47	17	39	15	0	3
miR-324-3p	5	4	1	0	0	0	5	5	6	1	10	0	2	0	1	9	0	3	2	7	0	0	0	0	0	0	9	0	0	0	0	0	0	0	10	0	0	0	0	0	0	0	0	0	11	2	0	12	8
miR-324-5p	5	7	2	0	11	6	11	16	12	4	7	1	12	13	5	13	0	0	0	22	0	0	0	0	19	0	61	10	3	0	15	19	3	0	0	2	0	0	2	0	15	51	40	5	6	18	0	49	20
miR-32-5p	5	3	0	0	4	11	0	5	1	2	3	0	1	0	3	3	0	0	0	12	0	0	1	0	0	0	0	13	0	0	9	6	0	0	0	0	0	0	0	0	0	0	0	0	3	0	0	0	11
miR-339-3p	5	12	1	4	6	2	10	6	6	7	7	3	1	8	5	10	0	0	4	10	0	0	0	1	7	0	45	0	9	0	40	25	0	0	0	0	0	2	0	0	5	0	10	17	27	23	14	0	16
miR-411-5p	5	12	2	2	7	4	13	12	14	26	47	0	18	16	17	11	0	0	11	120	2	2	0	2	15	28	55	29	13	16	46	82	0	0	4	5	2	0	2	6	8	10	0	4	23	16	16	17	6
miR-421	5	8	1	0	0	0	5	22	8	21	7	5	1	7	19	33	2	0	5	29	0	0	0	0	7	8	61	3	22	7	19	38	0	0	0	0	0	0	0	3	6	15	25	9	17	30	8	85	8
miR-5196-3p	5	0	0	0	0	0	0	0	0	0	0	0	0	0	0	0	0	0	0	0	0	0	0	0	0	0	0	0	0	0	0	0	0	0	0	2	0	0	0	0	0	0	0	0	0	0	0	0	0
miR-6501-5p	5	0	0	0	0	0	0	0	0	0	0	0	0	0	2	5	0	0	0	0	0	0	0	0	0	0	0	0	0	0	0	0	0	0	0	0	0	0	0	0	0	0	0	0	0	0	0	0	0
miR-6721-5p	5	0	0	0	1	0	17	0	0	4	21	0	1	0	2	10	0	0	0	5	5	4	0	0	0	10	21	11	9	5	0	17	0	0	13	23	0	0	1	0	9	4	0	41	0	0	19	0	1
miR-6859-5p	5	0	0	0	0	0	0	0	0	0	0	0	0	0	0	0	0	0	0	0	0	0	0	0	0	0	0	0	0	0	0	0	0	0	0	0	0	0	0	0	0	0	0	0	0	0	0	0	0
miR-1260b	4	4	2	0	0	0	24	9	0	2	32	1	0	5	3	5	0	1	0	9	0	0	0	1	2	11	1	0	16	8	17	11	0	0	0	10	2	0	0	0	23	7	2	4	8	2	11	6	8
miR-128-1-5p	4	2	0	0	0	0	0	0	2	3	0	0	1	0	5	5	0	0	0	8	0	0	0	0	0	6	8	0	5	0	1	0	0	0	0	2	0	0	0	0	0	2	4	9	9	5	0	0	0
miR-1290	4	2	3	3	5	6	0	2	4	0	12	14	2	4	4	3	0	1	5	11	0	0	2	0	7	17	9	5	4	34	7	4	1	1	5	2	0	0	0	0	3	2	1	2	12	5	5	1	13
miR-145-5p	4	4	0	7	1	6	0	9	3	9	20	0	8	16	23	7	0	0	0	20	1	0	8	0	38	20	389	19	8	27	0	0	0	0	8	5	0	0	2	0	173	211	262	59	11	0	136	88	0
miR-195-3p	4	0	0	0	0	0	11	0	3	1	0	0	0	0	3	2	0	0	0	0	0	0	0	0	0	0	10	0	0	0	0	0	0	0	0	0	0	0	0	0	0	0	28	0	0	8	0	7	8
miR-196a-5p	4	0	0	0	0	0	0	0	4	0	0	0	0	0	1	10	0	0	7	11	0	0	0	0	3	10	7	0	7	8	0	0	0	0	5	0	0	0	0	0	0	19	14	0	6	0	1	0	8
miR-202-3p	4	0	0	0	0	0	0	0	0	0	0	0	0	0	0	0	0	0	0	0	0	0	0	0	0	0	0	0	0	0	0	0	0	0	0	0	0	0	0	0	0	0	0	0	0	0	0	0	0
miR-20a-5p	4	4	5	3	11	5	68	68	40	19	25	21	6	3	22	41	0	0	10	83	0	0	0	1	21	5	33	7	14	4	8	114	1	1	11	17	0	0	10	0	28	18	0	12	50	27	6	0	82
miR-3074-5p	4	0	0	0	0	0	11	0	0	0	0	0	3	0	0	0	0	0	0	0	0	0	0	0	0	0	0	0	0	0	0	0	0	0	0	0	0	0	0	0	0	0	0	0	0	9	4	0	0
miR-34a-5p	4	0	0	0	0	0	0	0	2	5	5	0	0	0	0	3	1	0	0	0	0	0	0	0	0	0	48	0	0	18	0	0	0	1	0	0	0	0	0	0	36	28	57	39	0	0	41	70	0
miR-378i	4	0	0	0	0	0	0	0	5	0	0	5	1	3	3	0	0	4	0	0	0	0	0	0	0	0	11	0	0	0	0	11	0	0	0	0	0	0	4	0	46	13	27	0	2	0	18	1	8
miR-379-5p	4	2	0	0	0	0	9	6	0	11	3	0	1	0	2	9	0	0	0	54	1	0	0	0	3	24	58	5	10	8	15	52	0	0	0	0	2	0	0	2	24	13	18	0	0	27	28	20	17
miR-381-3p	4	3	0	3	0	0	0	15	11	20	5	0	1	3	0	4	1	0	0	41	2	0	1	0	7	0	13	19	0	10	6	40	0	0	0	0	0	2	1	0	27	1	9	0	14	0	7	0	29
miR-454-5p	4	9	0	4	0	2	15	13	1	6	9	0	0	0	22	4	1	0	0	6	0	0	0	0	3	5	13	0	6	6	15	7	0	0	0	0	3	0	0	0	4	0	0	23	19	10	0	13	8
miR-4646-5p	4	0	0	0	4	0	4	0	0	0	10	0	0	3	0	0	0	0	0	6	0	0	0	0	0	0	7	7	3	0	0	0	0	0	0	7	0	0	0	0	0	0	0	0	0	0	17	0	0
miR-485-3p	4	5	4	0	4	0	13	22	19	54	67	6	14	2	3	16	0	0	0	61	0	0	0	1	16	24	66	14	27	0	162	345	1	0	0	4	0	2	5	3	37	11	4	10	30	23	12	18	47
miR-5189-5p	4	0	0	0	4	5	0	0	0	0	4	0	0	0	3	0	0	0	5	4	1	0	3	0	0	6	3	0	12	10	0	18	0	0	0	0	0	0	0	4	4	0	0	0	0	0	6	0	0
miR-576-5p	4	0	0	3	5	0	0	0	7	1	0	0	2	0	0	0	0	0	0	0	0	0	0	0	0	0	3	0	0	9	7	0	0	0	0	0	0	0	0	0	6	7	0	0	0	0	2	0	0
miR-6842-3p	4	0	0	0	2	0	0	0	0	0	0	2	2	0	3	10	0	0	6	8	0	0	0	0	0	20	20	0	4	7	0	23	0	0	0	0	3	0	0	0	0	7	0	0	0	0	5	0	5
miR-100-5p	3	11	4	3	10	8	42	26	4	2	15	0	8	0	5	11	0	0	0	0	0	0	7	5	0	28	293	13	0	0	23	16	0	0	0	0	0	1	1	4	164	237	309	30	8	7	119	197	27
miR-1229-3p	3	0	0	0	0	0	0	0	0	0	0	0	0	4	0	0	0	0	0	0	0	7	5	0	0	0	0	0	2	0	0	0	0	0	0	0	0	0	0	0	0	0	0	0	0	0	0	0	0
miR-1307-5p	3	9	0	0	3	0	0	3	8	6	0	1	0	0	8	6	0	0	7	17	0	0	1	0	0	9	23	0	10	5	21	21	0	0	0	8	0	0	0	0	24	34	10	0	0	7	2	0	8
miR-141-3p	3	4	4	0	1	1	2	8	4	3	5	5	0	3	14	1	0	0	2	0	0	0	0	0	10	12	283	7	0	6	0	0	0	3	15	0	0	0	0	2	248	163	318	23	1	3	77	149	18
miR-212-5p	3	0	0	0	0	0	0	0	0	0	0	0	0	0	0	0	0	0	0	0	0	0	0	0	0	0	0	0	0	0	0	0	0	0	0	0	0	0	0	0	0	0	0	0	0	0	0	0	0
miR-2355-5p	3	1	0	0	0	0	0	0	0	4	0	0	0	0	1	0	0	0	0	0	0	0	0	0	0	0	0	0	1	0	0	0	0	0	0	0	0	0	0	0	0	0	0	0	0	0	0	0	0
miR-29b-3p	3	7	0	0	0	0	0	0	4	4	0	0	1	0	0	0	0	0	0	0	0	0	2	0	0	0	5	0	0	0	0	0	4	3	0	0	0	0	0	0	0	0	0	0	0	0	6	0	9
miR-3135b	3	3	0	1	0	0	0	0	0	2	5	0	1	0	2	3	1	0	0	17	3	0	8	0	3	5	7	0	13	0	17	25	1	0	1	4	4	1	5	0	9	12	20	0	5	5	0	1	2
miR-3158-3p	3	5	3	1	2	6	6	9	5	5	0	0	2	1	3	8	0	0	0	0	0	0	0	2	10	0	6	9	5	0	0	15	0	0	0	0	0	0	6	0	0	12	0	0	0	0	0	0	8
miR-326	3	3	3	0	0	0	0	18	7	0	0	0	4	0	4	1	0	1	0	6	0	0	0	0	0	3	16	0	10	3	0	21	0	2	0	0	0	3	1	0	0	0	5	0	14	0	2	0	4
miR-375-3p	3	32	0	150	2	51	21	2	8	64	784	351	0	15	18	20	2	0	19	7	3	3	7	112	213	503	9100	481	451	239	19	93	9	7	258	227	19	5	9	34	3367	4522	6290	804	2	43	2694	4453	0
miR-424-3p	3	5	0	0	0	0	0	20	7	5	0	0	0	0	0	3	0	0	0	0	0	0	0	0	0	0	6	0	0	0	3	0	0	0	0	5	0	0	0	0	0	0	12	0	5	0	0	0	28
miR-431-5p	3	4	0	0	6	0	16	9	3	8	5	0	3	2	0	3	1	0	0	25	3	0	0	0	0	9	27	9	0	0	5	26	0	0	0	0	0	0	0	0	0	0	0	8	11	17	13	0	12
miR-4670-5p	3	0	0	0	0	0	0	0	0	0	0	0	0	0	0	0	0	0	0	0	0	0	0	0	0	0	0	0	0	0	0	0	0	0	0	0	0	0	0	0	0	0	0	0	0	0	0	0	0
miR-493-5p	3	2	0	0	0	9	5	16	16	15	7	0	3	2	1	3	0	5	13	35	0	0	0	0	0	9	46	28	20	4	17	32	0	0	0	0	1	0	0	2	0	0	15	0	38	18	12	8	6
miR-548k	3	0	0	0	0	9	5	0	0	1	0	1	0	5	11	3	0	0	0	0	0	0	0	0	3	0	0	0	0	0	0	4	0	0	0	0	0	0	0	0	0	9	0	7	0	0	7	0	9
miR-548o-3p	3	0	0	0	0	0	0	0	0	0	0	0	0	0	0	0	0	0	0	16	0	0	0	0	0	0	0	0	0	0	0	0	0	0	0	0	0	0	0	0	0	0	1	0	0	0	0	0	0
miR-5683	3	0	0	0	0	0	4	0	3	7	0	0	0	0	3	0	0	0	0	0	0	0	0	0	0	0	0	0	0	5	0	0	0	0	0	0	0	0	0	0	2	0	0	0	0	0	0	0	0
miR-616-3p	3	0	0	0	0	0	0	0	0	3	0	0	0	0	0	0	0	0	0	2	0	0	0	0	0	0	0	0	0	0	0	0	0	0	0	0	0	0	0	0	0	0	22	0	0	0	0	0	3
miR-625-5p	3	2	0	0	7	2	8	12	8	8	8	0	2	5	17	9	0	5	0	6	0	0	0	0	8	10	8	0	15	0	0	48	0	0	0	9	0	0	0	0	10	0	6	0	12	0	0	0	10
miR-654-5p	3	2	0	0	10	3	2	16	13	12	27	1	5	3	7	5	0	2	13	3	0	2	0	0	12	48	29	0	16	7	18	23	0	0	4	9	0	0	2	0	7	0	0	0	6	0	9	16	0
miR-6780a-5p	3	0	0	0	0	0	9	12	0	1	0	6	0	1	0	0	1	0	0	0	0	0	0	0	9	4	0	0	0	4	0	0	0	0	10	0	0	0	3	0	0	0	0	0	0	15	0	0	0
miR-6819-3p	3	0	0	0	0	0	0	0	0	3	5	0	1	5	1	1	0	0	0	6	0	0	0	0	0	0	0	6	1	0	8	0	0	0	0	0	0	1	0	0	4	0	0	5	0	0	4	0	0
miR-889-3p	3	16	3	1	6	1	0	9	7	12	6	0	7	0	1	1	0	0	0	16	1	0	2	0	9	10	39	11	6	3	10	78	0	0	0	5	2	0	0	0	0	0	0	10	0	0	15	0	3
miR-10527-5p	2	1	0	0	0	0	0	40	3	4	0	0	0	3	12	2	0	0	4	10	0	4	6	0	0	9	27	0	7	6	7	0	3	0	0	0	2	1	0	0	7	11	0	9	12	7	30	0	0
miR-106b-5p	2	6	2	5	5	4	7	0	11	4	7	2	0	1	7	11	0	0	2	28	0	0	0	0	4	0	8	0	6	1	5	8	0	0	0	0	0	5	1	0	0	3	0	0	13	24	9	0	4
miR-11400	2	11	0	5	9	0	0	17	40	19	17	0	1	2	22	26	0	0	8	115	1	1	5	4	0	6	31	0	46	4	44	57	0	2	0	1	0	0	1	5	48	13	4	0	23	12	18	0	30
miR-12136	2	1	0	0	1	1	5	11	1	0	3	0	0	0	1	2	0	0	0	1	0	1	0	0	1	0	3	2	1	1	0	1	0	0	1	1	0	0	0	1	1	0	0	2	17	10	0	2	24
miR-129-5p	2	0	0	0	0	0	0	0	0	0	0	0	0	0	2	0	0	0	0	0	0	0	0	0	0	0	0	0	0	0	0	0	0	0	0	0	0	0	0	0	0	0	0	0	0	11	0	0	0
miR-134-5p	2	6	0	1	1	2	0	0	15	12	93	10	4	0	5	3	3	0	6	48	1	4	0	1	0	21	25	25	29	8	55	148	6	0	0	0	2	0	0	4	34	49	15	7	8	9	24	19	6
miR-1-3p	2	9	4	0	0	0	177	15	31	19	1	653	2	15	51	144	0	1	10	13	3	0	4	2	4	41	110	42	17	4	12	5	2	0	32	17	0	1	7	3	58	66	91	31	0	24	59	19	9
miR-146b-3p	2	2	4	0	0	2	7	0	1	1	5	0	2	2	7	0	0	0	0	16	0	0	0	0	0	0	21	0	2	11	0	23	0	0	5	0	0	0	3	1	3	1	0	0	1	0	9	0	11
miR-183-5p	2	0	3	1	5	12	12	0	15	5	7	11	2	0	0	0	0	0	0	0	0	0	0	1	3	0	130	25	1	0	3	9	0	0	0	8	2	0	0	0	72	40	110	19	6	0	38	79	16
miR-184	2	14	3	2	17	14	406	34	5	3	20	9	5	14	39	68	0	4	11	20	2	5	3	44	15	10	4	17	8	7	0	20	13	3	14	11	13	5	2	22	0	6	27	7	2	15	45	15	63
miR-18a-3p	2	0	0	0	0	0	0	0	3	0	0	0	0	0	5	1	0	0	0	6	0	0	0	0	0	0	0	26	0	0	19	0	0	0	0	0	0	0	0	0	0	0	4	0	0	0	2	0	16
miR-3176	2	0	0	0	0	0	0	0	0	0	0	0	0	0	0	0	0	0	0	0	0	0	0	0	0	0	5	0	0	0	0	0	0	0	0	0	0	0	0	0	0	0	0	0	0	0	0	0	0
miR-331-3p	2	1	0	5	0	0	8	0	3	2	0	0	0	1	3	0	0	0	0	9	0	0	0	0	0	0	10	0	12	12	6	1	0	1	0	4	0	0	4	0	6	0	0	10	0	0	13	0	7
miR-3614-5p	2	2	0	0	1	0	0	33	4	6	0	0	7	6	9	5	0	0	0	0	0	0	3	1	8	6	8	0	3	0	4	28	0	0	0	0	0	0	1	2	0	0	0	9	10	0	3	0	18
miR-4306	2	0	0	1	1	0	5	8	2	1	0	0	0	1	1	2	0	0	0	1	0	0	0	0	0	0	0	1	0	0	1	1	0	0	0	0	0	0	0	0	0	0	0	0	7	7	0	0	5
miR-483-3p	2	3	1	0	0	1	0	16	3	6	0	0	4	14	3	11	0	0	0	0	0	0	0	0	16	0	0	8	1	0	0	9	0	0	13	1	0	0	2	0	0	0	0	0	0	4	6	0	7
miR-6131	2	1	1	0	2	0	0	1	0	0	1	0	0	0	1	0	0	0	0	2	0	0	0	0	1	0	3	0	0	0	0	2	0	0	0	0	0	0	0	0	1	0	0	0	0	3	2	1	4
miR-628-3p	2	0	0	0	0	0	0	0	1	0	0	0	0	0	0	0	0	0	0	0	0	0	2	0	0	8	5	12	0	0	0	6	0	0	0	1	0	0	0	0	8	0	6	7	0	13	0	0	0
miR-887-3p	2	0	1	0	0	0	7	0	0	3	9	0	0	1	1	0	0	0	0	0	0	0	0	0	0	5	22	0	0	1	0	0	0	0	16	9	0	0	0	0	0	7	29	14	0	0	14	13	0
miR-11401	1	1	0	0	7	0	0	0	2	0	0	0	0	2	0	6	0	0	0	0	0	0	0	0	0	0	0	0	0	0	0	0	0	1	0	0	0	0	0	0	0	0	2	0	0	10	0	0	0
miR-128-3p	1	3	5	0	9	5	57	23	12	11	16	0	4	5	23	20	0	0	9	58	0	0	0	0	8	3	29	15	6	10	22	59	0	0	0	1	0	0	0	0	30	0	35	0	32	24	48	25	25
miR-139-3p	1	1	0	0	11	0	18	5	10	5	24	5	6	30	18	14	0	1	28	3	1	8	5	5	49	65	19	0	34	50	11	19	3	0	10	24	6	0	6	3	2	14	0	9	9	0	21	34	23
miR-151b	1	0	0	0	1	1	3	0	2	5	7	0	1	2	6	3	0	0	0	8	0	0	0	1	1	2	9	7	7	1	1	10	0	0	1	0	0	0	1	0	4	1	2	2	2	16	1	2	26
miR-195-5p	1	0	0	0	1	0	2	1	5	0	0	0	4	1	18	4	0	0	0	11	0	0	2	0	0	0	9	12	7	0	0	0	6	0	0	5	0	0	2	2	4	0	9	6	10	0	1	0	18
miR-196b-5p	1	6	0	4	1	0	0	3	0	9	2	0	2	0	19	16	0	0	0	39	0	4	0	0	0	25	256	34	21	10	17	33	0	0	0	4	0	0	0	0	102	252	278	9	4	0	103	230	16
miR-212-3p	1	0	0	0	0	0	0	0	0	5	0	0	0	0	0	0	0	0	0	0	0	0	0	0	0	0	10	0	0	0	0	0	0	0	0	0	0	0	0	0	0	0	1	0	0	0	0	0	4
miR-215-5p	1	0	1	0	4	0	1	1	2	1	4	0	0	1	1	0	0	0	1	12	0	0	2	0	0	0	0	1	0	1	2	2	0	0	0	1	0	2	1	0	0	1	0	0	0	0	2	0	2
miR-3168	1	3	1	0	0	0	1	2	11	4	10	1	1	0	25	3	2	0	7	24	2	0	1	0	4	7	1	1	3	6	5	2	0	0	3	1	1	0	0	0	1	2	2	2	5	8	0	0	7
miR-320e	1	0	0	0	0	0	0	0	0	0	0	0	0	0	1	0	0	0	0	0	0	0	0	0	0	0	0	0	0	0	0	0	0	0	0	0	0	0	0	0	0	0	0	0	0	0	0	0	1
miR-4433b-5p	1	5	0	2	8	6	0	4	4	3	14	3	5	20	22	11	3	7	0	7	4	4	0	1	25	72	24	8	51	26	11	42	0	1	22	82	1	3	1	2	10	9	0	13	0	6	51	25	0
miR-4488	1	0	0	0	0	3	0	7	0	0	0	0	0	0	0	0	0	0	1	8	0	0	0	0	0	0	0	0	3	0	1	1	0	0	0	0	0	0	0	2	0	0	0	0	1	8	0	0	2
miR-4508	1	2	0	1	3	2	490	563	3	2	3	1	1	0	2	3	1	0	4	4	1	0	2	0	0	0	3	0	1	1	3	3	0	1	0	0	1	0	3	2	5	0	4	1	674	844	2	3	461
miR-4727-3p	1	0	0	0	0	0	0	0	1	0	0	0	0	0	0	0	0	0	0	0	0	0	0	0	0	0	0	0	0	0	0	0	0	0	0	0	0	0	0	0	0	0	0	0	0	0	0	0	0
miR-6752-5p	1	0	0	0	0	0	0	0	0	0	0	0	0	0	0	0	0	0	0	0	0	0	0	0	0	0	0	0	0	0	0	0	0	0	0	0	0	0	0	0	0	0	0	0	0	0	0	0	0
miR-6753-3p	1	0	0	0	0	0	0	0	0	0	0	0	0	0	0	0	0	0	0	0	0	0	0	0	0	0	0	0	0	0	0	0	0	0	0	0	0	0	0	0	0	0	0	0	0	0	0	0	0
miR-6866-5p	1	0	0	0	0	0	0	0	0	0	0	0	0	0	0	0	0	0	0	0	0	0	0	0	0	0	0	0	0	0	0	6	0	0	0	0	0	0	0	0	0	0	0	0	0	0	0	0	0
miR-6877-5p	1	0	0	0	0	0	0	0	0	0	0	0	0	0	0	0	0	0	0	0	0	0	0	0	0	0	0	0	0	0	0	5	0	0	0	0	0	0	0	0	0	0	0	0	0	0	0	0	0
miR-766-3p	1	3	3	2	6	1	2	15	11	1	54	19	0	9	13	3	3	0	0	22	3	2	2	0	57	54	48	82	70	46	0	16	0	0	32	70	3	3	6	1	43	38	1	36	3	16	38	25	10
miR-873-3p	1	4	0	0	2	4	0	0	1	0	0	5	0	0	0	0	0	0	0	0	0	0	0	0	0	0	4	0	2	0	0	9	0	3	11	0	0	0	1	0	0	3	3	0	0	0	8	0	7
let-7a-2-3p	0	0	0	0	0	0	0	0	0	0	0	0	0	0	0	0	0	0	0	0	0	0	0	0	0	0	0	0	0	0	0	0	0	0	0	0	0	0	0	0	0	0	0	0	0	0	0	0	0
let-7a-3p	0	0	1	0	0	0	0	0	0	4	0	0	0	0	6	1	0	0	0	0	0	0	0	0	0	0	55	0	3	0	0	0	0	0	0	0	0	0	0	0	11	26	79	0	0	0	15	0	6
let-7b-3p	0	2	2	0	6	6	0	8	7	4	0	7	0	16	6	13	0	0	0	6	0	0	0	0	0	0	12	10	6	0	0	0	0	0	0	0	0	0	0	1	30	19	3	0	7	0	10	0	7
let-7c-3p	0	0	0	0	0	0	0	0	0	0	0	0	0	0	0	0	0	0	0	0	0	0	0	0	0	0	0	0	0	0	0	0	0	0	0	0	0	0	0	0	0	0	0	0	0	0	0	0	0
let-7e-3p	0	0	0	0	0	0	0	0	0	0	0	0	0	0	0	0	0	0	0	0	0	0	0	0	0	0	0	0	4	0	0	0	0	0	0	0	0	0	0	0	5	0	6	0	4	0	0	0	0
let-7f-1-3p	0	0	0	0	1	0	0	0	0	0	0	0	0	0	0	0	0	0	0	0	0	0	0	0	0	0	0	0	6	0	0	9	0	0	0	0	0	0	0	0	0	0	0	0	0	0	0	0	0
let-7f-2-3p	0	2	0	0	0	0	0	0	0	0	0	0	0	0	0	0	0	0	0	0	0	0	0	0	0	0	5	0	0	0	0	4	0	0	0	0	0	0	0	0	0	0	0	0	0	0	2	0	5
let-7g-3p	0	0	0	0	4	0	0	0	0	0	0	0	0	0	0	0	0	0	0	0	0	0	0	0	0	0	0	0	0	0	0	0	0	0	0	0	0	0	0	0	0	0	0	0	0	0	0	0	0
let-7i-3p	0	0	0	0	2	0	0	0	3	1	0	0	1	0	0	3	0	0	0	0	0	0	0	0	0	0	0	0	0	1	0	0	0	0	0	0	0	0	0	3	0	0	0	0	8	0	0	0	0
miR-100-3p	0	0	0	0	0	0	0	0	0	0	0	0	0	0	2	0	0	0	0	0	0	0	0	0	0	0	0	0	0	0	0	0	0	0	0	0	0	0	0	0	0	0	0	0	0	0	0	0	0
miR-101-2-5p	0	0	0	0	0	0	0	0	0	0	0	0	0	0	0	0	0	0	0	0	0	0	0	0	0	0	0	0	0	0	0	0	0	0	0	0	0	0	0	0	0	0	0	0	0	0	0	0	0
miR-101-5p	0	0	0	0	0	0	0	0	0	0	0	0	0	0	0	0	0	0	0	0	0	0	0	0	0	0	0	0	0	0	9	0	0	0	0	0	0	0	0	0	0	0	0	0	0	0	0	0	0
miR-10226	0	0	0	0	0	0	0	0	0	0	0	0	0	0	0	0	0	0	0	0	0	0	0	0	0	0	0	0	0	0	0	0	0	0	0	0	0	0	0	0	0	0	0	0	0	0	0	0	0
miR-10392-3p	0	0	0	0	0	0	0	0	0	0	0	0	0	0	0	0	0	0	0	0	0	0	0	0	0	0	0	0	0	0	0	0	0	0	0	0	0	0	0	0	0	0	0	0	0	0	0	0	0
miR-10392-5p	0	0	0	0	0	0	0	0	0	0	0	0	0	0	0	0	0	0	0	0	0	0	0	0	0	0	0	0	0	0	0	0	0	0	0	0	0	0	0	0	0	0	0	0	0	0	0	0	0
miR-10393-3p	0	0	0	0	0	0	0	0	0	0	0	0	0	0	0	0	0	0	0	0	0	0	0	0	0	0	0	0	0	0	0	0	0	0	0	0	0	0	0	0	0	0	0	0	0	0	0	0	0
miR-10393-5p	0	0	0	0	0	0	0	0	0	0	0	0	0	0	0	0	0	0	0	0	0	0	0	0	0	0	0	0	0	0	0	0	0	0	0	0	0	0	0	0	0	0	0	0	0	0	0	0	0
miR-10394-3p	0	0	0	0	0	0	0	0	0	0	0	0	0	0	0	0	0	0	0	0	0	0	0	0	0	0	0	0	0	0	0	0	0	0	0	0	0	0	0	0	0	0	0	0	0	0	4	0	0
miR-10394-5p	0	0	0	0	0	0	0	0	0	0	0	0	0	0	0	0	0	0	0	0	0	0	0	0	0	0	0	0	0	0	0	0	0	0	0	0	0	0	0	0	0	0	0	0	0	0	0	0	0
miR-10395-3p	0	0	0	0	0	0	0	0	0	0	0	1	0	0	1	0	0	1	0	0	0	0	0	0	0	2	4	0	0	0	0	0	0	0	0	0	0	0	0	0	10	10	4	0	0	0	0	0	0
miR-10395-5p	0	0	0	0	0	0	0	0	0	0	0	0	0	0	0	0	0	0	0	0	0	0	0	0	0	0	0	0	0	0	0	0	0	0	0	0	0	0	0	0	0	0	0	0	0	0	0	0	0
miR-10396a-3p	0	0	0	0	0	0	0	0	0	0	0	0	0	0	0	0	0	0	0	0	0	0	0	0	0	0	0	0	0	0	0	0	0	0	0	0	0	0	0	0	0	0	0	0	0	0	0	0	0
miR-10396a-5p	0	0	0	0	0	0	0	0	0	0	0	0	0	0	0	0	0	0	0	0	0	0	0	0	0	0	0	0	0	0	0	0	0	0	0	0	0	0	0	0	0	0	1	0	0	0	0	0	0
miR-10396b-3p	0	0	0	0	0	0	0	0	0	0	0	0	0	0	0	0	0	0	0	0	0	0	0	0	0	0	0	0	0	0	0	0	0	0	0	0	0	0	0	0	0	0	0	0	0	0	0	0	0
miR-10396b-5p	0	0	0	0	0	0	0	0	0	0	0	0	0	0	0	0	0	0	0	0	0	0	0	0	0	0	0	0	0	0	0	0	0	0	0	0	0	0	0	0	0	0	1	0	0	0	0	0	0
miR-10397-3p	0	0	0	0	0	0	0	0	0	0	0	0	0	0	0	0	0	0	0	0	0	0	0	0	0	0	0	0	0	0	0	0	0	0	0	0	0	0	0	0	0	0	0	0	0	0	0	0	0
miR-10397-5p	0	0	0	0	0	0	0	0	0	0	0	0	0	0	0	0	0	0	0	0	0	0	0	0	0	0	0	0	0	0	0	0	0	0	0	0	0	0	0	0	0	0	0	0	0	0	0	0	0
miR-10398-3p	0	0	0	0	0	0	0	0	0	0	0	0	0	0	0	0	0	0	0	0	0	0	0	0	0	0	0	0	0	0	0	0	0	0	0	0	0	0	0	0	0	0	9	0	0	0	0	0	0
miR-10398-5p	0	0	0	0	2	0	0	0	0	0	0	0	0	0	0	0	0	0	0	0	0	0	0	0	0	0	0	0	0	0	0	0	0	0	0	0	0	0	0	0	0	0	0	0	0	0	0	0	0
miR-10399-5p	0	0	0	0	0	0	0	0	0	2	5	4	0	0	0	0	0	0	0	0	0	0	0	0	0	0	11	0	0	0	0	0	0	0	0	0	0	0	0	0	0	0	0	0	0	12	0	0	0
miR-103a-1-5p	0	0	0	0	0	0	0	0	0	0	0	0	0	0	0	0	0	0	0	0	0	0	0	0	0	0	0	0	0	0	0	0	0	0	0	0	0	0	0	0	0	0	0	0	0	0	0	0	0
miR-103a-2-5p	0	0	0	0	0	0	0	0	0	0	0	0	0	0	4	0	0	0	0	0	0	0	2	0	0	0	0	0	0	0	0	0	0	0	0	0	0	0	0	0	0	0	0	0	0	0	0	0	0
miR-103b	0	0	0	0	0	0	0	0	0	0	0	0	0	0	0	0	0	0	0	0	0	0	0	0	0	0	0	0	0	0	0	0	0	0	0	0	0	0	0	0	0	0	0	0	0	0	0	0	0
miR-10400-3p	0	0	0	0	0	0	0	0	0	0	0	0	0	0	0	0	0	0	0	0	0	0	0	0	0	0	0	0	0	0	0	0	0	0	0	0	0	0	0	0	0	0	0	0	0	0	0	0	0
miR-10400-5p	0	0	0	0	0	0	0	0	0	0	0	1	0	0	0	1	0	1	0	0	0	0	0	0	0	0	0	0	0	0	0	1	0	0	0	0	0	0	0	0	0	0	0	0	0	0	0	0	0
miR-10401-3p	0	0	0	0	0	0	0	0	0	2	0	0	1	0	0	1	0	0	0	5	0	0	0	0	0	0	0	0	7	0	0	0	0	0	12	1	0	0	0	0	0	0	0	0	2	0	0	15	0
miR-10401-5p	0	0	0	0	0	0	0	0	0	0	0	0	0	0	0	0	0	0	0	0	0	0	0	0	0	0	0	0	0	0	0	0	0	0	0	0	0	0	0	0	0	0	0	0	0	0	0	0	0
miR-10522-5p	0	0	0	0	0	0	0	0	0	0	0	0	0	0	0	0	0	0	0	0	0	0	0	0	0	0	0	0	0	0	0	0	0	0	0	0	0	0	0	0	0	0	0	0	0	0	0	0	0
miR-10523-5p	0	0	0	0	0	0	0	0	0	0	0	0	0	0	0	0	0	0	0	0	0	0	0	0	0	0	0	0	0	0	0	0	0	0	0	0	0	0	0	0	0	0	0	0	0	0	0	0	0
miR-10524-5p	0	0	0	0	0	0	0	0	0	0	0	0	0	0	0	0	0	0	0	0	0	0	0	0	0	0	0	0	0	0	0	0	0	0	0	0	0	0	0	0	0	0	0	0	0	0	0	0	0
miR-10525-3p	0	0	0	0	0	0	0	0	0	0	0	0	0	0	0	0	0	0	0	0	0	0	0	0	0	0	0	0	0	0	0	0	0	0	0	0	0	0	0	0	0	0	0	0	0	0	0	0	0
miR-10526-3p	0	0	0	0	0	0	0	0	0	0	0	0	0	0	0	0	0	0	0	0	0	0	0	0	0	0	0	0	0	0	0	0	0	0	0	0	0	0	0	0	0	0	0	0	0	0	0	0	0
miR-105-3p	0	0	0	0	0	0	0	0	0	0	0	0	0	0	0	0	0	0	0	0	0	0	0	0	0	0	0	0	0	0	0	0	0	0	0	0	0	0	0	0	0	0	0	0	0	0	0	0	0
miR-105-5p	0	0	0	0	0	0	0	0	0	0	0	0	0	0	0	0	0	0	0	0	0	0	0	0	0	0	0	0	0	0	0	0	0	0	0	0	0	0	0	0	0	0	0	0	0	0	0	0	0
miR-106a-3p	0	0	0	0	0	0	0	0	0	0	0	0	0	0	0	0	0	0	0	0	0	0	0	0	0	0	0	0	0	0	0	0	0	0	0	0	0	0	0	0	0	0	0	0	0	0	0	0	0
miR-106a-5p	0	0	0	0	0	0	13	3	5	0	0	0	0	5	1	0	0	0	4	0	0	0	0	0	0	1	10	7	3	0	0	0	3	1	0	0	0	0	2	0	0	0	0	0	0	0	0	0	3
miR-10a-3p	0	0	0	0	0	0	0	0	0	0	0	0	0	0	2	0	0	0	0	0	0	0	0	0	0	0	0	0	0	0	0	0	0	0	0	0	0	0	0	0	0	0	0	0	0	0	0	0	0
miR-10b-3p	0	0	0	0	0	0	0	7	0	0	0	0	0	1	0	0	0	0	0	0	0	0	0	0	0	6	7	0	0	0	0	0	0	0	0	0	0	0	0	0	0	0	0	0	0	0	0	0	0
miR-11181-3p	0	0	0	0	0	0	0	0	0	0	0	0	0	0	0	0	0	0	0	0	0	0	0	0	0	0	0	0	0	0	0	0	0	0	0	0	0	0	0	0	0	0	0	0	0	0	0	0	0
miR-11181-5p	0	0	0	0	0	0	0	0	0	0	0	0	0	0	0	0	0	0	0	0	0	0	0	0	0	0	0	0	0	0	0	0	0	0	0	0	0	0	0	0	0	0	0	0	0	0	0	0	0
miR-11399	0	0	0	0	0	0	0	0	0	0	0	0	0	0	0	0	0	0	0	0	0	0	0	0	0	0	0	0	0	0	0	0	0	0	0	0	0	0	0	0	0	0	0	0	0	0	0	0	0
miR-1178-3p	0	0	0	0	0	0	0	0	0	0	0	0	0	0	0	0	0	0	0	0	0	0	0	0	0	0	0	0	0	0	0	0	0	0	0	0	0	0	0	0	0	0	0	0	0	0	0	0	0
miR-1178-5p	0	0	0	0	0	0	0	0	0	0	0	0	0	0	0	0	0	0	0	0	0	0	0	0	0	0	0	0	0	0	0	0	0	0	0	0	0	0	0	0	0	0	0	0	0	0	0	0	0
miR-1179	0	0	0	0	0	0	0	0	0	0	0	0	0	0	0	0	0	0	0	8	0	0	0	0	0	0	0	0	0	0	0	0	0	0	0	0	0	0	0	0	0	0	5	0	0	0	0	0	0
miR-1180-5p	0	0	0	0	0	0	0	0	0	0	0	0	0	0	0	0	0	0	0	0	0	0	0	0	0	0	0	0	0	0	0	0	0	0	0	0	0	0	0	0	0	0	0	0	0	0	0	0	0
miR-1181	0	0	0	0	0	0	0	0	0	0	0	0	0	0	0	0	0	0	0	0	0	0	0	0	0	0	0	0	0	0	0	0	0	0	0	0	0	0	0	0	0	0	0	0	0	0	0	0	0
miR-1182	0	0	0	0	0	0	0	0	0	0	0	0	0	0	0	0	0	0	0	0	0	0	0	0	0	0	0	0	0	0	0	0	0	0	0	0	0	0	0	0	0	0	0	0	0	0	0	0	0
miR-1183	0	0	0	0	0	0	0	0	0	0	0	0	0	0	0	0	0	0	0	0	0	0	0	0	0	0	0	0	0	0	0	0	0	0	0	0	0	0	0	0	0	0	0	0	0	0	0	0	0
miR-1184	0	0	0	0	0	0	0	0	0	0	0	0	0	0	0	0	0	0	0	0	0	0	0	0	0	0	0	0	0	0	0	0	0	0	0	0	0	0	0	0	0	0	0	0	0	0	0	0	0
miR-1185-1-3p	0	0	0	0	0	0	0	0	2	0	0	0	0	0	0	0	0	0	0	0	0	0	0	0	0	0	0	0	0	0	0	0	0	0	0	0	0	0	0	0	0	0	0	0	0	0	0	0	0
miR-1185-2-3p	0	0	0	0	0	0	0	0	0	0	0	0	0	0	0	0	0	0	0	0	0	0	0	0	0	0	0	0	0	0	0	0	0	0	0	0	0	0	0	0	0	0	0	0	0	0	0	0	0
miR-1185-5p	0	0	0	0	0	0	0	0	0	0	0	0	0	0	0	0	0	0	0	0	0	0	0	0	0	0	0	0	0	0	0	0	0	0	0	0	0	0	0	0	0	0	0	0	0	0	0	0	0
miR-1193	0	0	0	0	0	0	0	0	0	0	0	0	0	0	0	0	0	0	0	0	0	0	0	0	0	0	0	0	0	0	0	0	0	0	0	0	0	0	0	0	0	0	0	0	0	0	0	0	0
miR-1197	0	0	0	0	0	0	0	0	0	0	0	0	0	0	0	0	0	0	0	0	0	0	0	0	0	0	0	0	0	0	0	0	0	0	0	0	0	0	0	0	0	0	0	0	0	0	0	0	8
miR-1199-3p	0	0	0	0	0	0	0	0	0	0	0	0	0	0	0	0	0	0	0	0	0	0	0	0	0	0	0	0	0	0	0	0	0	0	0	0	0	0	0	0	0	0	0	0	0	0	0	0	0
miR-1199-5p	0	0	0	0	0	0	0	0	0	0	0	0	0	0	0	0	0	0	0	0	0	0	0	0	0	0	0	0	0	0	0	0	0	0	0	0	0	0	0	0	0	0	0	0	0	0	0	0	0
miR-1200	0	0	0	0	0	0	0	0	0	0	0	0	0	0	0	0	0	0	0	0	0	0	0	0	0	0	0	0	0	0	0	0	0	0	0	0	0	0	0	0	0	0	0	0	0	0	0	0	0
miR-1202	0	0	0	0	0	0	0	0	0	0	0	0	0	0	0	0	0	0	0	0	0	0	0	0	0	0	0	0	0	0	0	0	0	0	0	0	0	0	0	0	0	0	0	0	0	0	0	0	0
miR-1203	0	0	0	0	0	0	0	0	0	0	0	0	0	0	0	0	0	0	0	0	0	0	0	0	0	0	0	0	0	0	0	0	0	0	0	0	0	0	0	0	0	0	0	0	0	0	0	0	0
miR-1204	0	0	0	0	0	0	0	0	0	0	0	0	0	0	0	0	0	0	0	0	0	0	0	0	0	0	0	0	0	0	0	0	0	0	0	0	0	0	0	0	0	0	0	0	0	0	0	0	0
miR-1205	0	0	0	0	0	0	0	0	0	0	0	0	0	0	0	0	0	0	0	0	0	0	0	0	0	0	0	0	0	0	0	0	0	0	0	0	0	0	0	0	0	0	0	0	0	0	0	0	0
miR-1206	0	0	0	0	0	0	0	0	0	0	0	0	0	0	0	0	0	0	0	0	0	0	0	0	0	0	0	0	0	0	0	0	0	0	0	0	0	0	0	0	0	0	0	0	0	0	0	0	0
miR-1207-3p	0	0	0	0	0	0	0	0	0	0	0	0	0	0	0	0	0	0	0	0	0	0	0	0	0	0	0	0	0	0	0	0	0	0	0	0	0	0	0	0	0	0	0	0	0	0	0	0	0
miR-1207-5p	0	0	0	0	0	0	0	0	0	0	0	0	0	0	0	0	0	0	0	0	0	0	0	0	0	0	0	0	0	0	0	0	0	0	0	0	0	0	0	0	0	0	0	0	0	0	0	0	0
miR-1208	0	0	0	0	0	0	0	0	0	0	0	0	0	0	0	0	0	0	0	0	0	0	0	0	0	0	0	0	0	0	0	0	0	0	0	0	0	0	0	0	0	0	0	0	0	0	0	0	0
miR-12113	0	0	0	0	0	0	0	0	0	0	0	0	0	0	0	0	0	0	0	0	0	0	0	0	0	0	0	0	0	0	0	0	0	0	0	0	0	0	0	0	0	0	0	0	0	0	0	0	0
miR-12114	0	0	0	0	0	0	0	0	0	0	0	0	0	0	0	0	0	0	0	0	0	0	0	0	0	0	0	0	0	0	0	0	0	0	0	0	0	0	0	0	0	0	0	0	0	0	0	0	0
miR-12115	0	0	0	0	0	0	0	0	0	0	0	0	0	0	0	0	0	0	0	0	0	0	0	0	0	0	0	0	0	0	0	0	0	0	0	0	0	0	0	0	0	0	0	0	0	0	0	0	0
miR-12116	0	0	0	0	0	0	0	0	0	0	0	0	0	0	0	0	0	0	0	0	0	0	0	0	0	0	0	0	0	0	0	0	0	0	0	0	0	0	0	0	0	0	0	0	0	0	0	0	0
miR-12117	0	0	0	0	0	0	0	0	0	0	0	0	0	0	0	0	0	0	0	0	0	0	0	0	0	0	0	0	0	0	0	0	0	0	0	0	0	0	0	0	0	0	0	0	0	0	0	0	0
miR-12118	0	0	0	0	0	0	0	0	0	0	0	0	0	0	0	0	0	0	0	0	0	0	0	0	0	0	0	0	0	0	0	0	0	0	0	0	0	0	0	0	0	0	0	0	0	0	0	0	0
miR-12119	0	0	0	0	0	0	0	0	0	0	0	0	0	0	0	0	0	0	0	0	0	0	0	0	0	0	0	0	0	0	0	0	0	0	0	0	0	0	0	0	0	0	0	0	0	0	0	0	0
miR-12120	0	0	0	0	0	0	0	0	0	0	0	0	0	0	0	0	0	0	0	0	0	0	0	0	0	0	0	0	0	0	0	0	0	0	0	0	0	0	0	0	0	0	0	0	0	0	0	0	0
miR-12121	0	0	0	0	0	0	0	0	0	0	0	0	0	0	0	0	0	0	0	0	0	0	0	0	0	0	0	0	0	0	0	0	0	0	0	0	0	0	0	0	0	0	0	0	0	0	0	0	0
miR-12122	0	0	0	0	0	0	0	0	0	0	0	0	0	0	0	0	0	0	0	0	0	0	0	0	0	0	0	0	0	0	0	0	0	0	0	0	0	0	0	0	0	0	0	0	0	0	0	0	0
miR-12123	0	0	0	0	0	0	0	0	0	0	0	0	0	0	0	0	0	0	0	0	0	0	0	0	0	0	0	0	0	0	0	0	0	0	0	0	0	0	0	0	0	0	0	0	0	0	0	0	0
miR-12124	0	0	0	0	0	0	0	0	0	0	0	0	0	0	0	0	0	0	0	0	0	0	0	0	0	0	0	0	0	0	0	0	0	0	0	0	0	0	0	0	0	0	0	0	0	0	0	0	0
miR-12125	0	0	0	0	0	0	0	0	0	0	0	0	0	0	0	0	0	0	0	0	0	0	0	0	0	0	0	0	0	0	0	0	0	0	0	0	0	0	0	0	0	0	0	0	0	0	0	0	0
miR-12126	0	0	0	0	0	0	0	0	0	0	0	0	0	0	0	0	0	0	0	0	0	0	0	0	0	0	0	0	0	0	0	0	0	0	0	0	0	0	0	0	0	0	0	0	0	0	0	0	0
miR-12127	0	0	0	0	0	0	0	0	0	0	0	0	0	0	0	0	0	0	0	0	0	0	0	0	0	0	0	0	0	0	0	0	0	0	0	0	0	0	0	0	0	0	0	0	0	0	0	0	0
miR-12128	0	0	0	0	0	0	0	0	0	0	0	0	0	0	0	0	0	0	0	0	0	0	0	0	0	0	0	0	0	0	0	0	0	0	0	0	0	0	0	0	0	0	0	0	0	0	0	0	0
miR-12129	0	0	0	0	0	0	0	0	0	0	0	0	0	0	0	0	0	0	0	0	0	0	0	0	0	0	0	0	0	0	0	0	0	0	0	0	0	0	0	0	0	0	0	0	0	0	0	0	0
miR-12130	0	0	0	0	0	0	0	0	0	0	0	0	0	0	0	0	0	0	0	0	0	0	0	0	0	0	0	0	0	0	0	0	0	0	0	0	0	0	0	0	0	0	0	0	0	0	0	0	0
miR-12131	0	0	0	0	0	0	0	0	0	0	0	0	0	0	0	0	0	0	0	0	0	0	0	0	0	0	0	0	0	0	0	0	0	0	0	0	0	0	0	0	0	0	0	0	0	0	0	0	0
miR-12132	0	0	0	0	0	0	0	0	0	0	0	0	0	0	0	0	0	0	0	0	0	0	0	0	0	0	0	0	0	0	0	0	0	0	0	0	0	0	0	0	0	0	0	0	0	0	0	0	0
miR-12133	0	0	0	0	0	0	0	0	0	0	0	0	0	0	0	0	0	0	0	0	0	0	0	0	0	0	0	0	0	0	0	0	0	0	0	0	0	0	0	0	0	0	0	0	0	0	0	0	0
miR-12135	0	0	0	0	0	0	0	0	0	0	0	0	0	0	0	0	0	0	0	0	0	0	0	0	0	0	0	0	0	0	0	0	0	0	0	0	0	0	0	0	0	0	0	0	0	0	0	0	0
miR-122-3p	0	4	0	0	0	3	0	0	0	0	0	0	0	0	0	0	0	0	0	0	0	0	0	0	0	0	0	0	0	0	0	0	0	0	0	0	0	0	0	0	0	0	0	0	0	0	0	0	0
miR-1224-3p	0	0	0	0	0	0	0	0	0	0	0	0	0	0	0	0	0	0	0	0	0	0	0	0	0	0	0	0	0	0	0	0	0	0	0	0	0	0	0	0	0	0	0	0	0	0	0	0	0
miR-1224-5p	0	0	0	1	0	0	0	0	0	0	0	0	0	0	0	0	0	0	0	0	0	0	0	0	0	0	0	0	0	0	0	0	0	0	0	0	0	0	0	0	0	0	0	0	0	0	0	0	0
miR-1225-3p	0	0	0	0	0	0	0	0	0	0	0	0	0	0	0	0	0	0	0	0	0	0	0	0	0	0	0	0	0	0	0	0	0	0	0	0	0	0	0	0	0	0	0	0	0	0	0	0	0
miR-1225-5p	0	0	0	0	0	0	0	0	0	0	0	0	0	0	0	0	0	0	0	0	0	0	0	0	0	0	0	0	0	0	0	0	0	0	0	0	0	0	0	0	0	0	0	0	0	0	0	0	0
miR-1226-3p	0	0	0	0	0	0	0	0	0	0	0	0	0	0	0	0	0	0	0	0	0	0	0	0	0	12	0	0	1	0	0	0	0	0	0	0	0	0	0	0	0	0	0	0	0	0	0	0	0
miR-1226-5p	0	0	1	0	0	0	0	0	1	0	0	0	0	0	0	0	0	0	0	0	0	0	0	0	0	0	0	0	0	0	0	0	0	0	0	0	0	0	0	0	0	0	0	0	0	0	0	0	0
miR-1227-3p	0	0	0	0	0	0	0	0	0	0	0	6	0	0	0	0	0	0	0	0	0	0	0	0	0	0	0	0	0	0	0	0	0	0	0	0	0	0	0	0	0	0	0	0	0	0	0	0	0
miR-1227-5p	0	0	0	0	0	0	0	0	0	0	0	0	0	0	0	0	0	0	0	0	0	0	0	0	0	0	0	0	0	0	0	0	0	0	0	0	0	0	0	0	0	0	0	0	0	0	0	0	0
miR-1228-3p	0	0	0	0	0	0	0	0	0	0	0	0	0	0	0	0	0	0	0	0	0	0	0	0	0	0	0	0	0	0	0	0	0	0	0	0	0	0	0	0	0	0	0	0	0	0	0	0	0
miR-1228-5p	0	0	0	0	0	0	0	1	1	3	0	0	0	0	0	0	0	1	0	0	0	0	0	0	0	0	0	0	0	0	0	0	0	0	0	0	0	0	0	0	0	0	0	0	3	0	0	0	0
miR-1229-5p	0	0	0	0	0	0	0	0	0	0	0	0	0	0	0	0	0	0	0	0	0	0	0	0	0	0	0	0	0	0	0	0	0	0	0	0	0	0	0	0	0	0	0	0	0	0	0	0	0
miR-122b-3p	0	0	0	0	0	0	0	0	0	0	0	0	0	0	0	0	0	0	0	0	0	0	0	0	0	0	0	0	0	0	0	0	0	0	0	0	0	0	0	0	0	0	0	0	0	0	0	0	0
miR-122b-5p	0	0	0	0	0	0	0	0	0	0	0	0	0	0	0	0	0	0	0	0	0	0	0	0	0	0	0	0	0	0	0	0	0	0	0	0	0	0	0	0	0	0	0	0	0	0	0	0	0
miR-1231	0	0	0	0	0	0	0	0	0	0	0	0	0	0	0	0	0	0	0	0	0	0	0	0	0	0	0	0	0	0	0	0	0	0	0	0	0	0	0	0	0	0	0	0	0	0	0	0	0
miR-1233-3p	0	0	0	0	0	0	0	0	0	0	0	0	0	0	0	0	0	0	0	0	0	0	0	0	0	0	0	0	0	0	0	0	0	0	0	0	0	0	0	0	0	0	0	0	0	0	0	0	0
miR-1233-5p	0	0	0	0	0	0	0	0	0	0	0	0	0	0	0	0	0	0	0	0	0	0	0	0	0	0	0	0	0	0	0	0	0	0	0	0	0	0	0	0	0	0	0	0	0	0	0	0	0
miR-1234-3p	0	0	0	0	0	5	0	0	0	0	0	0	0	0	0	0	0	0	0	0	0	0	0	0	0	0	0	0	0	0	0	0	0	0	0	0	0	0	0	0	0	0	0	0	0	0	0	0	0
miR-1236-3p	0	0	0	0	0	0	0	0	0	0	0	0	0	0	0	0	0	0	0	0	0	0	0	0	0	0	0	0	0	0	0	0	0	0	0	0	0	0	0	0	0	0	0	0	0	0	0	0	0
miR-1236-5p	0	0	0	0	0	0	0	0	0	0	0	0	0	0	0	0	0	0	0	0	0	0	0	0	0	0	0	0	0	0	0	0	0	0	0	0	0	0	0	0	0	0	0	0	0	0	0	0	0
miR-1237-3p	0	0	0	0	0	0	0	0	0	0	0	0	0	0	0	0	0	0	0	0	0	0	0	0	0	0	0	0	0	0	0	0	0	0	0	0	0	0	0	0	0	0	0	0	0	0	0	0	0
miR-1237-5p	0	0	0	0	0	0	0	0	0	0	0	0	0	0	0	0	0	0	0	0	0	0	0	0	0	0	0	0	0	0	0	0	0	0	0	0	0	0	0	0	0	0	0	0	0	0	0	0	0
miR-1238-3p	0	0	0	0	0	0	0	0	0	0	0	0	0	0	0	0	0	0	0	0	0	0	0	0	0	0	0	0	0	0	0	0	0	0	0	0	0	0	0	0	0	0	0	0	0	0	0	0	0
miR-1238-5p	0	0	0	0	0	0	0	0	0	0	0	0	0	0	0	0	0	0	0	0	0	0	0	0	0	0	0	0	0	0	0	0	0	0	0	0	0	0	0	0	0	0	0	0	0	0	0	0	0
miR-1243	0	0	0	0	0	0	0	0	0	0	0	0	0	0	0	0	0	0	0	0	0	0	0	0	0	0	0	0	0	0	0	0	0	0	0	0	0	0	0	0	0	0	0	0	0	0	0	0	0
miR-124-3p	0	0	0	0	0	0	0	0	0	0	0	0	0	0	0	0	0	0	0	0	0	0	0	0	0	0	0	0	0	0	0	0	0	0	0	0	0	0	0	0	0	0	0	0	0	0	0	0	0
miR-1244	0	0	0	0	0	0	0	0	0	0	0	0	0	0	0	0	0	0	0	0	0	0	0	0	0	0	0	0	0	0	0	0	0	0	0	0	0	0	0	0	0	0	0	0	0	0	0	0	0
miR-1245a	0	0	0	0	0	0	0	0	0	0	0	0	0	0	0	0	0	0	0	0	0	0	0	0	0	0	0	0	0	0	0	0	0	0	0	0	0	0	0	0	0	0	0	0	0	0	0	0	0
miR-1245b-3p	0	0	0	0	0	0	0	0	0	0	0	0	0	0	0	0	0	0	0	0	0	0	0	0	0	0	0	0	0	0	0	0	0	0	0	0	0	0	0	0	0	0	0	0	0	0	0	0	0
miR-1245b-5p	0	0	0	0	0	0	0	0	0	0	0	0	0	0	0	0	0	0	0	0	0	0	0	0	0	0	0	0	0	0	0	0	0	0	0	0	0	0	0	0	0	0	0	0	0	0	0	0	0
miR-124-5p	0	0	0	0	0	0	0	0	0	0	0	0	0	0	0	0	0	0	0	0	0	0	0	0	0	0	0	0	0	0	0	0	0	0	0	0	0	0	0	0	0	0	0	0	0	0	0	0	0
miR-1247-3p	0	0	0	0	0	0	0	0	0	0	0	0	0	0	0	0	0	0	0	0	0	0	0	0	0	0	0	0	0	0	0	0	0	0	0	0	0	0	0	0	0	0	0	0	0	0	0	0	0
miR-1247-5p	0	0	0	0	0	0	0	0	0	0	3	0	0	1	0	0	0	0	0	0	0	0	0	0	0	0	0	0	0	3	0	0	0	0	8	0	0	3	0	0	0	0	8	0	0	0	8	0	0
miR-1248	0	0	0	0	0	0	0	0	0	0	0	0	0	0	0	0	0	0	0	0	0	0	0	0	0	0	0	0	0	0	0	0	0	0	0	0	0	0	0	0	0	0	0	0	0	0	0	0	0
miR-1249-3p	0	1	0	0	0	3	0	0	0	0	0	0	0	0	3	0	0	0	0	0	0	0	0	0	0	0	0	0	2	0	0	0	0	0	0	3	0	0	0	0	0	13	0	0	0	0	8	0	0
miR-1249-5p	0	0	0	0	0	0	0	0	0	0	0	0	0	0	0	0	0	0	0	0	0	0	0	0	0	0	0	0	0	0	0	0	0	0	0	0	0	0	0	0	0	0	0	0	0	0	0	0	0
miR-1250-3p	0	0	0	0	0	0	0	0	0	0	0	0	0	0	0	0	0	0	0	0	0	0	0	0	0	0	0	0	0	0	0	0	0	0	0	0	0	0	0	0	0	0	0	0	0	0	0	0	0
miR-1250-5p	0	0	0	0	0	0	0	0	0	0	0	0	0	0	0	0	0	0	0	3	0	0	0	0	0	0	0	0	0	0	0	0	0	0	0	0	0	0	0	0	0	0	0	0	0	0	0	0	0
miR-1251-3p	0	0	0	0	0	0	0	0	0	0	0	0	0	0	0	0	0	0	0	0	0	0	0	0	0	0	0	0	0	0	0	0	0	0	0	0	0	0	0	0	0	0	0	0	0	0	0	0	0
miR-1251-5p	0	0	0	0	0	0	0	0	0	0	0	0	0	0	0	0	0	0	0	0	0	0	0	0	0	0	0	0	0	0	0	0	0	0	0	0	0	0	0	0	0	0	0	0	0	0	0	0	0
miR-1252-3p	0	0	0	0	0	0	0	0	0	0	0	0	0	0	0	0	0	0	0	0	0	0	0	0	0	0	0	0	0	0	0	0	0	0	0	0	0	0	0	0	0	0	0	0	0	0	0	0	0
miR-1252-5p	0	0	0	0	0	0	0	0	0	0	0	0	0	0	0	0	0	0	0	0	0	0	0	0	0	0	0	0	0	0	0	0	0	0	0	0	0	0	0	0	0	0	0	0	0	0	0	0	0
miR-1253	0	0	0	0	0	0	0	0	0	0	0	0	0	0	0	0	0	0	0	0	0	0	0	0	0	0	0	0	0	0	0	0	0	0	0	0	0	0	0	0	0	0	0	0	0	0	0	0	0
miR-1255a	0	3	0	0	0	0	0	0	4	1	0	0	0	0	0	3	0	0	0	2	0	0	0	0	0	0	6	0	0	0	0	0	0	0	0	4	0	0	0	0	8	0	0	0	0	0	0	0	0
miR-1255b-2-3p	0	0	0	0	0	0	0	0	0	0	0	0	0	0	0	0	0	0	0	0	0	0	0	0	0	0	0	0	0	0	0	0	0	0	0	0	0	0	0	0	0	0	0	0	0	0	0	0	0
miR-1255b-5p	0	1	0	2	2	0	0	0	2	0	0	0	0	5	0	3	0	0	0	2	0	0	0	0	10	0	6	0	0	0	0	6	0	0	0	0	0	0	2	0	15	0	0	10	0	0	0	0	0
miR-1256	0	0	0	0	0	0	0	0	0	0	0	0	0	0	0	0	0	0	0	0	0	0	0	0	0	0	0	0	0	0	0	0	0	0	0	0	0	0	0	0	0	0	0	0	0	0	0	0	0
miR-1257	0	0	0	0	0	0	0	0	0	0	0	0	0	0	0	0	0	0	0	0	0	0	0	0	0	0	0	0	0	0	0	0	0	0	0	0	0	0	0	0	0	0	0	0	0	0	0	0	0
miR-1258	0	0	0	0	0	0	0	0	0	0	0	0	0	0	0	0	0	0	0	0	0	0	0	0	0	0	0	0	0	0	0	0	0	0	0	0	0	0	0	0	0	0	0	0	0	0	0	0	0
miR-125a-3p	0	0	0	2	0	0	16	13	0	0	3	0	4	0	2	3	0	0	0	0	0	0	0	0	0	0	5	0	1	0	0	0	0	0	0	0	0	0	0	2	18	0	5	0	0	0	4	13	11
miR-125b-1-3p	0	0	0	0	0	0	7	0	0	0	0	0	0	0	0	0	0	0	0	0	0	0	0	0	0	0	52	8	0	0	0	0	0	0	0	0	0	0	0	0	17	43	13	0	0	0	20	12	0
miR-125b-2-3p	0	2	3	3	6	0	0	3	5	0	3	0	0	4	4	15	0	0	0	4	0	0	4	1	2	1	167	0	0	12	14	0	4	0	0	0	7	0	3	3	52	95	164	25	0	0	60	70	22
miR-1260a	0	0	2	0	0	1	8	9	0	0	2	0	2	1	4	8	0	0	0	2	0	0	0	0	8	0	3	0	0	1	0	1	0	0	4	5	0	0	0	0	5	0	6	0	5	3	4	1	21
miR-1261	0	0	0	0	0	0	0	0	0	0	0	0	0	0	0	0	0	0	0	0	0	0	0	0	0	0	0	0	0	0	0	0	0	0	0	0	0	0	0	0	0	0	0	0	0	0	0	0	0
miR-1262	0	0	0	0	0	0	0	0	0	0	0	0	0	0	0	0	0	0	0	0	0	0	0	0	0	0	0	0	0	0	0	0	0	0	0	0	0	0	0	0	0	0	0	0	0	0	0	0	5
miR-1263	0	0	0	0	0	0	0	0	0	0	0	0	0	0	0	0	0	0	0	0	0	0	0	0	0	0	0	0	0	0	0	0	0	0	0	0	0	0	0	0	0	0	0	0	0	0	0	0	0
miR-1264	0	0	0	0	0	0	0	0	0	0	0	0	0	0	0	0	0	0	0	0	0	0	0	0	0	0	0	0	0	0	0	0	0	0	0	0	0	0	0	0	0	0	0	0	0	0	0	0	0
miR-1265	0	0	0	0	0	0	0	0	0	0	0	0	0	0	0	0	0	0	0	0	0	0	0	0	0	0	0	0	0	0	0	0	0	0	0	0	0	0	0	0	0	0	0	0	0	0	0	0	0
miR-1266-3p	0	0	0	0	0	0	0	0	0	0	0	0	0	0	0	0	0	0	0	0	0	0	0	0	0	0	0	0	0	0	0	0	0	0	0	0	0	0	0	0	0	0	0	0	0	0	0	0	0
miR-1266-5p	0	0	0	0	0	0	0	0	4	0	0	0	0	0	0	0	0	0	0	0	0	0	0	0	0	0	0	0	0	0	0	0	0	0	0	0	0	0	0	0	0	0	0	0	0	0	0	0	0
miR-1267	0	0	0	0	0	0	0	0	0	0	0	0	0	0	0	0	0	0	0	0	0	0	0	0	0	0	0	0	0	0	0	0	0	0	0	0	0	0	0	0	0	0	0	0	0	0	0	0	0
miR-1268a	0	0	0	0	0	0	0	0	1	0	0	0	0	0	0	0	0	0	0	0	0	0	0	0	0	0	0	0	0	0	0	0	0	0	0	0	0	0	0	0	0	0	0	0	0	4	0	0	0
miR-1268b	0	0	0	0	0	0	0	0	0	0	0	0	0	0	0	0	0	0	0	0	0	0	0	0	0	0	0	0	0	0	0	0	0	0	0	0	0	0	0	0	0	0	0	0	0	0	0	0	0
miR-1269a	0	0	0	0	0	0	0	0	0	0	0	0	0	0	0	0	0	0	0	0	0	0	0	0	0	0	0	0	0	0	0	0	0	0	0	0	0	0	0	0	0	0	0	0	0	0	0	0	0
miR-1269b	0	0	0	0	0	0	0	0	0	0	0	0	0	0	0	0	0	0	0	0	0	0	0	0	0	0	0	0	0	0	0	0	0	0	0	0	0	0	0	0	0	0	0	0	0	0	0	0	0
miR-1270	0	0	0	0	0	0	0	0	0	0	0	10	4	0	0	0	0	0	0	2	0	0	0	0	0	0	13	0	8	0	0	0	0	0	0	13	0	0	0	0	0	0	0	10	0	0	0	0	0
miR-1271-3p	0	0	0	0	0	0	0	0	0	0	0	0	0	0	0	0	0	0	0	0	0	0	0	0	0	0	0	0	0	0	0	0	0	0	0	0	0	0	0	0	0	0	0	0	0	0	0	0	0
miR-1271-5p	0	0	0	0	0	0	0	0	0	0	0	0	0	0	0	0	0	0	0	0	0	0	0	0	0	0	0	0	0	0	0	0	0	0	0	0	0	0	0	0	0	0	0	0	0	0	0	0	0
miR-1272	0	0	0	0	0	0	0	0	0	0	0	0	0	0	0	0	0	0	0	0	0	0	0	0	0	0	0	0	0	0	0	0	0	0	0	0	0	0	0	0	0	0	0	0	0	0	0	0	0
miR-1273c	0	0	0	0	0	0	0	0	0	0	0	0	0	0	0	0	0	0	0	0	0	0	0	0	0	0	0	0	0	0	0	0	0	0	0	0	0	0	0	0	0	0	0	0	0	0	0	0	0
miR-1273h-3p	0	3	0	0	5	7	9	9	3	16	37	5	5	8	30	12	0	0	8	21	1	0	0	0	18	11	33	0	30	23	8	71	0	0	0	12	0	0	0	5	0	2	0	11	12	6	9	0	0
miR-1273h-5p	0	5	0	1	0	0	0	0	0	0	0	0	0	0	4	1	0	0	0	4	0	0	0	0	0	0	12	0	2	0	1	12	0	0	0	3	0	0	1	0	0	0	0	0	0	0	0	0	0
miR-1275	0	0	0	0	0	0	0	0	0	0	0	0	0	0	0	0	0	0	0	1	0	0	0	0	0	0	4	0	0	0	0	0	0	0	0	0	0	0	0	0	2	1	2	0	3	7	0	1	3
miR-127-5p	0	0	0	0	0	0	0	0	0	0	0	0	0	0	0	0	0	0	0	0	0	1	0	0	0	0	0	0	0	0	0	0	0	0	0	0	0	0	0	0	0	0	11	0	0	0	0	0	0
miR-1276	0	0	0	0	0	0	0	0	0	0	0	0	0	0	0	0	0	0	0	0	0	0	0	0	0	0	0	0	0	0	0	0	0	0	0	0	0	0	0	0	0	0	0	0	0	0	0	0	0
miR-1277-3p	0	0	0	0	0	0	0	0	0	0	0	0	0	0	0	0	0	0	0	0	0	0	0	0	0	0	0	0	0	0	0	0	0	0	0	0	0	0	0	0	0	0	0	0	0	0	0	0	0
miR-1277-5p	0	0	0	0	0	0	0	0	0	0	0	0	0	0	0	0	0	0	0	0	0	0	0	0	0	0	0	0	0	0	0	0	0	0	0	0	0	0	0	0	1	0	0	0	0	0	0	0	0
miR-1278	0	0	0	0	0	0	0	0	0	0	0	0	0	0	0	0	0	0	0	0	0	0	0	0	0	0	0	0	0	0	0	0	0	0	0	0	0	0	0	0	0	0	0	0	0	0	0	0	0
miR-1279	0	0	0	0	0	0	0	0	0	0	0	0	0	0	0	0	0	0	0	0	0	0	0	0	0	0	0	0	0	0	0	0	0	0	0	0	0	0	0	0	0	0	0	0	0	0	0	0	0
miR-1281	0	0	0	0	0	0	0	0	0	0	0	0	0	0	0	0	0	0	0	0	0	0	0	0	0	0	0	0	0	0	0	0	0	0	0	0	0	0	0	0	0	0	0	0	0	0	0	0	0
miR-1282	0	0	0	0	0	0	0	0	0	0	0	0	0	0	0	0	0	0	0	0	0	0	0	0	0	0	0	0	0	0	0	0	0	0	0	0	0	0	0	0	0	0	0	0	0	0	0	0	0
miR-128-2-5p	0	0	0	0	0	0	0	0	0	0	0	0	0	0	0	0	0	0	0	0	0	0	0	0	0	0	0	0	0	0	0	0	0	0	0	0	0	0	0	0	0	0	0	0	0	0	0	0	0
miR-1283	0	0	0	0	0	0	0	0	0	0	0	0	2	0	0	0	0	0	0	0	0	0	0	0	0	0	0	0	0	0	0	0	0	0	0	0	0	0	0	0	0	0	0	0	0	0	0	0	0
miR-1284	0	0	0	0	0	0	0	0	0	0	0	0	0	0	0	0	0	0	0	0	0	0	0	0	0	0	0	0	0	0	0	0	0	0	0	0	0	0	0	0	0	0	0	0	0	0	0	0	0
miR-1285-3p	0	0	0	0	0	0	0	0	0	0	0	0	0	4	0	1	0	0	0	0	0	0	0	1	0	0	0	0	0	0	0	0	0	0	0	0	0	0	0	0	0	0	0	0	0	0	0	0	0
miR-1285-5p	0	0	0	0	0	0	6	0	0	0	0	0	0	0	0	0	0	0	0	0	0	0	0	0	0	0	0	0	0	0	0	0	0	0	0	0	0	0	0	0	0	0	0	0	0	0	0	0	0
miR-1286	0	0	0	0	0	0	0	0	0	0	0	0	0	0	0	0	0	0	0	0	0	0	0	0	0	0	0	0	0	0	0	0	0	0	0	0	0	0	0	0	0	0	0	0	0	0	0	0	0
miR-1287-3p	0	0	0	0	0	0	0	0	0	0	0	0	0	0	0	0	0	0	0	0	0	0	0	0	0	0	0	0	0	0	0	0	0	0	0	0	0	0	0	0	0	0	0	0	0	0	0	0	0
miR-1287-5p	0	2	0	0	0	0	3	6	2	0	7	0	1	0	0	0	0	0	0	0	0	0	0	0	0	0	25	8	5	0	10	8	0	0	0	3	0	0	4	0	11	0	0	0	2	0	0	17	0
miR-1288-3p	0	0	0	0	0	0	0	0	0	0	0	0	0	0	0	0	0	0	0	0	0	0	0	0	0	0	9	0	0	0	0	0	0	0	0	0	0	0	0	0	0	0	0	0	0	0	0	0	0
miR-1288-5p	0	0	0	0	0	0	0	0	0	0	0	0	0	0	0	0	0	0	0	0	0	0	0	0	0	0	0	0	0	0	0	0	0	0	0	0	0	0	0	0	0	0	0	0	0	0	0	0	0
miR-1289	0	0	0	0	0	0	0	0	0	1	0	0	0	0	0	0	0	0	0	0	0	0	0	0	0	0	0	0	0	0	0	0	0	0	0	0	0	0	0	0	0	0	0	0	0	0	0	0	0
miR-1291	0	0	0	4	0	0	0	0	0	0	0	0	0	0	0	0	0	0	0	0	0	0	0	0	0	0	0	0	0	0	0	0	0	0	0	0	0	0	0	0	0	0	0	0	0	0	0	0	0
miR-129-1-3p	0	0	0	0	0	0	0	0	0	0	0	0	0	0	0	0	0	0	0	0	0	0	0	0	0	0	0	0	0	0	0	0	0	0	0	0	0	0	0	0	0	0	0	0	0	0	0	0	0
miR-1292-3p	0	0	0	0	0	0	0	0	0	0	0	0	0	0	0	0	0	0	0	0	0	0	0	0	0	0	0	0	0	0	0	0	0	0	0	0	0	0	0	0	0	0	0	0	0	0	0	0	0
miR-129-2-3p	0	0	0	0	0	0	0	0	0	0	0	0	0	0	0	0	0	0	0	0	0	0	0	0	0	0	0	0	0	0	0	0	0	0	0	0	0	0	0	0	0	0	0	0	0	0	0	0	0
miR-1292-5p	0	0	0	0	0	0	0	0	0	0	0	0	0	0	2	0	0	0	0	0	0	0	0	0	0	0	0	0	0	0	0	0	0	0	0	0	0	0	0	0	0	0	0	0	0	0	0	0	0
miR-1293	0	0	0	0	0	0	0	0	0	0	0	0	0	0	0	0	0	0	0	0	0	0	0	0	0	0	0	0	0	0	0	0	0	0	0	0	0	0	0	0	0	0	0	0	0	0	0	0	0
miR-1294	0	0	0	0	0	0	0	0	2	0	4	0	0	0	0	0	0	0	0	0	0	0	0	0	2	0	0	0	0	0	0	0	0	0	0	0	1	0	0	0	0	0	0	0	4	0	0	0	8
miR-1295a	0	0	0	0	0	0	0	0	0	0	0	0	0	0	0	0	0	0	0	0	0	0	0	0	0	0	0	0	0	0	0	0	0	0	0	0	0	0	0	0	0	0	0	0	0	0	0	0	0
miR-1295b-3p	0	0	0	0	0	0	0	0	0	0	0	0	0	0	0	0	0	0	0	0	0	0	0	0	0	0	0	0	0	0	0	0	0	0	0	0	0	0	0	0	0	0	0	0	0	0	0	0	0
miR-1295b-5p	0	0	0	0	0	0	0	0	0	0	0	0	0	0	0	0	0	0	0	0	0	0	0	0	0	0	0	0	0	0	0	0	0	0	0	0	0	0	0	0	0	0	0	0	0	0	0	0	0
miR-1296-3p	0	0	0	0	0	0	0	0	0	0	0	0	0	0	0	0	0	0	0	0	0	0	0	0	0	0	0	0	0	0	0	0	0	0	0	0	0	0	0	0	0	0	0	0	0	0	0	0	0
miR-1296-5p	0	0	0	0	0	0	0	0	0	0	0	0	0	0	0	0	0	0	0	0	0	0	0	0	0	0	0	0	6	0	0	0	0	0	0	0	0	0	0	0	0	0	0	0	0	0	0	0	0
miR-1297	0	2	0	0	1	0	0	0	3	3	1	0	1	1	5	4	0	0	1	9	0	0	0	0	1	3	33	1	6	2	6	8	0	0	2	1	1	0	0	0	14	16	24	3	0	1	11	7	0
miR-1298-3p	0	0	0	0	0	0	0	0	0	0	0	0	0	0	0	0	0	0	0	0	0	0	0	0	0	0	0	0	0	0	0	0	0	0	0	0	0	0	0	0	0	0	0	0	0	0	0	0	0
miR-1298-5p	0	0	0	0	0	0	0	0	0	0	0	0	0	0	0	0	0	0	0	0	0	0	0	0	0	0	0	0	0	0	0	0	0	0	0	0	0	0	0	0	0	0	0	0	0	0	0	0	0
miR-1299	0	0	0	0	0	0	0	0	6	6	0	0	1	0	0	0	0	0	0	0	0	0	0	0	0	0	0	0	5	0	0	8	0	0	0	0	0	0	0	0	11	0	0	0	0	22	6	0	10
miR-1301-5p	0	0	0	0	0	0	0	0	0	0	0	0	0	0	0	0	0	0	0	0	0	0	0	0	0	0	0	0	0	0	0	0	0	0	0	0	0	0	0	0	0	0	0	0	0	0	0	0	0
miR-1302	0	0	0	0	0	0	0	0	0	0	0	0	0	0	0	0	0	0	0	0	0	0	0	0	0	0	0	0	0	0	0	0	0	0	0	0	0	0	0	0	0	0	0	0	0	0	0	0	0
miR-1303	0	0	0	0	0	0	0	0	1	0	0	1	0	0	1	0	0	0	0	0	0	0	0	0	0	0	0	0	0	0	0	0	0	0	0	0	0	0	0	1	0	0	0	0	0	0	1	0	0
miR-1304-5p	0	0	0	0	0	0	0	0	0	0	0	0	0	0	0	0	0	0	0	0	0	0	0	0	0	0	0	0	0	0	0	0	0	0	0	0	0	0	0	0	0	0	0	0	0	0	0	0	0
miR-1305	0	0	0	0	0	0	0	0	0	0	0	0	0	0	0	0	0	0	0	0	0	0	0	0	0	0	0	0	0	0	0	0	0	0	0	0	0	0	0	0	0	0	0	0	0	0	0	0	0
miR-1306-3p	0	0	0	0	0	0	0	0	1	0	0	0	0	0	3	0	0	0	0	0	0	0	0	0	0	0	0	0	0	0	0	0	0	0	5	0	0	0	0	0	0	0	0	0	0	0	0	0	0
miR-1306-5p	0	0	0	0	0	0	0	0	0	0	0	0	0	0	0	0	0	0	0	0	0	0	0	0	0	8	0	0	0	0	0	0	0	0	8	0	0	0	0	0	0	0	0	0	0	1	0	0	7
miR-130a-5p	0	0	0	0	0	0	0	0	0	0	0	0	0	0	0	0	0	0	0	0	0	0	0	0	0	0	0	0	0	0	0	0	0	0	0	0	0	0	0	0	0	0	0	0	0	0	0	0	0
miR-130b-5p	0	0	0	0	3	0	11	3	7	12	1	0	2	9	21	19	0	0	0	73	0	0	0	0	0	14	74	12	10	6	33	90	0	0	0	7	0	3	1	4	10	24	0	0	9	12	13	3	26
miR-1321	0	0	0	0	0	0	0	0	0	0	0	0	0	0	0	0	0	0	0	0	0	0	0	0	0	0	0	0	0	0	0	0	0	0	0	0	0	0	0	0	0	0	0	0	0	0	0	0	0
miR-1322	0	0	0	0	0	0	0	0	0	0	0	0	0	0	0	0	0	0	0	0	0	0	0	0	0	0	0	0	0	0	0	0	0	0	0	0	0	0	0	0	0	0	0	0	0	0	0	0	0
miR-1323	0	0	0	0	0	0	0	0	0	1	0	0	3	0	0	0	0	0	0	0	0	0	0	0	0	0	0	0	0	0	0	0	0	0	0	0	0	6	0	0	0	0	0	0	14	0	0	0	0
miR-1324	0	0	0	0	0	0	0	0	0	0	0	0	0	0	0	0	0	0	0	0	0	0	0	0	0	0	0	0	0	0	0	0	0	0	0	0	0	0	0	0	0	0	0	0	0	0	0	0	0
miR-132-5p	0	0	0	0	0	0	0	0	0	0	0	0	0	0	0	3	0	0	0	0	0	0	0	0	0	0	0	0	0	0	0	0	0	0	0	0	0	0	0	0	0	0	0	0	0	0	3	0	0
miR-133a-3p	0	4	0	0	0	2	7	19	11	9	2	12	3	0	12	14	0	0	0	22	0	0	3	3	0	14	155	22	16	0	0	0	0	1	0	0	4	1	0	4	77	55	122	33	9	24	44	79	6
miR-133a-5p	0	0	0	0	0	0	0	0	0	0	0	0	0	0	0	0	0	0	0	0	0	0	0	0	0	0	0	0	0	0	0	0	0	0	0	0	0	0	0	0	4	0	0	0	0	0	0	0	0
miR-133b	0	0	0	0	0	0	0	0	1	0	0	0	0	0	0	0	0	0	0	0	0	0	0	0	0	0	0	3	0	0	0	0	0	0	0	0	2	0	0	0	3	0	0	0	0	0	0	1	0
miR-1343-3p	0	0	0	0	0	0	0	0	0	0	0	0	0	0	0	0	0	0	0	0	0	0	0	0	0	5	0	0	0	0	0	0	0	0	0	0	0	0	0	0	0	0	0	0	0	0	0	0	0
miR-1343-5p	0	0	0	0	0	0	0	0	0	0	0	0	0	0	0	0	0	0	0	0	0	0	0	0	0	0	0	0	0	0	0	0	0	0	0	0	0	0	0	0	0	0	0	0	0	0	0	14	0
miR-134-3p	0	0	0	0	0	0	0	0	0	0	0	0	0	0	0	0	0	0	0	0	0	0	0	0	0	0	0	0	0	0	0	0	0	0	0	0	0	0	0	0	0	0	0	0	0	0	0	0	0
miR-135a-2-3p	0	0	0	0	0	0	0	0	0	0	0	0	0	0	0	0	0	0	0	0	0	0	0	0	0	0	13	1	1	0	0	0	0	0	0	0	0	0	0	0	0	0	15	0	0	0	0	34	0
miR-135a-3p	0	0	1	0	0	0	0	0	1	0	0	0	0	0	0	3	0	0	0	0	0	0	0	0	0	2	0	0	7	5	9	25	0	0	0	0	0	0	0	0	5	0	0	0	3	0	0	0	0
miR-135a-5p	0	0	0	0	0	0	0	0	0	0	0	0	0	0	0	0	0	0	0	0	0	0	0	0	0	0	0	0	0	0	0	0	0	0	0	0	0	0	0	0	0	0	0	0	0	0	0	0	0
miR-135b-3p	0	0	0	0	0	0	0	0	0	0	0	0	0	0	0	0	0	0	0	0	0	0	0	0	0	0	0	0	0	0	0	0	0	0	0	0	0	0	0	0	0	0	0	0	0	0	0	0	0
miR-135b-5p	0	0	0	0	0	0	0	0	0	0	0	0	0	0	0	0	0	0	0	0	0	0	0	0	0	0	0	0	0	0	0	0	0	0	0	0	0	0	0	0	0	0	0	0	0	0	0	0	0
miR-136-3p	0	0	0	0	1	1	0	0	5	4	0	6	0	0	0	2	0	0	6	20	0	0	0	0	0	0	0	0	0	0	3	0	0	0	0	0	0	0	0	2	0	22	0	0	0	26	16	0	0
miR-136-5p	0	0	0	1	0	0	0	0	0	0	0	2	0	1	2	0	0	0	0	0	0	0	0	0	0	0	0	0	0	0	0	0	0	0	0	0	0	0	0	0	0	0	0	0	0	0	0	0	0
miR-137-3p	0	0	0	0	0	0	0	0	0	0	0	0	0	0	0	0	0	0	0	0	0	0	0	0	0	0	0	0	0	0	0	0	0	0	0	0	0	0	0	0	0	0	0	0	0	0	0	0	0
miR-137-5p	0	0	0	0	0	0	0	0	0	0	0	0	0	0	0	0	0	0	0	0	0	0	0	0	0	0	0	0	0	0	0	0	0	0	0	0	0	0	0	0	0	0	0	0	0	0	0	0	0
miR-138-1-3p	0	0	0	0	0	0	8	0	0	0	0	0	0	0	0	0	0	0	0	0	0	0	0	0	0	0	0	0	0	0	0	0	0	0	0	0	0	0	0	0	0	0	0	0	0	0	0	0	0
miR-138-2-3p	0	0	0	0	0	0	0	0	0	0	0	0	0	0	0	0	0	0	0	0	0	0	0	0	0	0	0	0	0	0	0	0	0	0	0	0	0	0	0	0	0	0	0	0	0	0	0	0	0
miR-138-5p	0	0	0	0	0	0	0	0	0	0	0	0	0	0	0	0	0	0	0	0	0	0	0	0	0	0	0	0	0	0	0	0	0	0	0	0	0	0	0	0	0	0	0	0	0	0	0	0	0
miR-140-5p	0	3	0	0	0	4	0	0	0	2	0	0	0	3	3	2	0	0	0	9	0	0	0	0	0	0	6	0	1	0	7	0	0	0	0	0	0	0	0	0	11	0	20	0	5	0	0	0	0
miR-141-5p	0	0	0	0	0	0	0	0	0	0	0	0	0	0	0	0	0	0	0	0	0	0	0	0	0	0	0	0	0	0	0	0	0	0	0	0	0	0	0	0	0	0	10	1	0	0	0	0	0
miR-143-5p	0	0	0	0	0	0	0	4	0	0	0	0	0	0	0	0	0	0	0	0	0	0	0	0	0	15	181	14	0	0	0	0	0	0	0	0	0	0	0	0	128	79	150	1	0	0	57	79	0
miR-145-3p	0	0	0	0	0	0	0	8	0	0	1	0	0	0	0	0	0	0	0	0	0	0	0	0	0	0	58	4	0	0	0	0	0	0	0	0	0	0	0	0	9	26	0	0	0	0	8	0	0
miR-1468-3p	0	0	0	0	0	0	0	0	0	0	0	0	0	0	0	0	0	0	0	0	0	0	0	0	0	0	0	0	0	0	0	0	0	0	0	0	0	0	0	0	0	0	0	0	0	0	0	0	0
miR-1469	0	0	0	0	0	0	0	0	0	0	0	0	0	0	0	0	0	0	0	0	0	0	0	0	0	0	0	0	0	0	0	0	0	0	0	0	0	0	0	0	0	0	0	0	0	0	0	0	0
miR-146a-3p	0	0	0	0	0	0	0	0	0	0	0	0	0	0	0	0	0	0	0	0	0	0	0	0	0	0	0	0	0	0	0	0	0	0	0	0	0	0	0	0	0	0	0	0	0	0	0	0	0
miR-1470	0	0	0	0	0	0	0	0	0	0	0	0	0	0	0	0	0	0	0	0	0	0	0	0	0	0	0	0	0	0	0	0	0	0	0	0	0	0	0	0	0	0	0	0	0	0	0	0	0
miR-1471	0	0	0	0	0	0	0	0	0	0	0	0	0	0	0	0	0	0	0	0	0	0	0	0	0	0	0	0	0	0	0	0	0	0	0	0	0	0	0	0	0	0	0	0	0	0	0	0	0
miR-147a	0	0	0	0	0	0	0	0	0	0	0	0	0	0	0	0	0	0	0	0	0	0	0	0	0	0	0	0	0	0	0	0	0	0	0	0	0	0	0	0	0	0	0	0	0	0	0	0	0
miR-147b-3p	0	0	0	0	0	0	0	0	0	0	0	0	0	0	0	0	0	0	0	0	0	0	0	0	0	0	0	0	0	0	0	0	0	0	0	0	0	0	0	0	0	5	8	0	0	0	0	13	0
miR-147b-5p	0	0	0	0	0	0	0	0	0	0	0	0	0	0	0	0	0	0	0	0	0	0	0	0	0	0	0	0	0	0	0	0	0	0	0	0	0	0	0	0	0	0	2	0	0	0	0	0	0
miR-148b-5p	0	4	0	0	0	7	18	0	1	6	4	0	2	0	5	10	0	0	3	5	0	0	0	0	0	0	17	0	2	14	15	7	0	0	0	0	0	0	5	0	6	20	11	0	14	20	0	0	0
miR-149-3p	0	0	0	0	0	0	0	0	0	0	0	0	0	0	0	0	0	0	0	0	0	0	0	0	0	0	0	0	0	0	0	0	0	0	0	0	0	0	0	0	0	0	0	0	0	0	0	0	0
miR-149-5p	0	0	0	0	0	0	0	0	0	0	0	0	0	0	0	0	0	0	0	0	0	0	0	0	0	0	3	0	0	0	0	0	0	0	0	0	0	0	0	0	0	0	2	0	0	0	0	0	0
miR-152-5p	0	0	0	0	0	0	0	0	0	0	0	3	0	0	0	0	0	0	0	0	0	0	0	0	0	0	0	0	0	0	0	0	0	0	0	0	0	0	0	0	0	0	0	0	0	0	0	0	0
miR-153-3p	0	0	0	0	6	0	9	0	0	0	0	0	0	0	0	4	0	0	0	0	0	0	0	0	0	0	0	0	0	0	0	0	0	0	0	0	0	0	0	0	0	0	0	0	3	0	0	0	0
miR-153-5p	0	0	0	0	0	0	0	0	0	0	0	0	0	0	0	0	0	0	0	0	0	0	0	0	0	0	0	0	0	0	0	0	0	0	0	0	0	0	0	0	0	0	0	0	0	0	0	0	0
miR-1537-3p	0	0	0	0	0	0	0	0	0	0	0	0	0	0	0	0	0	0	0	0	0	0	0	0	0	0	0	0	0	0	0	0	0	0	0	0	0	0	0	0	0	0	0	0	0	0	0	0	0
miR-1537-5p	0	0	0	0	0	0	0	0	0	0	0	0	0	0	0	0	0	0	0	0	0	0	0	0	0	0	0	0	0	0	0	0	0	0	0	0	0	0	0	0	0	0	0	0	0	0	0	0	0
miR-1538	0	0	0	0	0	0	0	0	0	0	0	0	0	0	5	1	0	0	0	0	0	4	0	0	0	0	0	0	2	0	0	0	0	0	2	0	0	0	0	0	0	20	0	0	0	0	0	0	0
miR-1539	0	0	0	0	0	0	0	0	0	0	0	0	0	0	0	0	0	0	0	0	0	0	0	0	0	0	0	0	0	0	0	0	0	0	0	0	0	0	0	0	0	0	0	0	0	0	0	0	0
miR-154-3p	0	0	0	0	0	0	0	0	0	2	0	0	0	0	0	0	0	0	0	0	0	0	0	0	0	0	0	0	0	0	0	0	0	0	0	0	0	0	0	0	0	0	0	0	0	0	0	0	0
miR-154-5p	0	0	0	0	0	0	0	0	0	0	0	0	0	0	0	0	0	0	0	0	0	0	0	0	0	0	0	0	0	0	2	0	0	0	0	0	0	0	0	0	0	0	0	0	0	0	0	0	0
miR-155-3p	0	0	0	0	0	0	0	0	0	0	0	0	0	0	0	0	0	0	0	0	0	0	0	0	0	0	0	0	0	0	0	0	0	0	0	0	0	0	0	0	0	0	0	0	0	0	0	0	0
miR-1587	0	0	0	0	0	0	0	0	0	0	0	0	0	0	0	0	0	0	0	0	0	0	0	0	0	0	0	0	0	0	0	0	0	0	0	0	0	0	0	0	0	0	0	0	0	0	0	0	0
miR-15a-3p	0	0	0	0	0	0	0	0	0	0	0	0	0	0	0	0	0	0	0	0	0	0	0	0	0	0	0	0	0	0	0	0	0	0	0	0	0	0	0	0	0	0	0	0	0	0	0	0	0
miR-15b-3p	0	0	0	0	0	0	0	0	2	3	0	0	0	0	0	0	0	0	0	0	0	0	1	0	0	0	0	0	0	8	5	11	0	0	0	0	0	0	0	0	1	0	0	16	0	0	0	0	15
miR-1-5p	0	0	0	0	0	0	0	0	0	0	0	0	0	0	0	0	0	0	0	0	0	0	0	0	0	0	0	0	0	0	0	0	0	0	0	0	0	0	0	0	0	0	0	0	0	0	0	0	0
miR-16-1-3p	0	0	0	0	0	0	0	0	0	0	0	0	0	0	0	0	0	0	0	0	0	0	0	0	0	0	0	0	0	0	0	0	0	0	0	0	0	0	0	0	0	0	0	0	0	0	0	0	0
miR-181b-2-3p	0	0	0	0	0	0	0	0	0	0	0	0	0	0	0	0	0	0	0	0	0	0	0	0	0	0	0	0	0	0	0	0	0	0	0	0	0	0	0	0	0	0	0	0	0	0	0	0	0
miR-181b-3p	0	0	0	0	0	0	0	0	0	0	0	0	0	0	0	0	0	0	0	0	0	0	0	0	0	0	0	0	0	0	0	0	0	0	0	0	0	0	0	0	0	0	0	0	0	0	0	0	0
miR-181d-3p	0	0	0	0	0	0	0	0	0	0	0	0	0	0	0	0	0	0	0	0	0	0	0	0	0	0	0	0	0	0	0	0	0	0	0	0	0	0	0	0	0	0	0	0	0	0	0	0	0
miR-182-3p	0	0	0	0	0	0	0	0	0	0	0	0	0	0	0	0	0	0	0	0	0	0	0	0	0	0	0	0	0	0	0	0	0	0	0	0	0	0	0	0	0	0	0	0	0	0	0	0	0
miR-1825	0	0	0	0	0	0	0	0	0	0	0	0	0	0	0	0	0	0	0	0	0	0	0	0	0	0	0	0	0	0	0	0	0	0	0	0	0	0	0	0	0	0	0	0	0	0	0	0	0
miR-1827	0	0	0	0	0	0	0	0	0	0	0	0	0	0	0	0	0	0	0	0	0	0	0	0	0	0	0	0	0	0	0	0	0	0	0	0	0	0	0	0	0	0	0	0	0	0	0	0	0
miR-183-3p	0	0	0	0	0	0	0	0	0	0	0	0	0	0	0	0	0	0	0	0	0	0	0	0	0	0	0	0	0	0	0	0	0	0	0	0	0	0	0	0	0	0	0	0	0	0	0	0	0
miR-185-3p	0	0	0	0	0	0	2	0	0	1	0	0	0	0	0	4	0	0	9	38	0	1	0	2	0	0	0	0	0	0	0	0	0	0	0	0	0	0	0	0	0	0	4	0	0	13	0	0	0
miR-186-3p	0	0	0	0	0	0	0	0	0	0	0	0	0	0	0	0	0	0	0	0	0	0	0	0	0	0	0	0	0	0	0	0	0	0	0	0	0	0	0	0	0	0	0	0	0	0	0	0	0
miR-187-3p	0	0	0	0	0	0	0	0	0	0	0	0	0	0	0	0	0	0	0	0	0	0	0	0	0	0	0	0	0	0	0	0	0	0	0	0	0	0	0	0	0	0	0	0	0	0	0	0	0
miR-187-5p	0	0	0	0	0	0	0	0	0	0	0	0	0	0	0	0	0	0	0	0	0	0	0	0	0	0	0	0	0	0	0	0	0	0	0	0	0	0	0	0	0	0	0	0	0	0	0	0	0
miR-188-3p	0	0	0	0	0	0	0	0	0	1	0	0	0	0	0	0	0	0	0	0	0	0	0	0	0	0	0	0	0	0	0	0	0	0	0	0	0	0	0	0	0	0	0	0	0	0	0	0	0
miR-188-5p	0	0	0	0	0	0	0	0	0	0	0	2	0	0	0	0	0	0	0	0	0	0	0	0	0	0	0	0	0	0	0	0	0	0	0	0	0	0	0	0	0	0	0	0	0	0	0	0	0
miR-18a-5p	0	2	0	0	0	0	0	0	0	1	0	0	0	0	0	0	0	0	0	2	0	0	0	0	0	0	0	0	0	0	0	0	0	0	0	0	0	1	0	0	0	0	0	0	0	0	2	0	0
miR-18b-3p	0	0	0	0	0	0	0	0	0	0	0	0	0	0	0	0	0	0	0	0	0	0	0	0	0	0	0	0	0	0	0	0	0	0	0	0	0	0	0	0	0	0	0	0	0	0	0	0	0
miR-18b-5p	0	0	0	0	0	0	0	0	3	0	0	0	0	0	0	0	0	0	0	0	0	0	0	0	0	0	0	0	0	0	0	0	0	0	0	0	0	0	0	0	0	0	0	0	0	0	0	0	0
miR-1908-3p	0	0	0	0	0	0	0	0	0	0	0	0	2	0	0	0	0	0	0	0	0	0	0	0	0	5	0	0	0	0	0	0	0	0	0	0	0	0	0	0	0	0	0	0	7	0	0	0	0
miR-1909-3p	0	0	0	0	0	0	0	0	0	0	0	0	0	0	0	0	0	0	0	0	0	0	0	0	0	0	0	0	0	0	0	0	0	0	0	0	0	0	0	0	0	0	0	0	0	0	0	0	0
miR-1909-5p	0	0	0	0	0	0	0	0	0	0	0	0	0	0	0	0	0	0	0	0	0	0	0	0	0	0	0	0	0	0	0	0	0	0	0	0	0	0	0	0	0	0	0	0	0	0	0	0	0
miR-190a-3p	0	0	0	0	0	0	0	0	0	0	0	0	0	0	0	0	0	0	0	0	0	0	0	0	0	0	0	0	0	0	0	0	0	0	0	0	0	0	0	0	0	0	0	0	0	0	0	0	0
miR-190a-5p	0	0	0	0	2	0	0	7	1	2	0	4	0	0	0	0	0	0	0	6	0	0	0	0	0	4	8	9	3	0	12	3	0	0	0	0	0	0	0	0	0	0	0	1	3	0	0	0	0
miR-190b-3p	0	0	0	0	0	0	0	0	0	0	0	0	0	0	0	0	0	0	0	0	0	0	0	0	0	0	0	0	0	0	0	0	0	0	0	0	0	0	0	0	0	0	0	0	0	0	0	0	0
miR-190b-5p	0	0	0	0	1	0	0	0	0	0	0	0	0	0	0	0	0	0	0	0	0	0	0	1	0	0	16	0	0	0	0	0	0	0	0	0	0	0	0	0	5	0	0	0	0	0	13	0	0
miR-1910-3p	0	0	0	0	0	0	0	0	0	0	0	0	0	0	0	0	0	0	0	0	0	0	0	0	0	0	0	0	0	0	0	0	0	0	0	0	0	0	0	0	0	0	0	0	0	0	0	0	0
miR-1910-5p	0	0	0	0	0	0	0	0	0	0	0	0	0	0	0	0	0	0	0	0	0	0	0	0	0	0	0	0	0	4	0	0	0	0	0	0	0	0	0	0	0	0	0	0	0	0	0	0	0
miR-1911-3p	0	0	0	0	0	0	0	0	0	0	0	0	0	0	0	0	0	0	0	0	0	0	0	0	0	0	0	0	0	0	0	0	0	0	0	0	0	0	0	0	0	0	0	0	0	0	0	0	0
miR-1911-5p	0	0	0	0	0	0	0	0	0	0	0	0	0	0	0	0	0	0	0	0	0	0	0	0	0	0	0	0	0	0	0	0	0	0	0	0	0	0	0	0	0	0	0	0	0	0	0	0	0
miR-1912-3p	0	0	0	0	0	0	0	0	0	0	0	0	0	0	0	0	0	0	0	0	0	0	0	0	0	0	0	0	0	0	0	0	0	0	0	0	0	0	0	0	0	0	0	0	0	0	0	0	0
miR-1912-5p	0	0	0	0	0	0	0	0	0	0	0	0	0	0	0	0	0	0	0	0	0	0	0	0	0	0	0	0	0	0	0	0	0	0	0	0	0	0	0	0	0	0	0	0	0	0	0	0	0
miR-1913	0	0	0	0	0	0	0	0	0	0	0	0	0	0	0	0	0	0	0	0	0	0	0	0	0	0	0	0	0	0	0	0	0	0	0	0	0	0	0	0	0	0	0	0	0	0	0	0	0
miR-191-3p	0	3	0	0	2	0	0	0	2	0	0	0	0	0	1	0	0	0	0	0	0	0	0	0	10	4	0	6	4	0	0	10	0	0	0	0	0	0	0	0	0	0	0	0	0	4	15	1	0
miR-1914-3p	0	0	0	0	0	0	0	0	0	0	0	0	0	0	0	0	0	0	0	0	0	0	0	0	0	0	0	0	0	0	0	0	0	0	0	0	0	0	0	0	0	0	0	0	0	0	0	0	0
miR-1914-5p	0	0	0	0	0	0	0	0	0	0	0	0	0	0	0	0	0	0	0	0	0	0	0	0	0	0	0	0	0	0	0	0	0	0	0	0	0	0	0	0	0	0	0	0	0	0	0	0	0
miR-1915-3p	0	0	0	0	0	0	0	0	0	0	0	0	0	0	0	0	0	0	0	0	0	0	0	0	0	0	0	0	0	0	0	0	0	0	0	0	0	0	0	0	0	0	0	0	0	0	0	0	0
miR-1915-5p	0	0	0	0	0	0	0	0	0	0	0	0	0	0	0	0	0	0	0	0	0	0	0	0	0	0	0	0	0	0	0	0	0	0	0	0	0	0	0	0	0	0	0	0	0	0	0	0	0
miR-192-3p	0	0	0	0	0	0	0	0	0	0	0	0	0	0	0	0	0	0	0	0	0	0	0	0	0	0	0	0	0	0	0	0	0	0	0	0	0	0	0	0	0	0	0	0	0	0	0	0	0
miR-193a-3p	0	0	0	3	0	0	0	0	0	0	0	0	0	0	0	0	0	0	0	0	0	0	0	0	0	0	0	0	0	0	0	0	0	0	0	0	0	0	0	0	0	0	0	0	0	0	0	0	0
miR-193a-5p	0	0	0	0	0	0	0	4	0	0	8	0	0	4	2	1	0	0	0	0	0	0	0	0	0	0	0	0	0	0	1	0	0	0	0	0	0	0	0	0	0	0	0	0	2	0	1	9	0
miR-193b-3p	0	0	0	0	0	5	0	0	2	0	0	3	1	0	2	1	0	0	0	0	0	0	3	0	0	0	0	0	0	0	0	0	0	0	0	0	0	0	0	0	26	0	7	5	0	0	4	0	5
miR-193b-5p	0	0	0	0	0	0	8	0	0	0	0	0	0	0	0	0	0	0	0	0	0	0	0	0	0	0	0	0	0	0	0	0	0	0	0	0	0	0	0	4	0	0	0	0	0	0	0	0	0
miR-194-3p	0	0	2	0	0	0	0	0	0	0	4	0	0	0	0	0	0	0	0	0	0	0	0	0	0	0	0	0	0	0	0	0	0	0	0	0	4	0	0	0	0	0	6	0	0	0	0	0	0
miR-194-5p	0	1	0	0	0	0	0	0	2	0	0	0	1	0	7	3	0	0	0	0	0	0	0	0	7	0	0	0	0	0	2	0	0	0	0	0	0	0	0	0	0	0	0	0	0	8	0	0	11
miR-196a-1-3p	0	0	0	0	0	0	0	0	0	0	0	0	0	0	0	0	0	0	0	0	0	0	0	0	0	0	0	0	0	0	0	0	0	0	0	0	0	0	0	0	0	0	0	0	0	0	0	0	0
miR-196a-3p	0	0	0	0	0	0	0	0	0	0	0	0	0	0	0	0	0	0	0	0	0	0	0	0	0	0	0	0	0	0	0	0	0	0	0	0	0	0	0	0	0	0	0	0	0	0	0	0	0
miR-196b-3p	0	0	0	0	0	0	0	0	0	0	0	0	0	0	0	0	0	0	0	0	0	0	0	0	0	0	0	0	0	0	0	0	0	0	0	0	0	0	0	0	0	0	0	0	0	0	0	0	0
miR-1972	0	0	0	0	0	0	0	0	0	0	0	0	0	0	0	0	0	0	0	0	0	0	0	0	0	0	0	0	0	0	0	0	0	0	0	0	0	0	0	0	0	0	0	0	0	0	0	0	0
miR-1973	0	0	0	0	0	0	0	0	0	0	0	0	0	0	0	0	0	0	0	0	0	0	0	0	0	0	0	0	0	0	0	0	0	0	0	0	0	0	0	0	0	0	0	0	0	0	0	0	0
miR-197-5p	0	0	0	0	1	0	0	0	0	0	0	0	0	5	4	0	0	0	4	0	0	0	0	0	0	0	0	15	0	0	0	0	0	0	0	0	0	0	1	0	0	0	4	0	3	0	0	0	0
miR-1976	0	0	0	0	3	0	1	0	2	1	0	0	0	0	0	0	0	0	0	9	0	0	0	0	0	0	0	0	0	0	0	0	0	2	0	0	0	0	0	0	0	0	0	0	0	0	0	0	0
miR-198	0	0	0	0	0	0	0	0	0	0	0	0	0	0	0	0	0	0	0	0	0	0	0	0	0	0	0	0	0	0	0	0	0	0	0	0	0	0	0	0	0	0	0	0	0	0	0	0	0
miR-199b-5p	0	0	0	1	0	0	1	0	0	3	7	0	0	0	6	0	0	0	0	0	0	0	3	0	0	7	0	0	2	0	0	12	0	0	0	0	0	0	0	0	0	13	23	0	0	0	3	0	0
miR-19a-5p	0	0	0	0	0	0	0	0	0	0	0	0	0	0	0	0	0	0	0	0	0	0	0	0	0	0	0	0	0	0	0	0	0	0	0	0	0	0	0	0	0	0	0	0	0	0	0	0	0
miR-19b-1-5p	0	0	0	0	0	0	0	0	0	0	0	0	0	0	0	0	0	0	0	0	0	0	0	0	0	0	0	0	0	0	0	0	0	0	0	0	0	0	0	0	0	0	0	0	0	0	0	0	0
miR-19b-2-5p	0	0	0	0	0	0	0	0	0	0	0	0	0	0	0	0	0	0	0	0	0	0	0	0	0	0	0	0	0	0	0	0	0	0	0	0	0	0	0	0	0	0	0	0	0	0	0	0	0
miR-200a-3p	0	4	0	0	0	2	7	0	3	2	0	0	3	0	6	4	0	0	0	0	0	0	0	0	9	18	693	16	0	0	0	17	0	0	13	0	0	0	0	0	316	346	612	44	1	0	232	343	20
miR-200a-5p	0	0	0	0	0	0	0	0	0	0	0	0	0	0	0	0	0	0	0	0	0	0	0	0	0	0	8	0	0	0	0	0	0	0	0	0	0	0	0	0	0	8	13	9	0	0	0	0	0
miR-200b-3p	0	0	0	0	0	0	0	0	4	0	11	0	0	6	1	3	0	0	0	0	0	0	0	0	0	17	300	1	6	0	0	12	0	0	0	0	0	0	0	0	90	215	251	1	0	0	63	80	0
miR-200b-5p	0	0	0	0	0	0	0	0	0	0	0	0	0	0	0	0	0	0	0	0	0	0	0	0	0	0	29	0	0	0	0	0	0	0	0	0	0	0	0	0	25	48	9	0	0	0	8	17	0
miR-200c-5p	0	0	0	0	0	0	0	0	0	0	0	0	0	0	0	0	0	0	0	0	0	0	0	0	0	0	0	0	0	0	0	0	0	0	0	0	0	0	0	0	0	0	0	0	0	0	0	0	0
miR-202-5p	0	0	0	0	0	0	0	0	0	0	0	0	0	0	0	0	0	0	0	0	0	0	0	0	0	0	0	0	0	0	0	0	0	0	0	0	0	0	0	0	0	0	0	0	0	0	1	0	0
miR-203a-3p	0	0	1	1	0	0	4	4	0	3	0	0	0	0	180	0	0	0	0	0	0	0	0	0	0	5	19	0	0	0	0	14	0	0	0	0	0	0	0	0	0	63	58	32	0	7	15	70	0
miR-203a-5p	0	0	0	0	0	0	0	0	0	0	0	0	0	0	0	0	0	0	0	0	0	0	0	0	0	0	0	0	0	0	0	0	0	0	0	0	0	0	0	0	0	0	0	0	0	0	0	0	0
miR-203b-3p	0	0	0	0	0	0	0	0	0	0	0	0	0	0	0	0	0	0	0	0	0	0	0	0	0	0	0	0	0	0	0	0	0	0	0	0	0	0	0	0	0	0	0	0	0	0	0	0	0
miR-203b-5p	0	0	0	0	0	0	0	0	0	0	0	0	0	0	0	0	0	0	0	0	0	0	0	0	0	0	0	0	0	0	0	0	0	0	0	0	0	0	0	0	0	0	0	0	0	0	0	0	0
miR-204-3p	0	0	0	0	0	0	0	0	0	0	0	0	0	0	0	0	0	0	0	0	0	0	0	0	0	0	0	0	0	0	0	0	0	0	0	0	0	0	0	0	0	0	0	0	0	0	0	0	3
miR-2052	0	0	0	0	0	0	0	0	0	0	0	0	0	0	0	0	0	0	0	0	0	0	0	0	0	0	0	0	0	0	0	0	0	0	0	0	0	0	0	0	0	0	0	0	0	0	0	0	0
miR-2053	0	0	0	0	0	0	0	0	0	0	0	0	0	0	0	0	0	0	0	0	0	0	0	0	0	0	0	0	0	0	0	0	0	0	0	0	0	0	0	0	0	0	0	0	0	0	0	0	0
miR-205-3p	0	0	0	0	0	0	0	0	0	0	0	0	0	0	0	0	0	0	0	0	0	0	0	0	0	0	0	0	0	0	0	0	0	0	0	0	0	0	0	0	0	0	0	0	0	0	0	0	0
miR-2054	0	0	0	0	0	0	0	0	0	0	0	0	0	0	0	0	0	0	0	0	0	0	0	0	0	0	0	0	0	0	0	0	0	0	0	0	0	0	0	0	0	0	0	0	0	0	0	0	0
miR-205-5p	0	1	0	0	0	2	0	0	2	0	0	0	0	0	113	0	0	0	0	3	0	0	0	1	0	9	320	0	7	9	0	9	0	0	16	0	0	0	0	0	130	264	288	60	0	0	65	226	0
miR-206	0	0	0	3	0	0	121	3	8	7	0	0	1	0	7	0	0	0	0	9	0	0	0	4	0	0	0	0	2	5	0	0	1	0	0	0	0	3	0	10	0	0	0	5	16	0	0	11	8
miR-208a-3p	0	0	0	0	0	0	0	0	0	0	0	0	0	0	0	0	0	0	0	0	0	0	0	0	0	0	0	0	0	0	0	0	0	0	0	0	0	0	0	0	0	0	0	0	0	0	0	0	0
miR-208a-5p	0	0	0	0	0	0	0	0	0	0	0	0	0	0	0	0	0	0	0	0	0	0	0	0	0	0	0	0	0	0	0	0	0	0	0	0	0	0	0	0	0	0	0	0	0	0	0	0	0
miR-208b-3p	0	0	0	0	0	0	0	0	0	0	0	0	0	0	0	0	0	0	0	0	0	0	0	0	0	0	0	0	0	0	0	0	0	0	0	0	0	0	0	0	0	0	0	0	0	0	0	0	0
miR-208b-5p	0	0	0	0	0	0	0	0	0	0	0	0	0	0	0	0	0	0	0	0	0	0	0	0	0	0	0	0	0	0	0	0	0	0	0	0	0	0	0	0	0	0	0	0	0	0	0	0	0
miR-20a-3p	0	0	0	0	0	0	0	0	0	0	0	0	0	0	0	0	0	0	0	0	0	0	0	0	0	0	0	0	0	0	0	0	0	0	0	0	0	0	0	0	0	0	0	0	0	0	0	0	0
miR-20b-3p	0	0	0	0	0	0	0	9	0	0	0	0	0	0	0	0	0	0	0	0	0	0	0	0	0	0	0	0	0	0	0	0	0	0	0	0	0	0	0	0	0	0	0	0	0	2	0	0	0
miR-20b-5p	0	0	0	0	3	0	0	0	1	3	0	0	0	0	1	2	0	0	6	0	0	0	0	0	0	0	26	0	0	0	0	13	0	0	0	0	0	0	1	0	0	0	0	0	8	0	0	0	0
miR-210-3p	0	0	0	0	4	0	16	0	3	0	0	0	1	0	7	9	0	0	0	0	0	0	0	0	0	0	29	0	0	0	0	10	0	0	0	0	0	0	2	0	26	38	23	0	2	0	39	37	12
miR-210-5p	0	0	0	0	0	3	0	0	0	0	0	0	0	0	0	0	0	0	0	0	0	0	0	0	11	0	0	0	4	0	0	0	0	0	0	0	0	0	0	0	0	0	0	0	0	0	0	0	0
miR-2113	0	0	0	0	0	0	0	0	0	0	0	0	0	0	0	0	0	0	0	0	0	0	0	0	0	0	0	0	0	0	0	0	0	0	0	0	0	0	0	0	0	0	0	0	0	0	0	0	0
miR-211-3p	0	0	0	0	0	0	0	0	0	0	0	0	0	0	0	0	0	0	0	0	0	0	0	0	0	0	0	0	0	0	0	0	0	0	0	0	0	0	0	0	0	0	0	0	0	0	0	0	0
miR-2114-3p	0	0	0	0	0	0	0	0	0	0	0	0	0	0	0	0	0	0	0	0	0	0	0	0	0	0	0	0	0	0	0	0	0	0	0	0	0	0	0	0	0	0	0	0	0	0	0	0	0
miR-2114-5p	0	0	0	0	0	0	0	0	0	0	0	0	0	0	0	0	0	0	0	0	0	0	0	0	0	0	0	0	0	0	0	0	0	0	0	0	0	0	0	0	0	0	0	0	0	0	0	0	0
miR-2115-3p	0	5	0	0	0	0	0	0	0	1	0	0	0	0	0	0	0	0	0	0	0	0	0	0	0	0	0	0	0	0	0	0	0	0	0	0	0	0	0	0	0	3	0	0	0	0	0	0	0
miR-2115-5p	0	0	0	0	0	0	0	0	0	0	0	0	0	0	0	0	0	0	0	0	0	0	0	0	0	0	0	0	0	0	0	0	0	0	0	0	0	0	0	0	0	0	0	0	0	0	0	0	0
miR-211-5p	0	0	0	0	0	0	0	0	0	0	0	0	0	0	2	0	0	0	0	3	0	0	0	0	0	0	0	0	0	0	0	0	0	0	0	0	0	0	0	0	0	0	0	0	0	0	0	0	0
miR-2116-3p	0	0	0	0	0	0	0	0	0	0	0	0	0	0	0	0	0	0	0	0	0	0	0	0	0	0	0	0	0	0	0	0	0	0	0	0	0	0	0	0	0	0	0	0	0	0	0	0	0
miR-2116-5p	0	0	0	0	0	0	0	0	0	0	0	0	0	0	0	0	0	0	0	0	0	0	0	0	0	0	0	0	0	0	0	0	0	0	0	0	0	0	0	0	0	0	0	0	0	0	0	0	0
miR-2117	0	0	0	0	0	0	0	0	0	0	0	0	0	0	0	0	0	0	0	0	0	0	0	0	0	0	0	0	0	0	0	0	0	0	0	0	0	0	0	0	0	0	0	0	0	0	0	0	0
miR-214-3p	0	0	0	0	0	0	0	0	0	0	0	0	0	0	0	0	0	0	0	0	0	0	0	0	0	0	25	0	0	0	0	0	0	0	0	0	0	0	0	0	7	6	24	3	0	0	25	0	0
miR-214-5p	0	0	0	2	0	0	0	0	0	0	0	0	0	0	0	0	0	0	0	0	0	0	0	0	0	0	7	0	4	0	0	0	0	0	0	0	0	0	0	0	0	0	0	0	0	0	0	0	0
miR-215-3p	0	0	0	0	0	0	0	0	0	0	0	0	0	0	0	0	0	0	0	0	0	0	0	0	0	0	0	0	0	0	0	0	0	0	0	0	0	0	0	0	0	0	0	0	0	0	0	0	0
miR-216a-3p	0	0	0	0	0	0	0	0	0	0	0	0	0	0	0	0	0	0	0	0	0	0	0	0	0	0	0	0	0	0	0	0	0	0	0	0	0	0	0	0	0	0	0	0	0	0	0	0	0
miR-216a-5p	0	0	0	0	0	0	0	0	0	0	0	0	0	0	0	0	0	0	0	0	0	0	0	0	0	0	0	0	0	0	0	9	0	0	0	0	0	0	0	0	0	0	0	0	0	0	0	0	0
miR-216b-3p	0	0	0	0	0	0	0	0	0	0	0	0	0	0	0	0	0	0	0	0	0	0	0	0	0	0	0	0	0	0	0	0	0	0	0	0	0	0	0	0	0	0	0	0	0	0	0	0	0
miR-216b-5p	0	0	0	0	0	0	0	0	0	0	0	0	0	0	0	0	0	0	0	0	0	0	0	0	0	0	0	0	0	0	0	0	0	0	0	0	0	0	0	0	0	0	0	0	0	0	0	0	0
miR-217-3p	0	0	0	0	0	0	0	0	0	0	0	0	0	0	0	0	0	0	0	0	0	0	0	0	0	0	0	0	0	0	0	0	0	0	0	0	0	0	0	0	0	0	0	0	0	0	0	0	0
miR-218-1-3p	0	0	0	0	0	0	0	0	0	0	0	0	0	0	0	0	0	0	0	0	0	0	0	0	0	0	0	0	0	0	0	0	0	0	0	0	0	0	0	0	0	0	0	0	0	0	0	0	0
miR-218-2-3p	0	0	0	0	0	0	0	0	0	0	0	0	0	0	0	0	0	0	0	0	0	0	0	0	0	0	0	0	0	0	0	0	0	0	0	0	0	0	0	0	0	0	0	0	0	0	0	0	0
miR-218-5p	0	0	0	0	0	0	0	0	0	0	0	0	0	0	4	0	0	0	0	0	0	0	0	0	0	0	85	0	0	0	0	0	0	0	0	0	0	0	0	0	9	22	26	0	0	0	0	32	0
miR-219a-1-3p	0	0	0	0	0	0	0	0	0	0	1	0	0	0	0	4	0	0	0	0	0	0	0	0	0	0	0	0	0	0	0	0	0	0	0	0	0	0	0	0	0	0	3	0	0	0	0	0	0
miR-219a-2-3p	0	0	0	0	0	0	0	0	0	0	0	0	0	0	0	0	0	0	0	0	0	0	0	0	0	0	0	0	0	0	0	0	0	0	0	0	0	0	0	0	0	0	0	0	0	0	0	0	0
miR-219a-5p	0	0	0	0	0	0	0	0	0	0	0	0	0	0	0	0	0	0	0	0	0	0	0	0	0	0	0	0	0	0	0	0	0	0	0	0	0	0	0	0	0	0	0	0	0	0	0	0	0
miR-219b-3p	0	0	0	0	0	0	0	0	0	0	0	0	0	0	0	0	0	0	0	0	0	0	0	0	0	0	0	0	0	0	0	0	0	0	0	0	0	0	0	0	0	0	0	0	0	0	0	0	0
miR-219b-5p	0	0	0	0	0	0	0	0	0	0	0	0	0	0	0	0	0	0	0	0	0	0	0	0	0	0	0	0	0	0	0	0	0	0	0	0	0	0	0	0	0	0	0	0	0	0	0	0	0
miR-221-5p	0	0	0	0	0	0	4	0	4	1	0	1	0	0	2	0	0	0	0	9	0	0	0	0	0	0	0	0	2	0	0	1	0	0	0	0	0	0	0	0	1	0	6	1	1	0	0	0	0
miR-222-5p	0	0	0	0	0	0	0	3	1	0	0	0	0	0	0	1	0	0	0	0	0	0	0	0	0	0	3	0	0	0	0	0	0	0	0	0	0	0	0	3	0	0	0	0	0	0	0	0	0
miR-223-5p	0	0	0	2	0	0	4	5	0	1	7	0	4	1	5	3	1	0	0	7	3	1	0	0	2	28	31	14	26	1	0	13	0	1	0	6	2	0	0	3	0	0	7	14	13	0	5	0	0
miR-224-3p	0	0	0	0	0	0	0	0	0	0	0	0	0	0	0	0	0	0	0	0	0	0	0	0	0	0	0	0	0	0	0	0	0	0	0	0	0	0	0	0	0	0	0	0	0	0	0	0	0
miR-224-5p	0	0	0	0	2	0	0	0	0	3	0	0	0	0	2	3	0	0	0	1	0	0	1	0	0	7	3	5	1	7	0	6	4	0	0	0	0	0	0	0	0	9	0	0	0	0	3	17	5
miR-2276-3p	0	0	0	0	0	0	0	0	0	0	0	0	0	0	0	0	0	0	0	0	0	0	0	0	0	0	3	0	0	0	0	0	0	0	0	0	0	0	0	0	0	0	0	0	0	0	0	0	0
miR-2276-5p	0	0	0	0	0	0	0	0	0	0	0	0	0	0	0	0	0	0	0	0	0	0	0	0	0	0	0	0	0	0	0	0	0	0	0	0	0	0	0	0	0	0	2	0	0	0	0	0	0
miR-2277-3p	0	0	0	0	0	0	8	0	1	0	0	0	0	0	0	0	0	0	0	0	0	0	0	0	0	0	6	0	0	0	0	5	0	0	0	0	0	0	0	0	0	8	0	0	0	0	0	0	6
miR-2277-5p	0	0	0	0	0	0	0	0	0	0	0	0	0	0	0	0	0	0	0	0	0	0	0	0	0	0	0	0	0	0	0	0	0	0	0	0	0	0	0	0	0	0	0	0	0	0	0	0	0
miR-2278	0	0	0	0	0	0	0	0	0	0	0	0	0	0	0	0	0	0	0	0	0	0	0	0	0	0	0	0	0	0	0	0	0	0	0	0	0	0	0	0	0	0	0	0	0	0	0	0	0
miR-2355-3p	0	0	0	0	0	0	0	0	0	0	0	0	0	0	0	0	0	0	0	0	0	0	0	0	0	0	0	0	0	0	0	0	0	0	0	0	0	0	0	0	0	0	0	0	0	0	0	0	0
miR-2392	0	0	0	0	0	0	0	0	0	0	0	0	0	0	0	0	0	0	0	0	0	0	0	0	0	0	0	0	0	0	0	0	0	0	0	0	0	0	0	0	0	0	0	0	0	0	0	0	0
miR-23a-5p	0	2	0	0	0	0	0	0	0	0	0	0	0	0	0	0	0	0	0	0	0	0	0	0	0	0	0	0	0	0	0	0	0	0	6	0	0	0	0	0	0	0	0	0	0	0	0	0	0
miR-23b-5p	0	0	0	0	0	0	0	0	0	0	0	0	0	0	0	0	0	0	0	0	0	0	0	0	0	0	0	0	0	0	0	0	0	0	0	0	0	0	0	0	24	4	3	0	0	0	8	0	0
miR-23c	0	0	0	0	0	0	0	0	0	0	0	0	0	0	0	0	0	0	0	0	0	0	0	0	0	0	0	0	0	0	0	0	0	0	0	0	0	0	0	0	0	0	0	0	0	0	0	0	0
miR-24-1-5p	0	2	0	0	0	0	0	0	0	0	0	0	0	0	0	0	0	0	0	0	0	0	0	0	0	0	9	0	0	0	0	0	0	0	0	0	0	0	0	0	0	0	0	0	0	0	0	0	0
miR-24-2-5p	0	3	0	0	2	0	0	0	0	2	18	2	0	2	7	3	0	0	0	4	0	0	0	0	0	16	0	7	4	18	0	0	0	0	0	0	0	0	0	0	14	4	15	0	0	0	11	0	0
miR-2467-3p	0	0	0	0	0	0	0	0	0	0	0	0	0	0	0	0	0	0	0	0	0	0	0	0	0	0	0	0	0	0	0	0	0	0	0	0	0	0	0	0	0	0	0	0	0	0	0	0	0
miR-2467-5p	0	0	0	0	0	0	0	0	0	0	0	0	0	3	0	4	0	0	0	0	0	0	0	0	0	0	0	0	0	0	0	0	0	0	0	0	0	0	0	0	0	0	0	0	0	0	0	0	0
miR-25-5p	0	0	0	0	2	0	0	10	3	6	0	0	1	0	7	5	0	0	0	0	0	6	0	0	0	10	7	12	2	4	3	13	0	0	0	0	0	0	0	0	16	0	9	0	8	0	0	0	24
miR-2681-3p	0	0	0	0	0	0	0	0	0	0	0	0	0	0	0	0	0	0	0	0	0	0	0	0	0	0	0	0	0	0	0	0	0	0	0	0	0	0	0	0	0	0	0	0	0	0	0	0	0
miR-2681-5p	0	0	0	0	0	0	0	0	0	0	0	0	0	0	0	0	0	0	0	0	0	0	0	0	0	0	0	0	0	0	0	0	0	0	0	0	0	0	0	0	0	0	0	0	0	0	0	0	0
miR-2682-3p	0	0	0	0	0	0	0	0	0	0	0	0	0	0	0	0	0	0	0	0	0	0	0	0	0	0	0	0	0	0	0	0	0	0	0	0	0	0	0	0	0	0	0	0	0	0	0	0	0
miR-2682-5p	0	0	0	0	0	0	0	0	0	0	0	0	0	0	0	0	0	0	0	0	0	0	0	0	0	0	0	0	0	0	0	0	0	0	0	0	0	0	0	0	0	0	0	0	0	0	0	0	0
miR-26a-1-3p	0	0	0	3	0	0	0	0	0	0	0	0	0	0	0	0	0	0	0	0	0	0	0	0	0	0	1	11	0	0	0	0	0	0	0	0	0	0	0	0	0	0	0	0	0	0	0	0	0
miR-26a-2-3p	0	0	0	0	0	0	0	0	0	0	0	0	0	0	0	0	0	0	0	0	0	0	0	0	0	0	0	0	0	0	0	0	0	0	0	0	0	0	0	0	0	0	2	0	0	0	0	0	0
miR-27b-5p	0	0	0	0	5	5	8	0	0	5	15	0	0	5	9	6	0	0	0	4	0	0	0	0	0	2	100	0	9	8	0	14	0	0	0	2	0	0	0	0	65	64	49	13	0	0	24	38	0
miR-2861	0	0	0	0	0	0	0	0	0	0	0	0	0	0	0	0	0	0	0	0	0	0	0	0	0	0	0	0	0	0	0	0	0	0	0	0	0	0	0	0	0	0	0	0	0	0	0	0	0
miR-2909	0	0	0	0	0	0	0	0	0	0	0	0	0	0	0	0	0	0	0	0	0	0	0	0	0	0	0	0	0	0	0	0	0	0	0	0	0	0	0	0	0	0	0	0	0	0	0	0	0
miR-296-3p	0	1	0	0	0	0	0	0	0	0	0	0	0	0	0	0	0	0	0	9	0	0	0	0	0	0	0	0	0	0	0	0	0	0	0	0	0	0	0	0	0	0	0	0	4	0	0	0	0
miR-296-5p	0	0	0	0	0	0	0	0	0	0	0	0	0	0	0	0	0	0	0	0	0	0	0	0	0	0	0	0	0	0	0	0	0	0	0	0	0	0	0	0	0	0	0	0	0	0	0	0	0
miR-297	0	0	0	0	0	0	0	0	0	0	0	0	0	0	0	0	0	0	0	0	0	0	0	0	0	0	0	0	0	0	0	0	0	0	0	0	0	0	0	0	0	0	0	0	0	0	0	0	0
miR-298	0	0	0	0	0	0	0	0	0	0	0	0	0	0	0	0	0	0	0	0	0	0	0	0	0	0	0	0	0	0	0	0	0	0	0	0	0	0	0	0	0	0	0	0	0	0	0	0	0
miR-299-3p	0	0	0	0	3	0	0	0	0	0	0	0	0	0	0	0	0	0	0	0	0	0	0	0	0	0	0	0	0	0	0	3	0	0	0	0	0	0	0	0	0	0	0	0	0	0	0	0	0
miR-299-5p	0	0	0	0	0	0	0	0	0	0	0	0	0	0	0	0	0	0	0	0	0	0	0	0	0	0	0	0	0	0	0	0	0	0	0	0	0	0	0	0	0	0	0	0	0	0	0	0	0
miR-29a-5p	0	0	0	0	0	0	0	0	0	0	0	0	0	0	0	0	0	0	0	0	0	0	0	0	0	0	0	0	0	0	0	0	0	0	0	0	0	0	0	0	0	0	0	0	0	0	0	0	0
miR-29b-1-5p	0	0	0	0	0	0	0	0	0	0	0	3	0	0	0	0	0	0	0	0	0	0	0	0	0	0	0	0	0	0	0	0	0	0	0	0	0	0	0	0	0	0	0	0	0	0	0	0	0
miR-29b-2-5p	0	0	0	0	0	0	0	0	0	0	0	0	0	0	0	0	0	0	0	0	0	0	0	0	0	0	9	0	0	0	0	0	0	0	7	0	0	0	0	0	0	8	21	0	0	0	0	16	0
miR-29c-5p	0	0	0	0	0	0	0	0	0	0	0	0	0	0	0	0	0	0	0	0	0	0	0	0	0	0	0	0	0	0	0	0	0	0	0	0	0	0	0	0	0	1	0	0	0	0	0	1	4
miR-300	0	0	0	0	0	0	0	0	0	0	0	0	0	0	0	0	0	0	0	0	0	0	0	0	0	0	0	0	0	0	0	0	0	0	0	0	0	0	0	0	0	0	0	0	0	0	0	0	0
miR-301a-5p	0	0	0	0	0	0	0	0	0	0	0	0	0	0	0	0	0	0	0	0	0	0	0	0	0	0	0	0	0	0	0	5	0	0	0	0	0	0	0	0	0	0	3	0	0	0	8	0	0
miR-301b-3p	0	0	0	0	0	0	0	0	0	0	7	2	0	0	0	0	0	0	0	2	0	0	0	0	0	0	10	0	2	0	0	0	0	0	0	0	0	0	0	0	0	0	0	0	0	0	0	0	0
miR-301b-5p	0	0	0	0	0	0	0	0	0	0	0	0	0	0	0	0	0	0	0	0	0	0	0	0	0	0	0	0	0	0	0	0	0	0	0	0	0	0	0	0	0	0	0	0	0	0	0	0	0
miR-302a-3p	0	0	0	0	0	0	0	0	0	0	0	0	0	0	0	0	0	0	0	0	0	0	0	0	0	0	0	0	0	0	0	0	0	0	0	0	0	0	0	0	0	0	0	0	0	0	0	0	0
miR-302a-5p	0	0	0	0	0	0	0	0	0	0	0	0	0	0	0	0	0	0	0	0	0	0	0	0	0	0	0	0	0	0	0	0	0	0	0	0	0	0	0	0	0	0	0	0	0	0	0	0	0
miR-302b-3p	0	0	0	0	0	0	0	0	0	0	0	0	0	0	0	0	0	0	0	0	0	0	0	0	0	0	0	0	0	0	0	0	0	0	0	0	0	0	0	0	0	0	0	0	0	0	0	0	0
miR-302b-5p	0	0	0	0	0	0	0	0	0	0	0	0	0	0	0	0	0	0	0	0	0	0	0	0	0	0	0	0	0	0	0	0	0	0	0	0	0	0	0	0	0	0	0	0	0	0	0	0	0
miR-302c-3p	0	0	0	0	0	0	0	0	0	0	0	0	0	0	0	0	0	0	0	0	0	0	0	0	0	0	0	0	0	0	0	0	0	0	0	0	0	0	0	0	0	0	0	0	0	0	0	0	0
miR-302c-5p	0	0	0	0	0	0	0	0	0	0	0	0	0	0	0	0	0	0	0	0	0	0	0	0	0	0	0	0	0	0	0	0	0	0	0	0	0	0	0	0	0	0	0	0	0	0	0	0	0
miR-302d-3p	0	0	0	0	0	0	0	0	0	0	0	0	0	0	0	0	0	0	0	0	0	0	0	0	0	0	0	0	0	0	0	0	0	0	0	0	0	0	0	0	0	0	0	0	0	0	0	0	0
miR-302d-5p	0	0	0	0	0	0	0	0	0	0	0	0	0	0	0	0	0	0	0	0	0	0	0	0	0	0	0	0	0	0	0	0	0	0	0	0	0	0	0	0	0	0	0	0	0	0	0	0	0
miR-302e	0	0	0	0	0	0	0	0	0	0	0	0	0	0	0	0	0	0	0	0	0	0	0	0	0	0	0	0	0	0	0	0	0	0	0	0	0	0	0	0	0	0	0	0	0	0	0	0	0
miR-302f	0	0	0	0	0	0	0	0	0	0	0	0	0	0	0	0	0	0	0	0	0	0	0	0	0	0	0	0	0	0	0	0	0	0	0	0	0	0	0	0	0	0	0	0	0	0	0	0	0
miR-3059-3p	0	0	0	0	0	0	0	0	0	0	0	0	0	0	0	0	0	0	0	0	0	0	0	0	0	0	0	0	0	0	0	0	0	0	0	0	0	0	0	0	0	0	0	0	0	0	0	0	0
miR-3059-5p	0	0	0	0	0	0	0	0	0	0	0	0	0	0	0	0	0	0	0	0	0	0	0	0	0	0	0	0	0	0	0	0	0	0	0	0	0	0	0	0	0	0	0	0	0	0	0	0	0
miR-3064-3p	0	0	0	0	0	0	0	0	0	0	0	0	0	0	0	0	0	0	0	0	0	0	0	0	0	0	0	0	0	0	0	0	0	0	0	0	0	0	0	0	0	0	0	0	0	0	0	0	0
miR-3064-5p	0	0	0	0	0	0	0	0	0	0	0	0	0	0	1	0	0	0	0	0	0	0	0	0	0	0	0	0	0	0	7	0	0	0	0	0	0	0	0	0	0	0	0	0	0	0	0	0	0
miR-3065-3p	0	0	0	0	0	0	0	0	0	0	0	0	0	0	1	0	0	0	0	0	0	0	0	0	0	0	0	0	0	0	0	0	0	0	0	0	0	0	0	0	0	0	0	0	0	0	0	0	0
miR-3065-5p	0	0	0	0	0	0	0	0	0	0	0	0	0	0	0	0	0	0	0	0	0	0	0	0	4	0	0	0	0	0	0	0	0	0	0	0	0	0	0	0	0	0	0	0	0	0	0	0	0
miR-3074-3p	0	0	0	0	0	0	0	0	0	0	0	0	0	0	0	0	0	0	0	0	0	0	0	0	0	0	0	0	0	0	0	0	0	0	0	0	0	0	0	0	0	0	0	0	0	0	0	0	0
miR-3085-3p	0	0	0	0	0	0	0	0	0	0	0	0	0	0	0	0	0	0	0	0	0	0	0	0	0	0	0	0	0	0	0	0	0	0	0	0	0	0	0	0	0	0	0	0	0	0	0	0	0
miR-3085-5p	0	0	0	0	0	0	0	0	0	0	0	0	0	0	0	0	0	0	0	0	0	0	0	0	0	0	0	0	0	0	0	0	0	0	0	0	0	0	0	0	0	0	0	0	0	0	0	0	0
miR-30b-3p	0	0	0	0	0	2	0	0	2	0	0	0	0	0	1	1	0	2	0	13	0	1	0	0	0	0	5	0	3	0	6	0	0	0	0	8	0	0	0	0	15	0	9	24	0	0	6	0	3
miR-30c-1-3p	0	0	0	0	0	0	0	9	0	0	0	0	0	0	0	2	0	0	0	4	0	0	0	0	0	0	0	0	0	0	0	0	0	0	0	0	0	1	0	0	11	0	3	0	0	7	0	0	5
miR-30c-2-3p	0	1	1	0	0	0	2	0	6	0	0	0	4	1	4	15	0	0	0	0	0	0	0	0	0	8	27	0	2	0	14	6	0	0	0	0	0	0	0	0	27	19	67	0	0	12	14	45	14
miR-30d-3p	0	0	0	0	0	0	0	0	0	0	0	0	0	0	3	0	0	0	0	1	0	0	0	0	0	0	4	0	2	0	0	0	0	0	0	0	0	0	0	1	0	0	34	0	0	0	0	0	0
miR-3115	0	0	0	0	0	0	0	0	0	0	0	0	0	0	0	0	0	0	0	0	0	0	0	0	0	0	0	0	0	0	0	0	0	0	0	0	0	0	0	0	0	0	0	0	0	0	0	0	0
miR-3116	0	0	0	0	0	0	0	0	0	0	0	0	0	0	0	0	0	0	0	0	0	0	0	0	0	0	0	0	0	0	0	0	0	0	0	0	0	0	0	0	0	0	0	0	0	0	0	0	0
miR-3117-3p	0	0	0	0	0	0	0	0	0	0	0	0	0	0	0	0	0	0	0	0	0	0	0	0	0	0	0	0	0	0	0	0	0	0	0	0	0	0	0	0	0	0	0	0	0	0	0	0	0
miR-3117-5p	0	0	0	0	0	0	0	0	0	0	0	0	0	0	0	0	0	0	0	0	0	0	0	0	0	0	0	0	0	0	0	0	0	0	0	0	0	0	0	0	0	0	0	0	0	0	0	0	0
miR-3118	0	0	0	0	0	0	0	0	0	0	0	0	0	0	0	0	0	0	0	0	0	0	0	0	0	0	0	0	0	0	0	0	0	0	0	0	0	0	0	0	0	0	0	0	0	0	0	0	0
miR-3119	0	0	0	0	0	0	0	0	0	0	0	0	0	0	0	0	0	0	0	0	0	0	0	0	0	0	0	0	0	0	0	0	0	0	0	0	0	0	0	0	0	0	0	0	0	0	0	0	0
miR-3120-3p	0	0	0	0	0	0	0	0	0	0	0	0	0	2	0	0	0	0	0	0	0	0	0	0	0	0	7	0	3	0	0	10	0	0	0	0	0	0	0	0	0	0	0	0	0	0	0	0	0
miR-3120-5p	0	0	0	0	0	0	0	0	0	0	0	0	0	0	0	0	0	0	0	0	0	0	0	0	0	0	0	0	0	0	0	0	0	0	0	0	0	0	0	0	0	0	0	0	0	0	0	0	0
miR-3121-3p	0	0	0	0	0	0	0	0	0	0	0	0	0	0	0	0	0	0	0	0	0	0	0	0	0	0	0	0	0	0	0	0	0	0	0	0	0	0	0	0	0	0	0	0	0	0	0	0	0
miR-3121-5p	0	0	0	0	0	0	0	0	0	0	0	0	0	0	0	0	0	0	0	0	0	0	0	0	0	0	0	0	0	0	0	0	0	0	0	0	0	0	0	0	0	0	0	0	0	0	0	0	0
miR-3122	0	0	0	0	0	0	0	0	0	0	0	0	0	0	0	0	0	0	0	0	0	0	1	0	0	0	0	0	0	0	0	0	0	0	0	0	0	0	0	0	0	0	0	0	0	0	0	0	0
miR-3123	0	0	0	0	0	0	0	0	0	0	0	0	0	0	0	0	0	0	0	0	0	0	0	0	0	0	0	0	0	0	0	0	0	0	0	0	0	0	0	0	0	0	0	0	0	0	0	0	0
miR-3124-3p	0	0	0	0	0	0	0	0	0	0	0	0	0	0	0	0	0	0	0	0	0	0	0	0	0	0	0	0	0	0	0	0	0	0	0	0	0	0	0	0	0	0	0	0	0	0	0	0	0
miR-3124-5p	0	2	0	0	0	0	0	0	0	6	0	0	0	0	0	1	0	0	0	0	0	0	0	0	0	0	0	0	0	0	0	0	0	0	0	0	0	0	0	0	0	0	0	0	0	5	0	0	0
miR-3125	0	0	0	0	0	0	0	0	0	0	0	0	0	0	0	0	0	0	0	0	0	0	0	0	0	0	0	0	0	0	0	0	0	0	0	0	0	0	0	0	0	0	0	0	0	0	0	0	0
miR-3126-3p	0	0	0	0	0	0	0	0	0	0	0	0	0	0	0	0	0	0	0	0	0	0	0	0	0	0	0	0	0	0	0	0	0	0	0	0	0	0	0	0	0	0	0	0	0	0	0	0	0
miR-3126-5p	0	0	0	0	0	0	0	0	0	0	0	0	0	0	0	0	0	0	0	0	0	0	0	0	0	0	0	0	0	0	0	0	0	0	0	0	0	0	0	0	0	0	0	0	0	0	0	0	0
miR-3127-3p	0	0	0	0	0	0	0	0	0	0	0	0	0	0	0	0	0	0	0	5	0	0	0	0	0	0	0	0	0	0	0	0	0	0	0	0	0	0	0	0	0	0	0	0	0	0	0	0	0
miR-3127-5p	0	0	0	0	1	0	0	0	0	0	0	0	0	0	0	0	0	0	0	0	0	0	0	0	4	0	9	0	0	0	0	0	0	0	0	0	0	0	0	0	0	0	0	0	0	0	6	0	0
miR-3128	0	0	0	0	0	0	0	0	0	0	0	0	0	0	0	0	0	0	0	0	0	0	0	0	0	0	0	0	0	0	0	0	0	0	0	0	0	0	0	1	0	0	0	0	0	0	0	0	0
miR-3129-3p	0	0	0	0	0	0	0	0	0	0	0	0	0	0	0	0	0	0	0	0	0	0	0	0	0	0	0	0	0	0	7	0	0	0	0	0	0	0	0	0	0	0	0	0	0	0	0	0	0
miR-3129-5p	0	0	0	0	0	0	0	0	0	0	0	0	0	0	0	0	0	0	0	0	0	0	0	0	0	0	0	0	0	0	0	0	0	0	0	0	0	0	0	0	0	0	0	0	0	0	0	0	0
miR-3130-3p	0	0	0	0	0	0	0	0	0	0	0	0	0	0	0	0	0	0	0	0	0	0	0	0	0	0	3	0	0	0	0	0	0	0	0	0	0	0	0	0	0	0	0	0	0	0	0	0	0
miR-3130-5p	0	0	0	0	0	0	0	0	0	0	0	0	0	0	0	0	0	0	0	0	0	0	0	0	0	0	0	0	0	0	0	0	0	0	0	3	0	0	0	0	5	0	0	0	0	0	0	0	0
miR-3131	0	0	0	0	0	0	0	0	0	0	0	0	0	0	0	0	0	0	0	0	0	0	0	0	0	0	0	0	0	0	0	0	0	0	0	0	0	0	0	0	0	0	0	0	0	0	0	0	0
miR-3132	0	0	0	0	0	0	0	0	0	0	0	0	0	0	0	0	0	0	0	0	0	0	0	0	0	0	0	0	0	0	0	0	0	0	0	0	0	0	0	0	0	0	0	0	0	0	0	0	0
miR-3133	0	0	0	0	0	0	0	0	0	0	0	0	0	0	0	0	0	0	0	0	0	0	0	0	0	0	0	0	0	0	0	0	0	0	0	0	0	0	0	0	0	0	0	0	0	0	0	0	0
miR-3134	0	0	0	0	0	0	0	0	0	0	0	0	0	0	0	0	0	0	0	0	0	0	0	0	0	0	0	0	0	0	0	0	0	0	0	0	0	0	0	0	0	0	0	0	0	0	0	0	0
miR-3135a	0	0	0	0	0	0	0	0	0	0	0	0	0	0	0	0	0	0	0	0	0	0	0	0	0	0	0	0	0	0	0	0	0	0	0	0	0	0	0	0	0	0	0	0	0	0	0	0	0
miR-3136-3p	0	0	0	0	0	0	0	0	0	0	0	0	0	0	0	0	0	0	0	0	0	0	0	0	0	0	0	0	0	0	0	0	0	0	0	0	0	0	0	0	0	0	0	0	0	0	0	0	0
miR-3136-5p	0	0	0	0	0	0	0	0	0	0	0	0	0	0	0	0	0	0	0	0	0	0	0	0	0	0	0	0	0	0	0	0	0	0	0	0	0	0	0	0	0	0	0	0	0	0	0	0	0
miR-3137	0	0	0	0	0	0	0	0	0	0	0	0	0	0	0	0	0	0	0	0	0	0	0	0	0	0	0	0	0	0	0	0	0	0	0	0	0	0	0	0	0	0	0	0	0	0	0	0	0
miR-3138	0	0	0	0	0	0	0	0	0	0	0	0	0	0	0	0	0	0	0	0	0	0	0	0	0	0	0	0	0	0	0	0	0	0	0	0	0	0	0	0	0	0	0	0	0	0	0	0	0
miR-3139	0	0	0	0	0	0	0	0	0	0	0	0	0	0	0	0	0	0	0	0	0	0	0	0	0	0	0	0	0	0	0	0	0	0	0	0	0	0	0	0	0	0	0	0	0	0	0	0	0
miR-31-3p	0	0	0	0	0	0	0	0	0	0	0	0	0	0	0	0	0	0	0	0	0	0	0	0	0	0	0	0	0	0	0	0	0	0	0	0	0	0	0	0	0	0	0	0	0	0	0	0	0
miR-3140-3p	0	0	0	0	0	0	0	0	0	0	0	0	0	0	0	0	0	0	0	0	0	0	0	0	0	0	0	0	0	0	0	0	0	0	0	0	0	0	0	0	0	0	0	0	0	0	0	0	0
miR-3140-5p	0	0	0	0	0	0	0	0	0	0	0	0	0	0	0	0	0	0	0	0	0	0	0	0	0	0	0	0	0	0	0	0	0	0	0	0	0	0	0	0	0	0	0	0	0	0	0	0	0
miR-3141	0	0	0	0	0	0	0	0	0	0	0	0	0	0	0	0	0	0	0	0	0	0	0	0	0	0	0	0	0	0	0	0	0	0	0	0	0	0	0	0	0	0	0	0	0	0	0	0	0
miR-3142	0	0	0	0	0	0	0	0	0	0	0	0	0	0	0	0	0	0	0	0	0	0	0	0	0	0	0	0	0	0	0	0	0	0	0	0	0	0	0	0	0	0	0	0	0	0	0	0	0
miR-3143	0	0	0	0	0	0	0	0	0	0	0	0	0	0	0	0	0	0	0	0	0	0	0	0	0	0	0	0	0	0	0	0	0	0	0	0	0	0	0	0	0	0	0	0	0	0	0	0	0
miR-3144-3p	0	0	0	0	0	0	0	0	0	0	0	0	0	0	0	0	0	0	0	0	0	0	0	0	0	0	0	0	0	0	0	0	0	0	0	0	0	0	0	0	0	0	0	0	0	0	0	0	0
miR-3144-5p	0	0	0	0	0	0	0	0	0	0	0	0	0	0	0	0	0	0	0	0	0	0	0	0	0	0	0	0	0	0	0	0	0	0	0	0	0	0	0	0	0	0	0	0	0	0	0	0	0
miR-3145-3p	0	0	0	0	0	0	0	0	0	0	0	0	0	0	0	0	0	0	0	0	0	0	0	0	0	0	0	0	0	0	0	0	0	0	0	0	0	0	0	0	0	0	0	0	0	0	0	0	0
miR-3145-5p	0	0	0	0	0	0	0	0	0	0	0	0	0	0	0	0	0	0	0	0	0	0	0	0	0	0	0	0	0	0	0	0	0	0	0	0	0	0	0	0	0	0	0	0	0	0	0	0	0
miR-3146	0	0	0	0	0	0	0	0	0	0	0	0	0	0	0	0	0	0	0	0	0	0	0	0	0	0	0	0	0	0	0	0	0	0	0	0	0	0	0	0	0	0	0	0	0	0	0	0	0
miR-3147	0	0	0	0	0	0	0	0	0	0	0	0	0	0	0	0	0	0	0	0	0	0	0	0	0	0	0	0	0	0	0	0	0	0	0	0	0	0	0	0	0	0	0	0	0	0	0	0	0
miR-3148	0	0	0	0	0	0	0	0	0	0	0	0	0	0	0	0	0	0	0	0	0	0	0	0	0	0	0	0	0	0	0	0	0	0	0	0	0	0	0	0	0	0	0	0	0	0	0	0	0
miR-3149	0	0	0	0	0	0	0	0	0	0	0	0	0	0	0	0	0	0	0	0	0	0	0	0	0	0	0	0	0	0	0	0	0	0	0	0	0	0	0	0	0	0	0	0	0	0	0	0	0
miR-3150a-3p	0	0	0	0	0	0	0	0	0	0	0	0	0	0	0	0	0	0	0	0	0	0	0	0	0	0	0	0	0	0	0	0	0	0	0	0	0	0	0	0	0	0	0	0	0	0	0	0	0
miR-3150a-5p	0	0	0	0	0	0	0	0	0	0	0	0	0	0	0	0	0	0	0	0	0	0	0	0	0	0	0	0	0	0	0	0	0	0	0	0	0	0	0	0	0	0	0	0	0	0	0	0	0
miR-3150b-3p	0	0	0	0	0	0	0	0	0	0	0	0	0	0	0	0	0	0	0	0	0	0	0	0	0	0	0	0	0	0	0	0	0	0	0	0	0	0	0	0	0	0	0	0	0	0	0	0	0
miR-3150b-5p	0	0	0	0	0	0	0	0	0	0	0	0	0	0	0	0	0	0	0	0	0	0	0	0	0	0	0	0	0	0	0	0	0	0	0	0	0	0	0	0	0	0	0	0	0	0	0	0	0
miR-3151-3p	0	0	0	0	0	0	0	0	0	0	0	0	0	0	0	0	0	0	0	0	0	0	0	0	0	0	0	0	0	0	0	0	0	0	0	0	0	0	0	0	0	0	0	0	0	0	0	0	0
miR-3151-5p	0	0	0	0	0	0	0	0	0	0	0	0	0	0	0	0	0	0	0	0	0	0	0	0	0	0	0	0	0	0	0	0	0	0	0	0	0	0	0	0	0	0	0	0	0	0	0	0	0
miR-3152-3p	0	0	0	0	0	0	0	0	0	0	0	0	0	0	0	0	0	0	0	0	0	0	0	0	0	0	0	0	0	0	0	0	0	0	0	0	0	0	0	0	0	0	0	0	0	0	0	0	0
miR-3152-5p	0	0	0	0	0	0	0	0	0	0	0	0	0	0	0	0	0	0	0	0	0	0	0	0	0	0	0	0	0	0	0	0	0	0	0	0	0	0	0	0	0	0	0	0	0	0	0	0	0
miR-3153	0	0	0	0	0	0	0	0	0	0	0	0	0	0	0	0	0	0	0	0	0	0	0	0	0	0	0	0	0	0	0	0	0	0	0	0	0	0	0	0	0	0	0	0	0	0	0	0	0
miR-3154	0	0	0	0	1	0	0	0	0	0	0	0	0	0	0	0	0	0	0	0	0	0	0	0	10	0	6	0	0	0	0	0	0	0	0	0	0	0	0	0	0	0	0	0	0	0	0	0	0
miR-3155a	0	0	0	0	0	0	0	0	0	0	0	0	0	0	0	0	0	0	0	0	0	0	0	0	0	0	0	0	0	0	0	0	0	0	0	0	0	0	0	0	0	0	0	0	0	0	0	0	0
miR-3155b	0	0	0	0	0	0	0	0	0	0	0	0	0	0	0	0	0	0	0	0	0	0	0	0	0	0	0	0	0	0	0	0	0	0	0	0	0	0	0	0	0	0	0	0	0	0	0	0	0
miR-3156-3p	0	0	0	0	0	0	0	0	0	0	0	0	0	0	0	0	0	0	0	0	0	0	0	0	0	0	0	0	0	0	0	0	0	0	0	0	0	0	0	0	0	0	0	0	0	0	0	0	0
miR-3156-5p	0	0	0	0	0	0	0	0	0	0	0	0	0	0	0	0	0	0	0	0	0	0	0	0	0	0	0	0	0	0	0	0	0	0	0	0	0	0	0	0	0	0	0	0	0	0	0	0	0
miR-3157-3p	0	0	0	0	0	0	0	0	0	0	0	0	0	0	0	0	0	0	0	0	0	0	0	0	0	0	0	0	0	0	0	0	0	0	0	0	0	0	0	0	7	0	0	0	0	0	0	0	0
miR-3157-5p	0	0	0	0	0	0	0	0	0	0	0	0	0	0	0	2	0	0	0	0	0	0	0	0	0	0	0	0	0	0	0	0	0	0	0	0	0	0	0	0	0	0	0	0	0	0	0	0	0
miR-3158-5p	0	0	0	0	0	0	0	0	0	0	0	0	0	0	0	0	0	0	0	0	0	0	0	0	0	0	0	0	0	0	0	0	0	0	0	0	0	0	0	0	0	0	0	0	0	0	0	0	0
miR-3159	0	0	0	0	0	0	0	0	0	0	0	0	0	0	0	0	0	0	0	0	0	0	0	0	0	0	4	0	5	0	0	0	0	0	0	0	0	0	0	0	0	0	0	0	0	0	0	10	0
miR-3160-3p	0	0	0	0	0	0	0	0	0	0	0	0	0	0	0	0	0	0	0	0	0	0	0	0	0	0	0	0	0	0	0	0	0	0	0	0	0	0	0	0	0	0	0	0	0	0	0	0	0
miR-3160-5p	0	0	0	0	0	0	0	0	0	0	0	0	0	0	0	0	0	0	0	0	0	0	0	0	0	0	0	0	0	0	0	0	0	0	0	0	0	0	0	0	0	0	0	0	0	0	0	0	0
miR-3161	0	0	0	0	0	0	0	0	0	5	0	0	0	0	0	0	0	0	0	10	0	0	0	0	0	0	0	0	0	0	0	0	0	0	0	0	0	0	0	0	0	0	0	0	0	0	0	0	0
miR-3162-3p	0	0	0	0	0	0	0	0	0	0	0	0	0	0	0	0	0	0	0	0	0	0	0	0	0	0	0	0	0	0	0	0	0	0	0	0	0	0	0	0	0	0	0	0	0	0	0	0	0
miR-3162-5p	0	0	0	0	0	0	0	0	0	0	0	0	0	0	0	0	0	0	0	0	0	0	0	0	0	0	0	0	0	0	0	0	0	0	0	0	0	0	0	0	0	0	0	0	0	0	0	0	0
miR-3163	0	0	0	0	0	0	0	0	0	0	0	0	0	0	0	0	0	0	0	0	0	0	0	0	0	0	0	0	0	0	0	0	0	0	0	0	0	0	0	0	0	0	0	0	5	0	0	0	0
miR-3164	0	0	0	0	0	0	0	0	0	0	0	0	0	0	0	0	0	0	0	0	0	0	0	0	0	0	0	0	0	0	0	0	0	0	0	0	0	0	0	0	0	0	0	0	0	0	0	0	0
miR-3165	0	0	0	0	0	0	0	0	0	0	0	0	0	0	0	0	0	0	0	0	0	0	0	0	0	0	0	0	0	0	0	0	0	0	0	0	0	0	0	0	0	0	0	0	0	0	0	0	0
miR-3166	0	0	0	0	0	0	0	0	0	0	0	0	0	0	0	0	0	0	0	0	0	0	0	0	0	0	0	0	0	0	0	0	0	0	0	0	0	0	0	0	0	0	0	0	0	0	0	0	4
miR-3167	0	0	0	0	0	0	0	0	0	0	0	0	0	0	0	0	0	0	0	0	0	0	0	0	0	0	0	0	0	0	0	0	0	0	0	0	0	0	0	0	0	0	0	0	0	0	0	0	0
miR-3169	0	0	0	0	0	0	0	0	0	0	0	0	0	0	0	0	0	0	0	0	0	0	0	0	0	0	0	0	0	0	0	0	0	0	0	0	0	0	0	0	0	0	0	0	0	0	0	0	0
miR-3170	0	0	0	0	0	0	0	0	0	0	0	0	0	0	0	0	0	0	0	0	0	0	0	0	0	0	0	0	0	0	0	0	0	0	0	0	0	0	0	0	0	0	0	0	0	0	0	0	0
miR-3171	0	0	0	0	0	0	0	0	0	0	0	0	0	0	0	0	0	0	0	0	0	0	0	0	0	0	0	0	0	0	0	0	0	0	0	0	0	0	0	0	0	0	0	0	0	0	0	0	0
miR-3173-3p	0	0	1	0	0	0	0	0	0	0	0	0	0	0	0	0	0	0	0	0	0	0	0	0	0	0	0	0	0	0	0	0	0	0	0	0	0	0	0	0	0	0	0	0	0	0	0	0	0
miR-3173-5p	0	0	0	0	0	0	0	9	0	0	0	0	0	0	2	0	0	0	0	0	0	0	0	0	3	0	0	0	0	0	0	0	0	0	0	0	0	0	0	0	0	0	0	0	0	0	0	0	0
miR-3174	0	0	0	0	0	1	0	0	0	0	0	0	0	0	0	2	0	0	0	0	0	0	0	0	0	0	6	0	0	0	0	0	0	0	0	3	0	0	0	0	9	0	0	0	0	0	0	0	0
miR-3175	0	0	0	0	0	0	0	0	0	0	0	0	0	0	0	0	0	0	0	0	0	0	0	0	0	0	0	0	0	0	0	0	0	0	0	7	0	0	0	0	0	0	0	0	0	0	0	0	0
miR-3177-3p	0	0	0	0	0	1	0	1	0	0	0	0	0	0	0	0	0	0	0	4	0	0	0	0	0	0	3	0	0	0	0	0	0	0	0	0	0	0	0	0	0	0	0	0	0	0	0	0	0
miR-3177-5p	0	0	0	0	0	0	0	0	0	0	0	0	0	0	0	0	0	0	0	0	0	0	0	0	0	0	0	0	0	0	0	0	0	0	0	0	0	0	0	0	0	0	0	0	0	0	0	0	0
miR-3178	0	0	0	0	0	0	0	0	0	0	0	0	0	0	0	0	0	0	0	0	0	0	0	0	0	0	0	0	0	0	0	0	0	0	0	0	0	0	0	0	0	0	0	0	0	0	0	0	0
miR-3179	0	0	0	0	0	0	0	0	0	0	0	0	0	0	0	0	0	0	0	0	0	0	0	0	0	0	0	0	0	0	0	0	0	0	0	0	0	0	0	0	0	0	0	0	0	0	0	0	0
miR-3180	0	0	0	0	0	0	0	0	0	0	0	0	0	0	0	1	0	0	0	0	0	0	0	0	0	0	0	0	0	0	0	0	0	0	0	0	0	0	0	0	0	0	0	0	0	0	0	0	0
miR-3180-3p	0	0	0	0	1	0	0	0	0	0	0	0	0	0	0	0	0	0	0	0	0	0	0	0	0	0	6	0	0	0	0	0	0	1	0	0	0	0	0	0	0	0	0	0	0	0	0	0	0
miR-3180-5p	0	0	0	0	0	0	0	0	0	0	0	0	0	0	0	0	0	0	0	0	0	0	0	0	0	0	0	0	0	0	0	0	0	0	0	0	0	0	0	0	0	0	0	0	0	0	0	0	0
miR-3181	0	0	0	0	0	0	0	0	0	0	0	0	0	0	0	0	0	0	0	0	0	0	0	0	0	0	0	0	0	0	0	0	0	0	0	0	0	0	0	0	0	0	0	0	0	0	0	0	0
miR-3182	0	0	0	0	0	0	0	0	0	0	0	0	1	0	0	0	0	0	0	0	0	0	0	0	0	0	0	0	0	0	0	0	0	0	0	0	0	0	0	0	0	0	0	0	0	0	0	0	7
miR-3183	0	0	0	0	0	0	0	0	0	0	0	0	0	0	0	0	0	0	0	0	0	0	0	0	0	0	0	0	0	0	0	0	0	0	0	0	0	0	0	0	0	0	0	0	0	0	0	0	0
miR-3184-3p	0	0	0	0	0	0	0	0	0	0	0	0	0	0	0	0	0	0	0	0	0	0	0	0	0	0	0	0	0	0	0	0	0	0	0	0	0	0	0	0	0	0	0	0	0	0	0	0	0
miR-3184-5p	0	0	0	0	0	0	0	0	0	0	0	0	0	0	0	0	0	0	0	0	0	0	0	0	0	0	0	0	0	0	0	0	0	0	0	0	0	0	0	0	0	0	0	0	0	0	0	0	0
miR-3185	0	0	0	0	0	0	0	0	0	0	0	0	0	0	0	0	0	0	0	0	0	0	0	0	0	0	0	0	0	0	0	0	0	0	0	0	0	0	0	0	0	0	0	0	0	0	0	0	0
miR-3186-3p	0	0	0	0	0	0	0	0	0	0	0	0	0	0	0	0	0	0	0	0	0	0	0	0	0	0	0	0	0	0	0	0	0	0	0	0	0	0	0	0	0	0	0	0	0	0	0	0	0
miR-3186-5p	0	0	0	0	0	0	0	0	0	0	0	0	0	0	0	0	0	0	0	0	0	0	0	0	0	0	0	0	0	0	0	0	0	0	0	0	0	0	0	0	0	0	0	0	0	0	0	0	0
miR-3187-3p	0	0	0	0	0	1	0	0	0	0	1	0	0	0	0	0	0	0	0	0	0	0	0	0	0	0	0	0	0	0	0	0	0	0	0	0	0	0	2	0	0	0	0	0	0	0	0	0	0
miR-3187-5p	0	0	0	0	0	0	0	0	0	0	0	0	0	0	0	0	0	0	0	0	0	0	0	0	0	0	0	0	0	0	0	0	0	0	0	0	0	0	0	0	0	0	0	0	0	0	0	0	0
miR-3188	0	0	0	0	0	0	0	0	0	0	0	0	0	0	0	0	0	0	0	0	0	0	0	0	0	0	0	0	0	0	0	0	0	0	0	0	0	0	0	0	0	0	0	0	0	0	0	0	0
miR-3189-3p	0	0	0	0	0	0	0	0	0	0	0	0	0	0	0	0	0	0	0	0	0	0	0	0	0	0	0	0	0	0	0	0	0	0	0	0	0	0	0	0	0	0	0	0	0	0	0	0	0
miR-3189-5p	0	0	0	0	0	0	0	0	0	0	0	0	0	0	0	0	0	0	0	0	0	0	0	0	0	0	0	0	0	0	0	0	0	0	0	0	0	0	0	0	0	0	0	0	0	0	0	0	0
miR-3190-3p	0	0	0	0	0	0	0	0	0	0	0	0	0	0	0	0	0	0	0	0	0	0	0	0	0	0	0	0	0	0	0	0	0	0	0	0	0	0	0	0	0	0	0	0	0	0	0	0	0
miR-3190-5p	0	0	0	0	0	0	0	0	0	0	0	0	0	0	0	0	0	0	0	0	0	0	0	0	0	0	0	0	0	0	0	0	0	0	0	0	0	0	0	0	0	0	0	0	0	0	0	0	0
miR-3191-3p	0	0	0	0	0	0	0	0	0	0	0	0	0	0	0	0	0	0	0	0	0	0	0	0	0	0	0	0	0	0	0	11	0	0	0	0	0	0	0	0	0	0	0	0	0	0	0	0	0
miR-3191-5p	0	0	0	0	0	0	0	0	0	0	0	0	0	0	0	0	0	0	0	0	0	0	0	0	0	0	0	0	0	0	0	0	0	0	0	0	0	0	0	0	0	0	0	0	0	0	0	0	0
miR-3192-3p	0	0	0	0	0	0	0	0	0	0	0	0	0	0	0	0	0	0	0	0	0	0	0	0	0	0	0	0	0	0	0	0	0	0	0	0	0	0	0	0	0	0	0	0	0	0	0	0	0
miR-3192-5p	0	0	0	0	0	0	0	0	0	0	0	0	0	0	0	0	0	0	0	0	0	0	0	0	0	0	0	0	0	0	0	0	0	0	0	0	0	0	0	0	0	0	0	0	0	0	0	0	0
miR-3193	0	0	0	0	0	0	0	0	0	0	0	0	0	0	0	0	0	0	0	0	0	0	0	0	0	0	0	0	0	0	0	0	0	0	0	0	0	0	0	0	0	0	0	0	0	0	0	0	0
miR-3194-3p	0	0	2	0	0	0	0	0	0	0	0	0	0	0	0	0	0	0	0	0	0	0	0	0	0	0	0	0	0	0	0	0	0	0	0	0	0	0	0	0	0	0	0	0	0	0	0	0	0
miR-3194-5p	0	0	0	0	0	0	0	0	0	0	0	0	0	0	0	0	0	0	0	0	0	0	0	0	0	0	0	0	0	0	0	0	0	0	0	0	0	0	0	0	0	0	0	0	0	0	0	0	0
miR-3195	0	0	0	0	0	0	0	0	0	0	0	0	0	0	0	0	0	0	0	0	0	0	0	0	0	0	1	0	0	0	0	0	0	0	0	0	0	0	0	0	0	0	0	0	0	0	0	0	0
miR-3196	0	0	0	0	0	0	1	4	0	0	0	0	0	0	0	0	0	0	0	0	0	0	0	0	0	0	0	0	0	0	0	0	0	0	0	0	0	0	0	0	0	0	2	0	0	4	0	0	0
miR-3197	0	0	0	0	0	0	0	0	0	0	0	0	0	0	0	0	0	0	0	0	0	0	0	0	0	0	0	0	0	0	0	0	0	0	0	0	0	0	0	0	0	0	0	0	0	0	0	0	0
miR-3198	0	0	0	0	0	0	0	0	0	0	0	0	0	0	0	0	0	0	0	0	0	0	0	0	0	0	0	0	0	0	0	0	0	0	0	0	0	0	0	0	0	0	0	0	0	0	0	0	0
miR-3199	0	0	0	0	0	0	0	0	0	0	0	0	0	0	2	0	0	0	0	0	0	0	0	0	0	0	0	0	0	0	0	0	0	0	0	0	0	0	0	0	0	0	0	0	0	0	0	0	0
miR-3200-5p	0	0	0	0	0	0	7	0	0	0	0	0	0	0	1	0	0	4	0	0	0	0	0	0	0	0	0	2	0	0	0	0	0	0	0	0	0	0	0	0	0	0	0	0	0	0	0	0	0
miR-3201	0	0	0	0	0	0	0	0	0	0	0	0	0	0	0	0	0	0	0	0	0	0	0	0	0	0	0	0	0	0	0	0	0	0	0	0	0	0	0	0	0	0	0	0	0	0	0	0	0
miR-3202	0	0	0	0	0	0	0	0	0	0	0	0	0	0	0	0	0	0	4	0	0	0	0	0	0	0	0	0	0	0	0	0	0	0	0	0	0	0	0	0	0	0	0	0	0	0	0	0	0
miR-320a-5p	0	0	0	0	0	0	0	0	0	0	0	0	0	0	0	0	0	0	0	0	0	0	0	0	0	0	0	0	0	0	0	0	0	0	0	0	0	0	0	0	0	0	0	0	0	0	0	0	0
miR-323a-5p	0	0	0	0	0	0	0	0	0	0	0	0	0	0	0	0	0	0	0	0	0	0	0	0	0	0	0	0	2	0	0	0	0	0	0	0	0	0	0	0	0	0	0	0	0	0	0	3	0
miR-323b-5p	0	0	0	0	0	0	0	0	0	0	0	0	0	0	0	0	0	0	0	0	0	0	0	0	0	0	0	0	0	0	0	0	0	0	0	0	0	0	0	0	0	0	0	0	0	0	0	0	0
miR-32-3p	0	0	0	0	0	0	0	0	0	0	0	0	1	0	0	0	0	0	0	0	0	0	0	0	0	0	0	0	0	0	0	0	0	0	0	0	0	0	0	0	0	0	0	0	0	0	0	3	2
miR-325	0	0	0	0	0	0	0	0	0	0	0	0	0	0	0	0	0	0	0	0	0	0	0	0	0	0	0	0	0	0	0	0	0	0	0	0	0	0	0	0	0	0	0	0	0	0	0	0	0
miR-328-5p	0	0	0	0	0	0	0	0	0	0	0	0	0	0	0	0	0	0	0	0	0	0	0	0	0	0	0	0	0	0	0	0	0	0	0	0	0	0	0	0	0	0	0	0	0	0	0	0	0
miR-329-3p	0	0	0	0	0	0	0	0	0	0	5	0	0	0	0	0	0	0	0	0	0	0	0	0	0	0	0	0	0	0	0	0	0	0	0	0	0	0	0	0	0	0	0	0	0	0	0	0	0
miR-329-5p	0	0	0	0	0	0	0	0	4	2	0	0	0	0	0	0	0	0	0	0	0	0	0	0	0	10	7	0	0	4	0	0	0	0	0	0	0	0	0	0	0	0	2	0	0	0	0	0	0
miR-330-5p	0	0	0	0	2	0	0	0	0	0	0	0	0	0	0	4	0	0	0	4	0	0	0	0	0	0	0	0	0	0	0	0	0	0	0	0	0	0	0	0	0	0	0	0	0	0	4	0	0
miR-331-5p	0	0	0	0	0	0	0	0	0	0	0	0	0	0	0	0	0	0	0	0	0	0	0	0	0	0	0	0	0	0	0	0	0	0	0	0	0	0	0	0	0	0	0	0	0	0	0	0	0
miR-335-5p	0	4	3	0	0	3	0	0	0	2	0	4	0	0	0	6	0	0	1	13	5	0	0	1	0	0	1	0	9	7	16	7	0	0	0	4	1	0	0	0	11	0	7	0	11	0	2	9	0
miR-337-3p	0	0	0	0	0	0	0	0	0	4	0	0	0	0	0	0	0	0	0	0	0	0	0	0	0	0	0	0	0	0	0	0	0	0	0	0	0	0	0	0	0	0	0	0	0	0	0	0	0
miR-337-5p	0	0	0	0	0	0	0	0	0	3	0	0	0	0	0	0	0	0	0	4	0	0	0	0	0	0	0	0	0	0	0	0	0	0	0	0	0	0	0	0	0	0	0	0	0	0	0	0	6
miR-338-3p	0	0	2	0	0	4	0	0	2	2	0	0	0	0	5	2	0	0	0	10	0	0	0	0	0	11	10	0	6	0	0	0	0	0	0	3	0	0	0	0	7	0	0	0	0	0	0	3	0
miR-338-5p	0	0	0	0	0	0	0	0	0	0	0	0	0	0	0	3	0	0	0	0	0	0	0	0	0	0	0	0	0	0	0	0	0	0	0	0	0	0	0	0	0	0	0	0	0	0	0	0	0
miR-33a-3p	0	0	0	0	0	0	0	0	0	0	0	0	0	0	0	0	0	0	0	0	0	0	0	0	0	0	0	0	0	0	0	0	0	0	0	0	0	0	0	0	0	0	0	0	0	0	0	0	0
miR-33a-5p	0	0	0	0	0	0	0	0	0	0	0	0	0	0	0	1	0	0	0	0	0	0	0	0	0	0	0	0	0	0	0	0	0	0	0	0	1	0	0	0	0	0	0	0	0	0	0	0	0
miR-33b-3p	0	0	0	0	0	0	0	0	0	0	0	0	0	0	0	0	0	0	0	0	0	0	0	0	0	0	0	0	0	0	0	0	0	0	0	0	0	0	0	0	0	0	0	0	0	0	0	0	0
miR-33b-5p	0	0	0	0	0	0	0	0	0	0	0	0	0	0	0	0	0	0	0	0	0	0	0	0	0	0	0	0	0	0	0	0	0	0	0	0	0	0	0	0	0	0	0	0	11	14	0	0	0
miR-345-3p	0	0	0	0	0	0	0	0	0	0	0	0	0	0	0	0	0	0	0	0	0	0	0	0	0	0	0	0	0	0	0	0	0	0	0	0	0	0	0	0	0	0	0	0	0	0	0	0	0
miR-346	0	0	0	0	0	0	0	0	0	0	0	0	0	0	0	0	0	0	0	0	0	0	0	0	0	0	0	0	0	0	0	0	0	0	0	0	0	0	0	0	0	0	0	0	0	0	0	0	0
miR-34a-3p	0	0	0	0	0	0	0	0	0	0	0	0	0	0	0	0	0	0	0	0	0	0	0	0	0	0	0	0	0	0	0	0	0	0	0	0	0	0	0	0	0	0	0	0	0	0	0	0	0
miR-34b-3p	0	0	0	0	0	0	0	0	0	0	0	0	0	0	0	0	0	0	0	0	0	0	0	0	0	0	0	0	0	0	0	0	0	0	0	0	0	0	0	0	0	0	0	0	0	0	0	0	0
miR-34b-5p	0	0	0	0	0	0	0	0	0	0	0	0	0	0	0	0	0	0	0	0	0	0	0	0	0	0	0	0	0	0	0	0	0	0	0	0	0	0	0	0	0	0	0	0	0	0	0	0	0
miR-34c-3p	0	1	0	0	0	0	0	0	1	0	0	0	0	0	0	0	0	0	0	0	0	0	0	0	0	0	0	0	0	0	0	0	0	0	0	0	0	0	0	0	0	0	0	0	0	0	0	0	0
miR-34c-5p	0	3	0	0	0	0	0	1	0	0	0	0	0	0	0	0	0	0	0	6	0	0	0	0	0	0	1	0	0	0	0	0	0	0	0	0	0	0	0	0	0	10	19	0	0	0	0	10	0
miR-3529-3p	0	0	0	0	0	0	0	0	0	0	0	0	0	0	0	0	0	0	0	0	0	0	0	0	0	0	0	0	0	0	0	0	0	0	0	0	0	0	0	0	0	0	0	0	0	0	0	0	0
miR-3529-5p	0	0	0	0	0	0	0	0	0	0	0	0	0	0	0	0	0	0	0	0	0	0	0	0	0	0	0	0	0	0	0	0	0	0	0	0	0	0	0	0	0	0	0	0	0	0	0	0	0
miR-3605-3p	0	0	0	0	2	0	0	0	0	0	0	0	2	0	4	0	0	0	1	0	0	0	0	0	0	0	3	0	7	5	0	11	0	0	0	6	3	0	0	0	0	2	0	0	0	11	0	13	0
miR-3605-5p	0	2	0	0	0	1	0	0	2	3	5	0	2	0	4	0	0	0	0	10	0	0	4	2	0	0	0	6	0	0	0	0	0	0	3	0	0	0	0	0	0	0	0	0	0	0	0	8	0
miR-3606-3p	0	0	0	0	0	0	0	0	0	0	0	0	0	0	0	0	0	0	0	0	0	0	0	0	0	0	0	0	0	0	0	0	0	0	0	0	0	0	0	0	0	0	0	0	0	0	0	0	0
miR-3606-5p	0	0	0	0	0	0	0	0	0	0	0	0	0	0	0	0	0	0	0	0	0	0	0	0	0	0	0	0	0	0	0	0	0	0	0	0	0	0	0	0	0	0	0	0	0	0	0	0	0
miR-3609	0	0	0	0	0	0	0	0	0	0	0	0	0	0	0	0	0	0	0	0	0	0	0	0	0	0	0	0	0	0	0	0	0	0	0	0	0	0	0	0	0	0	0	0	0	0	0	0	0
miR-3610	0	0	0	0	0	0	0	0	0	0	0	0	0	0	0	0	0	0	0	0	0	0	0	0	0	0	0	0	0	0	0	0	0	0	0	0	0	0	0	0	0	0	0	0	0	0	0	0	0
miR-3611	0	0	0	0	0	0	0	0	0	0	0	0	0	0	0	0	0	0	0	0	0	0	0	0	0	0	0	0	0	0	0	0	0	0	0	0	0	0	0	0	0	0	0	0	0	0	0	0	0
miR-3612	0	0	0	0	0	0	0	0	0	0	0	0	0	0	0	0	0	0	0	0	0	0	0	0	0	0	0	0	0	0	0	0	0	0	0	0	0	0	0	0	0	0	0	0	0	0	0	0	0
miR-3613-3p	0	1	0	0	1	3	3	0	4	0	0	0	0	0	0	1	0	0	0	6	0	0	7	0	5	0	22	0	2	4	0	0	0	0	5	6	0	0	0	3	0	0	0	13	0	1	8	0	0
miR-3613-5p	0	0	0	0	3	0	0	0	1	3	0	0	0	0	2	0	0	0	4	0	0	0	0	0	0	0	0	0	0	0	0	0	0	0	0	0	0	0	0	0	0	0	0	0	0	0	6	0	0
miR-3614-3p	0	0	0	0	0	0	0	0	0	0	0	0	0	0	0	0	0	0	0	0	0	0	0	0	0	0	0	5	0	0	0	0	0	0	0	0	0	0	0	0	0	0	0	0	0	0	0	0	0
miR-3616-3p	0	0	0	0	0	0	0	0	0	0	0	0	0	0	0	0	0	0	0	0	0	0	0	0	0	0	0	0	0	0	0	0	0	0	0	0	0	0	0	0	0	0	0	0	0	0	0	0	0
miR-3616-5p	0	0	0	0	0	0	0	0	0	0	0	0	0	0	0	0	0	0	0	0	0	0	0	0	0	0	0	0	0	0	0	0	0	0	0	0	0	0	0	0	0	0	0	0	0	0	0	0	0
miR-3617-3p	0	0	0	0	0	0	0	0	0	0	0	0	0	0	0	0	0	0	0	0	0	0	0	0	0	0	0	0	0	0	0	0	0	0	0	0	0	0	0	0	0	0	0	0	0	0	0	0	0
miR-3617-5p	0	0	0	0	0	0	0	0	0	0	0	0	0	0	0	0	0	0	0	0	0	0	0	0	0	0	4	0	3	0	0	0	0	0	0	0	0	0	0	0	0	0	0	0	0	0	0	0	0
miR-3618	0	0	0	0	0	0	0	0	0	0	0	0	0	0	0	0	0	0	0	0	0	0	0	0	0	0	0	0	0	0	0	0	0	0	0	0	0	0	0	0	0	0	0	0	0	0	0	0	0
miR-3619-3p	0	0	0	0	0	0	0	0	0	0	0	0	0	0	0	0	0	0	0	0	0	0	0	0	0	0	0	0	0	0	0	0	0	0	0	0	0	0	0	0	0	0	0	0	0	0	0	0	0
miR-3619-5p	0	0	0	0	0	0	0	0	0	0	0	0	0	0	0	0	0	0	0	0	0	0	0	0	0	0	0	0	0	0	0	0	0	0	0	0	0	0	0	0	0	0	0	0	0	0	0	0	0
miR-3620-3p	0	0	0	0	0	0	0	0	0	2	0	0	0	1	0	1	0	0	0	0	0	0	0	0	0	0	0	0	0	0	0	0	0	0	3	0	0	0	0	0	0	0	0	0	0	0	0	0	0
miR-3620-5p	0	0	0	0	0	0	0	0	0	0	3	0	4	0	0	0	0	0	0	0	0	0	0	0	0	0	2	0	0	0	4	0	0	0	0	0	0	0	0	0	0	0	0	0	0	3	0	0	2
miR-3621	0	0	0	0	0	0	0	0	0	0	0	0	0	0	0	0	0	0	0	0	0	0	0	0	0	0	0	0	0	0	0	0	0	0	0	0	0	0	0	0	0	0	0	0	0	0	0	0	0
miR-3622a-3p	0	0	0	0	0	0	0	0	0	0	0	0	0	0	0	0	0	0	0	0	0	0	0	0	0	0	0	0	0	0	0	0	0	0	0	0	0	0	0	0	0	0	0	0	0	0	0	0	0
miR-3622a-5p	0	0	2	0	0	0	0	0	0	0	0	0	0	0	0	0	0	0	0	0	0	0	0	0	0	0	0	0	0	0	0	0	0	0	0	0	0	0	0	0	0	0	0	0	0	0	0	0	0
miR-3622b-3p	0	0	0	0	0	0	0	0	0	0	0	0	0	0	0	0	0	0	0	0	0	0	0	0	0	0	0	0	0	0	0	0	0	0	0	0	0	0	0	0	0	0	0	0	0	0	0	0	0
miR-3622b-5p	0	0	0	0	0	0	0	0	0	0	0	0	0	0	0	0	0	0	0	0	0	0	0	0	0	0	0	0	0	0	0	0	0	0	0	0	0	0	0	0	0	0	0	0	0	0	0	0	0
miR-362-3p	0	0	0	0	0	0	0	0	0	0	0	0	0	0	0	0	0	0	0	0	0	0	0	0	0	0	0	0	0	0	0	0	0	0	0	0	0	0	0	0	0	0	0	0	0	0	0	0	0
miR-362-5p	0	0	0	0	0	0	0	0	0	0	0	0	0	0	0	0	0	0	0	0	0	0	0	0	0	0	17	0	0	0	0	0	0	0	0	0	0	0	0	0	0	0	8	0	0	0	0	0	0
miR-363-5p	0	0	0	0	0	0	0	0	0	0	0	0	0	0	0	0	0	0	0	0	0	0	0	0	0	0	0	0	0	0	0	0	0	0	0	0	0	0	0	0	0	0	0	0	0	0	0	0	0
miR-3646	0	0	0	0	0	0	0	0	0	0	0	0	0	0	0	0	0	0	0	0	0	0	0	0	0	0	0	0	0	0	0	0	0	0	0	0	0	0	0	0	0	0	0	0	0	0	0	0	0
miR-3648	0	0	0	0	0	0	0	0	0	0	0	0	0	0	0	0	0	0	0	0	0	0	0	0	0	0	0	0	0	0	0	0	0	0	0	0	0	0	0	0	0	0	0	0	0	0	0	0	0
miR-3649	0	0	0	0	0	0	0	0	0	0	0	0	0	0	0	0	0	0	0	0	0	0	0	0	0	0	0	0	0	0	0	0	0	0	0	0	0	0	0	0	0	0	0	0	0	0	0	0	0
miR-3650	0	0	0	0	0	0	0	0	0	0	0	0	0	0	0	0	0	0	0	0	0	0	0	0	0	0	0	0	0	0	0	0	0	0	0	0	0	0	0	0	0	0	0	0	0	0	0	0	0
miR-3651	0	0	0	0	0	0	0	0	0	0	0	0	0	0	0	0	0	0	0	0	0	0	0	0	0	0	0	0	0	0	0	0	0	0	0	0	0	0	0	0	0	0	0	0	0	0	0	0	0
miR-3652	0	0	0	0	0	0	0	0	0	0	0	0	0	0	0	0	0	0	0	0	0	0	0	0	0	0	0	0	0	0	0	0	0	0	0	0	0	0	0	0	0	0	0	0	0	0	0	0	0
miR-3654	0	0	0	0	0	0	0	0	0	0	0	0	0	0	0	0	0	0	0	0	0	0	0	0	0	0	0	0	0	0	0	0	0	0	0	0	0	0	0	0	0	0	0	0	0	0	0	0	0
miR-3655	0	0	0	0	0	0	0	0	0	0	0	0	0	0	0	0	0	0	0	0	0	0	0	0	0	0	0	0	0	0	0	0	0	0	0	0	0	0	0	0	0	0	0	0	0	0	0	0	0
miR-3657	0	0	0	0	0	0	0	0	0	0	0	0	0	0	0	0	0	0	0	0	0	0	0	0	0	0	0	0	0	0	0	0	0	0	0	0	0	0	0	0	0	0	0	0	0	0	0	0	0
miR-3658	0	0	0	0	0	0	0	0	0	0	0	0	0	0	0	0	0	0	0	0	0	0	0	0	0	0	0	0	0	0	0	0	0	0	0	0	0	0	0	0	0	0	0	0	0	0	0	0	0
miR-3659	0	0	0	0	0	0	0	0	0	0	0	0	0	0	0	0	0	0	0	0	0	0	0	0	0	0	0	0	0	0	0	0	0	0	0	0	0	0	0	0	0	0	0	0	0	0	0	0	0
miR-365a-3p	0	0	0	0	0	0	0	0	2	0	0	0	3	0	4	0	0	0	0	0	0	0	0	0	0	0	0	0	0	0	0	0	0	0	0	0	0	0	0	3	0	0	0	0	0	0	0	0	0
miR-365a-5p	0	0	0	0	0	0	0	0	0	0	0	0	0	0	0	0	0	0	0	0	0	0	0	0	0	0	0	0	0	0	0	0	0	0	0	0	0	0	0	0	0	0	0	0	0	0	0	0	0
miR-365b-5p	0	0	0	0	0	4	0	0	0	0	0	0	1	0	0	0	0	0	0	0	0	0	0	0	0	0	0	0	0	0	0	0	0	0	0	0	0	0	0	0	8	11	0	0	0	0	0	0	0
miR-3660	0	0	0	0	0	0	0	0	0	0	0	0	0	0	0	0	0	0	0	0	0	0	0	0	0	0	0	0	0	0	0	0	0	0	0	0	0	0	0	0	0	0	0	0	0	0	0	0	0
miR-3661	0	0	0	0	0	0	0	0	0	0	0	0	0	0	0	0	0	0	0	0	0	0	0	0	0	0	0	0	0	0	0	0	0	0	0	0	0	0	0	0	0	0	0	0	0	0	0	0	0
miR-3662	0	0	0	0	0	0	0	0	0	0	0	0	0	0	0	0	0	0	0	0	0	0	0	0	0	0	0	0	0	0	0	0	0	0	0	0	0	0	0	0	0	0	0	0	0	0	0	0	0
miR-3663-3p	0	0	0	0	0	0	0	0	0	0	0	0	0	0	0	0	0	0	0	0	0	0	0	0	0	0	0	0	0	0	0	0	0	0	0	0	0	0	0	0	0	0	0	0	0	0	0	0	0
miR-3663-5p	0	0	0	0	0	0	0	0	0	0	0	0	0	0	0	0	0	0	0	0	0	0	0	0	0	0	0	0	0	0	0	0	0	0	0	0	0	0	0	0	0	0	0	0	0	0	0	0	0
miR-3664-3p	0	0	0	0	0	0	0	0	0	0	0	0	0	0	0	0	0	0	0	0	0	0	0	0	0	0	0	0	0	0	0	0	0	0	0	0	0	0	0	0	0	0	0	0	0	0	0	0	0
miR-3664-5p	0	0	0	0	0	0	0	0	0	0	0	0	0	0	0	0	0	0	0	0	0	0	0	0	0	0	0	0	0	0	0	0	0	0	0	0	0	0	0	0	0	0	0	0	0	0	0	0	0
miR-3665	0	0	0	0	0	0	0	0	0	0	0	0	0	0	0	0	0	0	0	0	0	0	0	0	0	0	0	0	0	0	0	0	0	0	0	0	0	0	0	0	0	0	0	0	0	0	0	0	0
miR-3666	0	0	0	0	0	0	0	0	0	0	0	0	0	0	0	0	0	0	0	0	0	0	0	0	0	0	0	0	0	0	0	0	0	0	0	0	0	0	0	0	0	0	0	0	0	0	0	0	0
miR-3667-3p	0	0	0	0	0	0	0	0	0	0	0	0	0	0	0	0	0	0	0	0	0	0	0	0	0	0	0	0	0	0	0	0	0	0	0	0	0	0	0	0	0	0	0	0	0	0	0	0	0
miR-3667-5p	0	0	0	0	0	0	0	0	0	0	0	0	0	0	0	0	0	0	0	0	0	0	0	0	0	0	0	0	0	0	0	0	0	0	0	0	0	0	0	0	0	0	0	0	0	0	0	0	0
miR-3668	0	0	0	0	0	0	0	0	0	0	0	0	0	0	0	0	0	0	0	0	0	0	0	0	0	0	0	0	0	0	0	0	0	0	0	0	0	0	0	0	0	0	0	0	0	0	0	0	0
miR-3670	0	0	0	0	0	0	0	0	0	0	0	0	0	0	0	0	0	0	0	0	0	0	0	0	0	0	0	0	0	0	0	0	0	0	0	0	0	0	0	0	0	0	0	0	0	0	0	0	0
miR-3671	0	0	0	0	0	0	0	0	0	0	0	0	0	0	0	0	0	0	0	0	0	0	0	0	0	0	0	0	0	0	0	0	0	0	0	0	0	0	0	0	0	0	0	0	0	0	0	0	0
miR-3672	0	0	0	0	0	0	0	0	0	0	0	0	0	0	0	0	0	0	0	0	0	0	0	0	0	0	0	0	0	0	0	0	0	0	0	0	0	0	0	0	0	0	0	0	0	0	0	0	0
miR-367-3p	0	0	0	0	0	0	0	0	0	0	0	0	0	0	0	0	0	0	0	0	0	0	0	0	0	0	0	0	0	0	0	0	0	0	0	0	0	0	0	0	0	0	0	0	0	0	0	0	0
miR-3674	0	0	0	0	0	0	0	0	0	0	0	0	0	0	0	0	0	0	0	0	0	0	0	0	0	0	0	0	0	0	0	0	0	0	0	0	0	0	0	0	0	0	0	0	0	0	0	0	0
miR-3675-3p	0	0	0	0	0	0	0	0	0	0	0	0	0	0	0	0	0	0	0	0	0	0	0	0	0	0	0	0	0	0	0	0	0	0	0	0	0	0	0	0	0	0	0	0	0	0	0	0	0
miR-3675-5p	0	0	0	0	0	0	0	0	0	0	0	0	0	0	0	2	0	0	0	0	0	0	0	0	0	0	0	0	0	0	0	0	0	0	0	0	0	0	0	0	0	0	0	0	0	0	0	0	0
miR-367-5p	0	0	0	0	0	0	0	0	0	0	0	0	0	0	0	0	0	0	0	0	0	0	0	0	0	0	0	0	0	0	0	0	0	0	0	0	0	0	0	0	0	0	0	0	0	0	0	0	0
miR-3677-3p	0	0	0	0	0	0	0	0	0	1	0	0	0	0	0	0	0	0	0	0	0	0	0	0	0	0	0	0	0	0	0	0	0	0	0	0	0	0	0	0	0	0	0	0	0	0	0	0	0
miR-3677-5p	0	0	0	0	0	0	0	0	0	0	0	0	0	0	0	0	0	0	0	0	0	0	0	0	0	0	0	0	0	0	0	0	0	0	0	0	0	0	0	0	0	0	0	0	0	0	0	0	0
miR-3678-3p	0	0	0	0	0	0	0	0	0	0	0	0	0	0	0	0	0	0	0	0	0	0	0	0	0	0	0	0	0	0	0	0	0	0	0	0	0	0	0	0	0	0	0	0	0	0	0	0	0
miR-3678-5p	0	0	0	0	0	0	0	0	0	0	0	0	0	0	0	0	0	0	0	0	0	0	0	0	0	0	0	0	0	0	0	0	0	0	0	0	0	0	0	0	0	0	0	0	0	0	0	0	0
miR-3679-3p	0	0	0	0	0	0	0	0	0	0	0	0	0	0	0	0	0	0	0	0	0	0	0	0	0	0	0	0	0	0	0	0	0	0	0	0	0	0	0	0	0	0	0	0	0	0	0	0	0
miR-3679-5p	0	0	0	0	0	0	0	0	0	0	3	0	0	0	0	0	0	0	0	0	0	0	0	0	0	0	4	0	2	0	0	0	0	0	0	0	0	0	0	0	0	0	0	0	1	0	1	0	0
miR-3680-3p	0	0	0	0	0	0	0	0	0	0	0	0	0	0	0	0	0	0	0	0	0	0	0	0	0	0	0	0	0	0	0	0	0	0	0	0	0	0	0	0	0	0	0	0	0	0	0	0	0
miR-3680-5p	0	0	0	0	0	0	0	0	0	0	0	0	0	0	0	0	0	0	0	0	0	0	0	0	0	0	0	0	0	0	0	0	0	0	0	0	0	0	0	0	0	0	0	0	0	0	0	0	0
miR-3681-3p	0	0	0	0	0	0	0	0	0	0	0	0	0	0	0	0	0	0	0	0	0	0	0	0	0	0	0	0	0	0	0	0	0	0	0	0	0	0	0	0	0	0	0	0	0	0	0	0	0
miR-3681-5p	0	0	0	0	0	0	0	0	0	0	0	0	0	0	0	0	0	0	0	0	0	0	0	0	0	0	0	0	0	0	0	0	0	0	0	0	0	0	0	0	0	0	0	0	0	0	0	0	0
miR-3682-3p	0	0	0	0	0	0	0	0	0	0	0	0	0	0	0	4	0	0	0	0	0	0	0	0	0	0	7	0	0	0	0	0	0	0	0	0	0	0	0	0	0	0	0	0	0	0	0	0	0
miR-3682-5p	0	0	0	0	0	0	0	0	0	0	0	0	0	0	0	0	0	0	0	0	0	0	0	0	0	0	0	0	0	0	0	0	0	0	0	0	0	0	0	0	0	0	0	0	0	0	0	0	0
miR-3683	0	0	0	0	0	0	0	0	0	0	0	0	0	0	0	0	0	0	0	0	0	0	0	0	0	0	0	0	0	0	0	0	0	0	0	0	0	0	0	0	0	0	0	0	0	0	0	0	0
miR-3684	0	0	0	0	0	0	0	0	0	0	0	0	0	0	0	0	0	0	0	0	0	0	0	0	0	0	0	0	0	0	0	0	0	0	0	0	0	0	0	0	0	0	0	0	0	0	0	0	0
miR-3685	0	0	0	0	0	0	0	0	0	0	0	0	0	0	0	0	0	0	0	0	0	0	0	0	0	0	0	0	0	0	0	0	0	0	0	0	0	0	0	0	0	0	0	0	0	0	0	0	0
miR-3686	0	0	0	0	0	0	0	0	0	0	0	0	0	0	0	0	0	0	0	0	0	0	0	0	0	0	0	0	0	0	0	0	0	0	0	0	0	0	0	0	0	0	0	0	0	0	0	0	0
miR-3688-3p	0	1	0	0	3	0	0	0	0	0	0	0	0	0	5	0	0	0	0	4	0	0	0	0	0	0	0	0	0	0	0	0	0	2	0	0	0	0	0	0	0	0	0	0	1	0	0	0	8
miR-3688-5p	0	0	0	0	0	0	0	0	0	0	0	0	0	0	0	0	0	0	0	0	0	0	0	0	0	0	0	0	0	0	0	0	0	0	0	0	0	0	0	0	0	0	0	0	0	0	0	0	0
miR-3689a-3p	0	0	0	0	0	0	0	0	0	0	0	0	0	0	0	0	0	0	0	0	0	0	0	0	0	0	0	0	0	0	0	0	0	0	0	0	0	0	0	0	0	0	0	0	0	0	0	0	0
miR-3689a-5p	0	0	0	0	0	0	0	0	0	0	0	0	0	0	0	0	0	0	0	0	0	0	0	0	0	0	0	0	0	0	0	0	0	0	0	0	0	0	0	0	0	0	0	0	0	0	0	0	0
miR-3689b-3p	0	0	0	0	0	0	0	0	0	0	0	0	0	0	0	0	0	0	0	0	0	0	0	0	0	0	0	0	0	0	0	0	0	0	0	0	0	0	0	0	0	0	0	0	0	0	0	0	0
miR-3689d	0	0	0	0	0	0	0	0	0	0	0	0	0	0	0	0	0	0	0	0	0	0	0	0	0	0	0	0	0	0	0	0	0	0	0	0	0	0	0	0	0	0	0	0	0	0	0	0	0
miR-3689f	0	0	0	0	0	0	0	0	0	0	0	0	0	0	0	0	0	0	0	0	0	0	0	0	0	0	0	0	0	0	0	0	0	0	0	0	0	0	0	0	0	0	0	0	0	0	0	0	0
miR-3690	0	0	0	0	0	0	0	0	0	0	0	0	0	0	0	0	0	0	0	0	0	0	0	0	0	7	0	0	0	0	0	0	0	0	0	0	0	0	0	0	0	0	0	0	0	0	0	0	0
miR-3691-3p	0	0	0	0	0	0	0	0	0	0	0	0	0	0	0	0	0	0	0	0	0	0	0	0	0	0	0	0	0	0	0	0	0	0	0	0	0	0	0	0	0	0	0	0	0	0	0	0	0
miR-3691-5p	0	0	0	0	3	0	0	0	0	1	0	0	0	0	0	0	0	0	0	0	0	0	0	0	0	0	0	0	4	0	0	0	0	0	0	0	0	0	0	0	0	0	0	0	0	0	0	0	0
miR-3692-3p	0	0	0	0	0	0	0	0	0	0	0	0	0	0	0	0	0	0	0	0	0	0	0	0	0	0	0	0	0	0	0	0	0	0	0	0	0	0	0	0	0	0	0	0	0	0	0	0	0
miR-3692-5p	0	0	0	0	0	0	0	0	0	0	0	0	0	0	0	0	0	0	0	0	0	0	0	0	0	0	0	0	0	0	0	0	0	0	0	0	0	0	0	0	0	0	0	0	0	0	0	0	0
miR-369-3p	0	2	0	0	0	0	0	6	0	0	0	0	0	0	0	0	0	0	0	0	0	0	0	0	0	6	4	0	3	0	0	22	0	0	0	0	0	0	0	0	0	0	0	0	0	0	0	0	8
miR-369-5p	0	0	0	0	1	0	0	0	5	1	7	4	4	1	0	0	0	0	0	3	0	0	0	0	8	0	1	0	0	0	8	9	0	0	0	0	0	0	0	0	4	10	0	0	6	0	0	6	0
miR-370-5p	0	0	0	0	0	0	0	0	0	0	0	0	0	0	0	0	0	0	0	0	0	0	0	0	0	0	0	0	0	0	0	0	0	0	0	0	0	0	0	0	0	0	0	0	0	0	0	0	0
miR-3713	0	0	0	0	0	0	0	0	0	0	0	0	0	0	0	0	0	0	0	0	0	0	0	0	0	0	0	0	0	0	0	0	0	0	0	0	0	0	0	0	0	0	0	0	0	0	0	0	0
miR-3714	0	0	0	0	0	0	0	0	0	0	0	0	0	0	0	0	0	0	0	0	0	0	0	0	0	0	0	0	0	0	0	0	0	0	0	0	0	0	0	0	0	0	0	0	0	0	0	0	0
miR-371a-3p	0	0	0	0	0	0	0	0	0	0	0	0	0	0	0	0	0	0	0	0	0	0	0	0	0	0	0	0	0	0	0	0	0	0	0	0	0	0	0	0	0	0	0	0	0	0	0	0	0
miR-371a-5p	0	0	0	0	0	0	0	0	0	0	0	0	3	8	0	0	0	0	0	0	0	0	0	0	0	0	0	0	0	0	0	0	0	0	0	0	0	0	0	0	0	0	0	0	0	0	0	0	0
miR-371b-3p	0	0	0	0	0	0	0	0	0	0	0	0	0	0	0	0	0	0	0	0	0	0	0	0	0	0	0	0	0	0	0	0	0	0	0	0	0	0	0	0	0	0	0	0	0	0	0	0	0
miR-371b-5p	0	0	0	0	0	0	0	0	0	0	0	0	0	0	3	0	0	0	0	0	0	0	0	0	0	3	0	0	0	0	0	0	0	0	0	0	0	0	0	0	0	0	0	0	0	0	0	0	0
miR-372-3p	0	0	0	0	0	0	0	0	0	0	0	0	0	0	0	0	0	0	0	0	0	0	0	0	0	0	0	0	0	0	0	0	0	0	0	0	0	0	0	0	0	0	0	0	0	0	0	0	0
miR-372-5p	0	0	0	0	0	0	0	0	0	0	0	0	0	0	0	0	0	0	0	0	0	0	0	0	0	0	0	0	0	0	0	0	0	0	0	0	0	0	0	0	0	0	0	0	0	0	0	0	0
miR-373-3p	0	0	0	0	0	0	0	0	0	0	0	0	7	0	0	0	0	0	0	0	0	0	0	0	0	0	0	0	0	0	0	0	0	0	0	0	0	0	0	0	0	0	0	0	0	0	0	0	0
miR-373-5p	0	0	0	0	0	0	0	0	0	0	0	0	0	0	0	0	0	0	0	0	0	0	0	0	0	0	0	0	0	0	0	0	0	0	0	0	0	0	0	0	0	0	0	0	0	0	0	0	0
miR-374a-3p	0	0	0	0	0	0	0	17	0	0	0	0	0	0	0	0	0	0	0	0	0	0	0	0	0	0	0	0	0	0	0	0	0	0	0	0	0	0	0	0	0	0	0	0	0	0	0	0	23
miR-374a-5p	0	1	0	0	3	5	10	0	1	2	7	0	3	0	1	7	0	0	0	15	0	0	0	0	8	3	8	10	12	3	0	12	0	0	0	0	0	0	0	0	17	0	0	0	20	13	0	0	21
miR-374b-3p	0	0	0	0	0	0	0	0	0	4	0	0	0	0	0	0	0	0	0	0	0	0	0	0	0	0	0	0	0	0	0	0	0	0	0	0	0	0	0	0	0	0	5	0	0	0	0	0	0
miR-374c-3p	0	0	0	0	0	0	0	0	0	0	0	0	0	0	0	0	0	0	0	0	0	0	0	0	0	0	0	0	0	0	0	0	0	0	0	0	0	0	0	0	0	0	0	0	0	0	0	0	0
miR-374c-5p	0	0	0	0	0	0	0	0	0	0	0	0	0	0	0	0	0	0	0	0	0	0	0	0	0	0	0	0	0	0	0	0	0	0	0	0	0	0	0	0	0	0	0	0	0	0	0	0	0
miR-375-5p	0	0	0	0	0	0	0	0	0	0	0	0	0	0	0	0	0	0	0	0	0	0	0	0	0	0	4	0	0	0	0	0	0	0	0	0	0	0	0	0	0	0	0	0	0	0	0	0	0
miR-376a-2-5p	0	0	0	0	0	0	0	0	0	0	0	0	0	0	0	0	0	0	0	0	0	0	0	0	0	0	0	0	0	0	0	0	0	0	0	0	0	0	0	0	0	0	0	0	0	0	0	0	0
miR-376a-3p	0	0	0	3	0	0	0	0	0	2	0	0	0	0	0	0	0	0	0	0	0	0	0	0	0	0	0	0	0	0	0	0	0	0	0	0	0	0	0	0	0	0	0	0	6	11	0	0	4
miR-376a-5p	0	0	0	0	0	0	0	0	0	0	0	0	0	0	0	0	0	0	0	0	0	0	0	0	0	0	0	0	0	0	0	0	0	0	0	0	0	0	0	0	0	0	0	0	0	0	0	0	0
miR-376b-3p	0	0	0	0	0	0	0	0	0	0	0	0	0	0	0	0	0	0	0	0	0	0	0	0	0	0	0	0	3	0	0	0	0	0	0	0	0	0	0	0	0	0	0	0	0	0	0	0	0
miR-376b-5p	0	0	0	0	0	0	0	0	0	0	0	0	0	0	0	0	0	0	0	0	0	0	0	0	0	0	0	0	0	0	0	0	0	0	0	0	0	0	0	0	0	0	0	0	0	0	0	0	0
miR-376c-3p	0	1	1	0	0	0	0	0	0	0	0	0	0	0	0	0	0	0	0	0	0	0	0	0	0	0	12	0	0	0	0	0	0	0	0	0	0	0	0	0	0	0	0	0	0	0	0	0	5
miR-376c-5p	0	0	0	0	0	0	0	0	0	0	0	0	0	0	0	0	0	0	0	0	0	0	0	0	0	0	0	0	0	0	0	0	0	0	0	0	0	0	0	0	0	0	0	0	0	0	0	0	0
miR-377-3p	0	0	0	0	0	0	0	0	0	0	0	0	0	0	0	0	0	0	0	0	0	0	0	0	0	0	0	0	3	0	0	0	0	0	0	4	0	0	0	0	0	0	0	0	0	0	0	0	0
miR-377-5p	0	0	0	0	0	0	0	0	0	0	0	0	0	0	0	0	0	0	0	0	0	0	0	0	0	0	0	0	0	0	0	0	0	0	0	0	0	0	0	0	0	0	0	0	0	0	0	0	0
miR-378a-5p	0	0	0	0	0	0	0	0	0	0	0	0	0	0	0	0	0	0	0	0	0	0	0	0	0	0	0	0	0	0	0	0	0	0	0	0	0	0	0	0	0	0	0	0	0	0	0	0	2
miR-378b	0	0	0	0	0	0	0	0	0	0	0	0	0	0	0	0	0	0	0	0	0	0	0	0	0	0	0	0	0	0	0	0	0	0	0	0	0	0	0	0	0	0	0	0	0	0	0	0	0
miR-378c	0	0	0	0	0	0	0	0	0	0	0	0	0	0	0	0	0	0	0	0	0	0	0	0	0	0	0	0	0	0	0	0	0	0	0	0	0	0	0	0	19	0	0	0	0	0	1	0	0
miR-378d	0	1	0	0	1	1	0	0	1	0	1	0	0	0	1	0	0	0	1	0	0	0	0	0	0	0	29	0	0	0	0	0	0	0	0	1	0	0	0	0	9	8	19	5	0	0	4	6	1
miR-378e	0	0	0	0	0	0	0	0	0	0	0	0	0	0	1	2	0	0	0	1	0	0	0	0	0	0	0	0	0	0	0	0	0	0	0	0	0	0	0	0	2	2	1	1	1	0	0	2	0
miR-378f	0	0	0	0	0	0	0	0	0	0	0	0	0	0	0	0	0	0	0	0	0	0	0	0	0	0	0	0	0	0	0	0	0	0	0	0	0	0	0	0	0	0	0	0	0	0	0	0	0
miR-378g	0	1	0	0	0	0	0	0	0	0	0	0	0	0	0	0	0	0	0	0	0	0	0	0	0	0	17	0	0	0	0	0	0	0	0	0	0	0	0	4	0	0	2	0	0	0	1	0	0
miR-378h	0	0	0	0	0	0	0	0	1	0	0	0	0	0	0	0	0	0	0	0	0	0	0	0	0	0	0	0	0	0	0	0	0	0	0	0	0	0	0	0	0	0	0	0	0	0	0	0	0
miR-378j	0	0	0	0	0	0	0	0	0	0	0	0	0	0	0	0	0	0	0	0	0	0	0	0	0	0	0	0	0	0	0	0	0	0	0	0	0	0	0	0	0	0	0	0	0	0	0	0	0
miR-379-3p	0	0	0	0	0	0	0	0	0	0	0	0	0	0	0	0	0	0	0	0	0	0	0	0	0	0	0	0	0	7	0	0	0	0	0	0	0	0	0	0	0	0	0	0	0	0	0	0	0
miR-380-3p	0	0	0	0	0	0	0	0	0	0	0	0	0	0	0	0	0	0	0	0	0	0	0	0	0	0	0	0	0	0	0	0	0	0	0	0	0	0	0	0	0	0	0	0	0	0	0	0	0
miR-380-5p	0	0	0	0	0	0	0	0	0	0	0	0	0	0	0	0	0	0	0	0	0	0	0	0	0	0	0	0	0	0	0	0	0	0	0	0	0	0	0	0	0	0	0	0	0	0	0	0	0
miR-381-5p	0	0	0	0	0	0	0	0	0	0	0	0	0	0	0	0	0	0	0	0	0	0	0	0	0	0	0	0	0	0	0	0	0	0	0	0	0	0	0	0	0	0	0	0	0	0	0	0	0
miR-382-3p	0	1	0	0	0	5	0	0	5	0	9	2	0	0	0	1	0	0	0	13	0	0	0	0	0	0	12	0	5	0	24	33	0	0	0	0	0	0	0	0	0	0	0	0	0	4	17	0	0
miR-383-3p	0	0	0	0	0	0	0	0	0	0	0	0	0	0	0	0	0	0	0	0	0	0	0	0	0	0	0	0	0	0	0	0	0	0	0	0	0	0	0	0	0	0	0	0	0	0	0	0	0
miR-383-5p	0	0	0	0	0	0	11	0	0	0	0	0	0	0	0	0	0	0	0	0	0	0	0	0	0	0	0	0	0	0	0	0	0	0	0	0	0	0	0	0	0	0	0	0	0	0	0	0	0
miR-384	0	0	0	0	0	0	0	0	0	0	0	0	0	0	0	0	0	0	0	0	0	0	0	0	0	0	0	0	0	0	0	0	0	0	0	0	0	0	0	0	0	0	0	0	0	0	0	0	0
miR-3907	0	0	0	0	0	0	0	0	0	0	0	0	0	0	0	0	0	0	0	0	0	0	0	0	0	0	0	0	0	0	0	0	0	0	0	0	0	0	0	0	0	0	0	0	0	0	0	0	0
miR-3908	0	0	0	0	0	0	0	0	0	0	0	0	0	0	0	0	0	0	0	0	0	0	0	0	0	0	0	0	0	0	0	0	0	0	0	0	0	0	0	0	0	0	0	0	0	0	0	0	0
miR-3909	0	0	0	4	0	0	0	0	0	1	0	0	0	0	1	0	0	0	0	7	0	0	0	0	0	0	0	0	0	0	0	0	0	0	0	0	0	0	0	0	0	0	0	0	0	0	0	0	0
miR-3910	0	0	0	0	0	0	0	0	0	0	0	0	0	0	0	0	0	0	0	0	0	0	0	0	0	0	0	0	0	0	0	0	0	0	0	0	0	0	0	0	0	0	0	0	0	0	0	0	0
miR-3911	0	0	0	0	0	0	0	0	0	0	0	0	0	0	0	0	0	0	0	0	0	0	0	0	0	0	0	0	0	0	0	0	0	0	0	0	0	0	0	0	0	0	0	0	0	0	0	0	0
miR-3912-3p	0	0	0	0	0	0	0	0	0	0	0	0	0	0	0	1	0	0	0	0	0	0	0	0	0	0	0	0	0	0	0	6	0	0	0	0	0	0	0	0	0	7	0	0	0	0	0	0	0
miR-3912-5p	0	0	0	0	0	0	0	0	0	0	0	0	0	0	0	0	0	0	0	0	0	0	0	0	0	0	0	0	0	0	0	0	0	0	0	0	0	0	0	0	0	0	0	0	0	0	0	0	0
miR-3913-3p	0	0	0	0	0	0	0	0	0	0	0	0	0	0	0	0	0	0	0	0	0	0	0	0	0	0	0	0	0	0	0	0	0	0	0	0	0	0	0	0	0	0	0	0	0	0	0	0	0
miR-3913-5p	0	0	0	0	0	5	0	0	0	0	0	0	0	0	0	0	0	0	0	0	0	0	0	0	0	0	0	0	0	0	0	0	0	0	0	0	0	0	0	0	0	0	0	0	0	0	0	0	0
miR-3914	0	0	0	0	0	0	0	0	0	0	0	0	0	0	0	0	0	0	0	0	0	0	0	0	0	0	0	0	0	0	0	0	0	0	0	0	0	0	0	0	0	0	0	0	0	0	0	0	0
miR-3915	0	0	0	0	0	0	0	0	0	0	0	0	0	0	0	0	0	0	0	0	0	0	0	0	0	0	0	0	0	0	0	0	0	0	0	0	0	0	0	0	0	0	0	0	0	0	0	0	0
miR-3916	0	0	0	0	0	0	0	0	0	0	0	0	0	0	0	0	0	0	0	0	0	0	0	0	0	0	0	0	0	0	0	0	0	0	0	0	0	0	0	0	0	0	0	0	0	0	0	0	0
miR-3917	0	0	0	0	0	0	0	0	0	0	0	0	0	0	0	0	0	0	0	0	0	0	0	0	0	0	0	0	0	0	0	0	0	0	0	0	0	0	0	0	0	0	0	0	0	0	0	0	0
miR-3918	0	0	0	0	0	0	0	0	0	0	0	0	0	0	0	0	0	0	0	0	0	0	0	0	0	0	0	10	0	0	3	0	0	0	0	0	0	0	0	0	0	0	0	0	0	0	0	0	0
miR-3919	0	0	0	0	0	0	0	0	0	0	0	0	0	0	0	0	0	0	0	0	0	0	0	0	0	0	0	0	0	0	0	0	0	0	0	0	0	0	0	0	0	0	0	0	0	0	0	0	0
miR-3920	0	0	0	0	0	0	0	0	0	0	0	0	0	0	0	0	0	0	0	0	0	0	0	0	0	0	0	0	0	0	0	0	0	0	0	0	0	0	0	0	0	0	0	0	0	0	0	0	0
miR-3921	0	0	0	0	0	0	0	0	0	0	0	0	0	0	0	0	0	0	0	0	0	0	0	0	0	0	0	0	0	0	0	0	0	0	0	0	0	0	0	0	0	0	0	0	0	0	0	0	0
miR-3922-3p	0	0	0	0	0	0	0	0	0	0	0	0	0	0	0	0	0	0	0	0	0	0	0	0	0	0	0	0	0	0	0	0	0	0	0	0	0	0	0	0	0	0	0	0	0	0	0	0	0
miR-3922-5p	0	0	0	0	0	0	0	0	0	0	0	0	0	0	0	0	0	0	0	0	0	0	0	0	0	0	0	0	0	0	0	0	0	0	0	0	0	0	0	0	0	0	0	0	0	0	0	0	0
miR-3923	0	0	0	0	0	0	0	0	0	0	0	0	0	0	0	0	0	0	0	0	0	0	0	0	0	0	0	0	0	0	0	0	0	0	0	0	0	0	0	0	0	0	0	0	0	0	0	0	0
miR-3924	0	0	0	0	0	0	0	0	0	0	0	0	0	0	0	0	0	0	0	0	0	0	0	0	0	0	0	0	0	0	0	0	0	0	0	0	0	0	0	0	0	0	0	0	0	0	0	0	0
miR-3925-3p	0	0	0	0	0	0	0	0	0	0	0	0	0	0	0	0	0	0	0	0	0	0	0	0	0	0	0	0	0	0	0	0	0	0	0	0	0	0	0	0	0	0	0	0	0	0	0	0	0
miR-3925-5p	0	0	0	0	0	0	0	0	0	0	0	0	0	0	0	0	0	0	0	0	0	0	0	0	0	0	0	0	0	0	0	0	0	0	0	0	0	0	0	0	0	0	0	0	0	0	0	0	0
miR-3926	0	0	0	0	0	0	0	0	0	0	0	0	0	0	0	0	0	0	0	0	0	0	0	0	0	0	0	0	0	0	0	0	0	0	0	0	0	0	0	0	0	0	0	0	0	0	0	0	0
miR-3927-3p	0	0	0	0	0	0	0	0	0	0	0	0	0	0	0	0	0	0	0	0	0	0	0	0	0	0	0	0	0	0	0	0	0	0	0	0	0	0	0	0	0	0	0	0	0	0	0	0	0
miR-3927-5p	0	0	0	0	0	0	0	0	0	0	0	0	0	0	0	0	0	0	0	0	0	0	0	0	0	0	0	0	0	0	0	0	0	0	0	0	0	0	0	0	0	0	0	0	0	0	0	0	0
miR-3928-3p	0	0	0	0	0	0	0	14	0	0	0	3	0	4	0	0	0	0	0	0	0	0	0	0	0	0	7	0	0	0	0	0	0	0	0	1	0	0	0	0	9	0	1	0	0	0	9	10	0
miR-3928-5p	0	0	0	0	0	0	0	0	0	0	0	0	0	0	0	0	0	0	0	0	0	0	0	0	0	0	0	0	0	0	0	0	0	0	0	0	0	0	0	0	0	0	0	0	0	0	0	0	0
miR-3929	0	0	0	0	0	0	0	0	0	0	0	0	0	0	0	0	0	0	0	0	0	0	0	0	0	0	0	0	0	0	0	0	0	0	0	0	0	0	0	0	0	0	0	0	0	0	0	0	0
miR-3934-3p	0	0	0	0	0	0	0	0	0	0	0	0	0	0	0	0	0	0	0	0	0	0	0	0	0	0	0	0	0	0	0	0	0	0	0	0	0	0	0	0	0	0	0	0	0	0	0	0	0
miR-3934-5p	0	0	0	0	0	0	0	0	0	0	0	0	0	0	0	0	0	0	0	0	0	0	0	0	4	0	0	0	0	0	0	0	0	0	0	0	0	0	0	0	0	0	0	0	0	0	0	0	0
miR-3935	0	0	0	0	0	0	0	0	0	0	0	0	0	0	0	0	0	0	0	0	0	0	0	0	0	0	0	0	0	0	0	0	0	0	0	0	0	0	0	0	0	0	0	0	0	0	0	0	0
miR-3936	0	0	0	0	0	0	0	0	0	0	0	0	0	0	0	0	0	0	0	0	0	0	0	0	0	0	0	0	0	0	0	0	0	0	0	0	0	0	0	0	0	0	0	0	0	0	0	0	0
miR-3937	0	0	0	0	0	0	0	0	0	0	0	0	0	0	0	0	0	0	0	0	0	0	0	0	0	0	0	0	0	0	0	0	0	0	0	0	0	0	0	0	0	0	0	0	0	0	0	0	0
miR-3938	0	0	0	0	0	0	0	0	0	0	0	0	0	0	0	0	0	0	0	0	0	0	0	0	0	0	0	0	0	0	0	0	0	0	0	0	0	0	0	0	0	0	0	0	0	0	0	0	0
miR-3939	0	0	0	0	0	0	0	0	0	0	0	0	0	0	0	0	0	0	0	0	0	0	0	0	0	0	0	0	0	0	0	0	0	0	0	0	0	0	0	0	0	0	0	0	0	0	0	0	0
miR-3940-3p	0	0	0	0	1	2	0	0	0	0	0	0	0	0	0	0	0	0	0	0	0	0	0	0	0	0	0	0	0	0	0	0	0	0	0	0	0	0	0	0	0	7	0	0	0	0	0	0	0
miR-3940-5p	0	0	0	0	0	0	0	0	0	0	0	0	0	0	0	0	0	0	0	0	0	0	0	0	0	0	0	0	0	0	0	0	0	0	0	0	0	0	0	0	0	0	0	0	0	0	0	0	0
miR-3941	0	0	0	0	0	0	0	0	0	0	0	0	0	0	0	0	0	0	0	0	0	0	0	0	0	0	0	0	0	0	0	0	0	0	0	0	0	0	0	0	0	0	0	0	0	0	0	0	0
miR-3942-3p	0	0	0	0	0	0	0	0	0	0	0	0	0	0	0	0	0	0	0	0	0	0	0	0	0	0	0	0	0	0	0	0	0	0	0	0	0	0	0	0	0	0	0	0	0	0	0	0	0
miR-3942-5p	0	0	0	0	0	0	0	0	0	0	0	0	0	0	0	0	0	0	0	0	0	0	0	0	0	0	0	0	0	0	0	0	0	0	0	0	0	0	0	0	0	0	0	0	0	0	0	0	0
miR-3943	0	0	0	0	0	0	0	0	0	0	0	0	0	0	0	0	0	0	0	0	0	0	0	0	0	0	0	0	0	0	0	0	0	0	0	0	0	0	0	0	0	0	0	0	0	0	0	0	0
miR-3944-3p	0	0	0	0	0	0	0	0	0	0	0	0	0	0	0	0	0	0	0	0	0	0	0	0	0	0	0	0	0	0	0	0	0	0	0	0	0	0	0	0	0	0	0	0	0	0	0	0	0
miR-3944-5p	0	0	0	0	0	0	0	0	0	0	0	0	0	0	0	0	0	0	0	0	0	0	0	0	0	0	0	0	0	0	0	0	0	0	0	0	0	0	0	0	0	0	0	0	0	0	0	0	0
miR-3945	0	0	0	0	0	0	0	0	0	0	0	0	0	0	0	0	0	0	0	0	0	0	0	0	0	0	0	0	0	0	0	0	0	0	0	0	0	0	0	0	0	0	0	0	0	0	0	0	0
miR-3972	0	0	0	0	0	0	0	0	0	0	0	0	0	0	0	0	0	0	0	0	0	0	0	0	0	0	0	0	0	0	0	0	0	0	0	0	0	0	0	0	0	0	0	0	0	0	0	0	0
miR-3973	0	0	0	0	0	0	0	0	0	0	0	0	0	0	0	0	0	0	0	0	0	0	0	0	0	0	0	0	0	0	0	0	0	0	0	0	0	0	0	0	0	0	0	0	0	0	0	0	0
miR-3974	0	0	0	0	0	0	0	0	0	0	0	0	0	0	0	0	0	0	0	0	0	0	0	0	0	0	0	0	0	0	0	0	0	0	0	0	0	0	0	0	0	0	0	0	0	0	0	0	0
miR-3975	0	0	0	0	0	0	0	0	0	0	0	0	0	0	0	0	0	0	0	0	0	0	0	0	0	0	0	0	0	0	0	0	0	0	0	0	0	0	0	0	0	0	0	0	0	0	0	0	0
miR-3976	0	0	0	0	0	0	0	0	0	0	0	0	0	0	0	0	0	0	0	0	0	0	0	0	0	0	0	0	0	0	0	0	0	0	0	0	0	0	0	0	0	0	0	0	0	0	0	0	0
miR-3977	0	0	0	0	0	0	0	0	0	0	0	0	0	0	0	0	0	0	0	0	0	0	0	0	0	0	0	0	0	0	0	0	0	0	0	0	0	0	0	0	0	0	0	0	0	0	0	0	0
miR-3978	0	0	0	0	0	0	0	0	0	0	0	0	0	0	0	0	0	0	0	0	0	0	0	0	0	0	0	0	0	0	0	0	0	0	0	0	0	0	0	0	0	0	0	0	0	0	0	0	0
miR-409-5p	0	0	1	0	0	0	0	0	0	0	0	0	0	7	0	0	0	0	0	0	0	0	0	0	0	0	0	0	1	0	0	13	0	0	0	0	2	0	0	0	0	0	0	0	0	0	0	11	0
miR-410-5p	0	0	0	0	0	0	0	0	0	0	0	0	0	0	2	0	0	0	0	0	0	0	0	0	0	0	0	0	0	0	0	0	0	0	0	0	0	0	0	0	0	0	0	0	0	0	0	0	0
miR-411-3p	0	0	0	0	0	0	0	0	0	0	6	0	0	0	0	2	0	0	0	13	0	0	0	0	9	11	7	0	3	4	0	8	0	0	0	0	0	0	0	0	0	0	0	0	0	0	0	0	0
miR-412-3p	0	0	0	0	0	0	0	0	0	0	0	0	0	0	0	0	0	0	0	0	0	0	0	0	0	0	0	0	0	0	0	0	0	0	0	0	0	0	0	0	0	0	0	0	0	0	0	0	0
miR-412-5p	0	0	0	0	1	0	0	0	0	0	0	0	0	1	0	0	0	0	0	10	0	0	0	0	1	6	0	0	7	4	2	28	0	0	0	0	0	0	0	0	8	0	0	0	0	0	3	25	0
miR-422a	0	0	0	0	0	0	0	0	0	0	0	0	0	0	0	0	0	0	0	0	0	0	0	0	0	0	3	0	0	0	0	0	0	0	0	0	0	0	0	0	0	0	0	0	0	0	0	0	0
miR-424-5p	0	0	0	0	0	0	0	0	0	1	0	0	5	0	0	1	0	0	0	0	0	0	0	0	0	0	0	0	0	0	0	0	0	0	0	0	0	0	0	0	0	0	0	0	0	0	0	12	0
miR-4251	0	0	0	0	0	0	0	0	0	0	0	0	0	0	0	0	0	0	0	0	0	0	0	0	0	0	0	0	0	0	0	0	0	0	0	0	0	0	0	0	0	0	0	0	0	0	0	0	0
miR-4252	0	0	0	0	0	0	0	0	0	0	0	0	0	0	0	0	0	0	0	0	0	0	0	0	0	0	0	0	0	0	0	0	0	0	0	0	0	0	0	0	0	0	0	0	0	0	0	0	0
miR-4253	0	0	0	0	0	0	0	0	0	0	0	0	0	0	0	0	0	0	0	0	0	0	0	0	0	0	0	0	0	0	0	0	0	0	0	0	0	0	0	0	0	0	0	0	0	0	0	0	0
miR-4254	0	0	0	0	0	0	0	0	0	0	0	0	0	0	0	0	0	0	0	0	0	0	0	0	0	0	0	0	0	0	0	0	0	0	0	0	0	0	0	0	0	0	0	0	0	0	0	0	0
miR-4255	0	0	0	0	0	0	0	0	0	0	0	0	0	0	0	0	0	0	0	0	0	0	0	0	0	0	0	0	0	0	0	0	0	0	0	0	0	0	0	0	0	0	0	0	0	0	0	0	0
miR-4256	0	0	0	0	0	0	0	0	0	0	0	0	0	0	0	0	0	0	0	0	0	0	0	0	0	0	0	0	0	0	0	0	0	0	0	0	0	0	0	0	0	0	0	0	0	0	0	0	0
miR-4257	0	0	0	0	0	0	0	0	0	0	0	0	0	0	0	0	0	0	0	0	0	0	0	0	0	0	0	0	0	0	0	0	0	0	0	0	0	0	0	0	0	0	0	0	0	0	0	0	0
miR-4258	0	0	0	0	0	0	0	0	0	0	0	0	0	0	0	0	0	0	0	0	0	0	0	0	0	0	0	0	0	0	0	0	0	0	0	0	0	0	0	0	0	0	0	0	0	0	0	0	0
miR-4259	0	0	0	0	0	0	0	0	0	0	0	0	0	1	0	0	0	0	0	0	0	0	0	0	0	0	0	0	0	0	0	0	0	0	0	0	0	0	0	0	0	0	0	0	0	0	0	0	0
miR-4260	0	0	0	0	0	0	0	0	0	0	0	0	0	0	0	0	0	0	0	0	0	0	0	0	0	0	0	0	0	0	0	0	0	0	0	0	0	0	0	0	0	0	0	0	0	0	0	0	0
miR-4261	0	0	0	0	0	0	0	0	0	0	0	0	0	0	0	0	0	0	0	0	0	0	0	0	0	0	0	0	0	0	0	0	0	0	0	0	0	0	0	0	0	0	0	0	0	0	0	0	0
miR-4262	0	0	0	0	0	0	0	0	0	0	0	0	0	0	0	0	0	0	0	0	0	0	0	0	0	0	0	0	0	0	0	0	0	0	0	0	0	0	0	0	0	0	0	0	0	0	0	0	0
miR-4263	0	0	0	0	0	0	0	0	0	0	0	0	0	0	0	0	0	0	0	0	0	0	0	0	0	0	0	0	0	0	0	0	0	0	0	0	0	0	0	0	0	0	0	0	0	0	0	0	0
miR-4264	0	0	0	0	0	0	0	0	0	0	0	0	0	0	0	0	0	0	0	0	0	0	0	0	0	0	0	0	0	0	0	0	0	0	0	0	0	0	0	0	0	0	0	0	0	0	0	0	0
miR-4265	0	0	0	0	0	0	0	0	0	0	0	0	0	0	0	0	0	0	0	0	0	0	0	0	0	0	0	0	0	0	0	0	0	0	0	0	0	0	0	0	0	0	0	0	0	0	0	0	0
miR-4266	0	0	0	0	0	0	0	0	0	0	0	0	0	0	0	0	0	0	0	0	0	0	0	0	0	0	0	0	0	0	0	0	0	0	0	0	0	0	0	0	0	0	0	0	0	0	0	0	0
miR-4267	0	0	0	0	0	0	0	0	0	0	0	0	0	0	0	0	0	0	0	0	0	0	0	0	0	0	0	0	0	0	0	0	0	0	0	0	0	0	0	0	0	0	0	0	0	0	0	0	0
miR-4268	0	0	0	0	0	0	0	0	0	0	0	0	0	0	0	0	0	0	0	0	0	0	0	0	0	0	0	0	0	0	0	0	0	0	0	0	0	0	0	0	0	0	0	0	0	0	0	0	0
miR-4269	0	0	0	0	0	0	0	0	0	0	0	0	0	0	0	0	0	0	0	0	0	0	0	0	0	0	0	0	0	0	0	0	0	0	0	0	0	0	0	0	0	0	0	0	0	0	0	0	0
miR-4270	0	0	0	0	0	0	0	0	0	0	0	0	0	0	0	0	0	0	0	0	0	0	0	0	0	0	0	0	0	0	0	0	0	0	0	0	0	0	0	0	0	0	0	0	0	0	0	0	0
miR-4271	0	0	0	0	0	0	0	0	0	0	0	0	0	0	0	0	0	0	0	0	0	0	0	0	0	0	0	0	0	0	0	0	0	0	0	0	0	0	0	0	0	0	0	0	0	0	0	0	0
miR-4272	0	0	0	0	0	0	0	0	0	0	0	0	0	0	0	0	0	0	0	0	0	0	0	0	0	0	0	0	0	0	0	0	0	0	0	0	0	0	0	0	0	0	0	0	0	0	0	0	0
miR-4273	0	0	0	0	0	0	0	0	0	0	0	0	0	0	0	0	0	0	0	0	0	0	0	0	0	0	0	0	0	0	0	0	0	0	0	0	0	0	0	0	0	0	0	0	0	0	0	0	0
miR-4274	0	0	0	0	0	0	0	0	0	0	0	0	0	0	0	0	0	0	0	0	0	0	0	0	0	0	0	0	0	0	0	0	0	0	0	0	0	0	0	0	0	0	0	0	0	0	0	0	0
miR-4275	0	0	0	0	0	0	0	0	0	0	0	0	0	0	0	0	0	0	0	0	0	0	0	0	0	0	0	0	0	0	0	0	0	0	0	0	0	0	0	0	0	0	0	0	0	0	0	0	0
miR-4276	0	0	0	0	0	0	0	0	0	0	0	0	0	0	0	0	0	0	0	0	0	0	0	0	0	0	0	0	0	0	0	0	0	0	0	0	0	0	0	0	0	0	0	0	0	0	0	0	0
miR-4277	0	0	0	0	0	0	0	0	0	0	0	0	0	0	0	0	0	0	0	0	0	0	0	0	0	0	0	0	0	0	0	0	0	0	0	0	0	0	0	0	0	0	0	0	0	0	0	0	0
miR-4278	0	0	0	0	0	0	0	0	0	0	0	0	0	0	0	0	0	0	0	0	0	0	0	0	0	0	0	0	0	0	0	0	0	0	0	0	0	0	0	0	0	0	0	0	0	0	0	0	0
miR-4279	0	0	0	0	0	0	0	0	0	0	0	0	0	0	0	0	0	0	0	0	0	0	0	0	0	0	0	0	0	0	0	0	0	0	0	0	0	0	0	0	0	0	0	0	0	0	0	0	0
miR-4280	0	0	0	0	0	0	0	0	0	0	0	0	0	0	0	0	0	0	0	0	0	0	0	0	0	0	0	0	0	0	0	0	0	0	0	0	0	0	0	0	0	0	0	0	0	0	0	0	0
miR-4281	0	0	0	0	0	0	0	0	0	0	0	0	0	0	0	0	0	0	0	0	0	0	0	0	0	0	0	0	0	0	0	0	0	0	0	0	0	0	0	0	0	0	0	0	0	0	0	0	0
miR-4282	0	0	0	0	0	0	0	0	0	0	0	0	0	0	0	0	0	0	0	0	0	0	0	0	0	0	0	0	0	0	0	0	0	0	0	0	0	0	0	0	0	0	0	0	0	0	0	0	0
miR-4283	0	0	0	0	0	0	0	0	0	0	0	0	0	0	0	0	0	0	0	0	0	0	0	0	0	0	0	0	0	0	0	0	0	0	0	0	0	0	0	0	0	0	0	0	0	0	0	0	0
miR-4284	0	0	0	0	0	0	0	0	0	0	0	0	0	0	0	0	0	0	0	0	0	0	0	0	0	0	0	0	0	0	0	0	0	0	0	0	0	0	0	0	0	0	0	0	0	0	0	0	0
miR-4285	0	0	0	0	0	0	0	0	0	0	0	0	0	0	0	0	0	0	0	0	0	0	0	0	0	0	0	0	0	0	0	0	0	0	0	0	0	0	0	0	0	0	0	0	0	0	0	0	0
miR-4286	0	0	0	0	0	1	16	31	0	0	0	0	0	0	0	0	0	0	0	2	0	0	0	0	0	0	0	0	0	0	0	0	0	0	0	0	0	0	0	0	0	0	0	0	6	12	1	0	13
miR-4287	0	0	0	0	0	0	0	0	0	0	0	0	0	0	0	0	0	0	0	0	0	0	0	0	0	0	0	0	0	0	0	0	0	0	0	0	0	0	0	0	0	0	0	0	0	0	0	0	0
miR-4288	0	0	0	0	0	0	0	0	0	0	0	0	0	0	0	0	0	0	0	0	0	0	0	0	0	0	0	0	0	0	0	0	0	0	0	0	0	0	0	0	0	0	0	0	0	0	0	0	0
miR-4289	0	0	0	0	0	0	0	0	0	0	0	0	0	0	0	0	0	0	0	0	0	0	0	0	0	0	0	0	0	0	0	0	0	0	0	0	0	0	0	0	0	0	0	0	0	0	0	0	0
miR-429	0	0	0	0	0	0	0	0	0	0	0	0	0	0	0	0	0	0	0	0	0	0	0	0	0	0	0	0	0	0	0	0	0	0	0	0	0	0	0	0	0	0	0	0	0	0	0	18	0
miR-4290	0	0	0	0	0	0	0	0	0	0	0	0	0	0	0	0	0	0	0	0	0	0	0	0	0	0	0	0	0	0	0	0	0	0	0	0	0	0	0	0	0	0	0	0	0	0	0	0	0
miR-4291	0	0	0	0	0	0	0	0	0	0	0	0	0	0	0	0	0	0	0	0	0	0	0	0	0	0	0	0	0	0	0	0	0	0	0	0	0	0	0	0	0	0	0	0	0	0	0	0	0
miR-4292	0	0	0	0	0	0	0	0	0	0	0	0	0	0	0	0	0	0	0	0	0	0	0	0	0	0	0	0	0	0	0	0	0	0	0	0	0	0	0	0	0	0	0	0	0	0	0	0	0
miR-4293	0	0	0	0	0	0	0	0	0	0	0	0	0	0	0	0	0	0	0	0	0	0	0	0	0	0	0	0	0	0	0	0	0	0	0	0	0	0	0	0	0	0	0	0	0	0	0	0	0
miR-4294	0	0	0	0	0	0	0	0	0	0	0	0	0	0	0	0	0	0	0	0	0	0	0	0	0	0	0	0	0	0	0	0	0	0	0	0	0	0	0	0	0	0	0	0	0	0	0	0	0
miR-4295	0	0	0	0	0	0	0	0	0	0	0	0	0	0	0	0	0	0	0	0	0	0	0	0	0	0	0	0	0	0	0	0	0	0	0	0	0	0	0	0	0	0	0	0	0	0	0	0	0
miR-4296	0	0	0	0	0	0	0	0	0	0	0	0	0	0	0	0	0	0	0	0	0	0	0	0	0	0	0	0	0	0	0	0	0	0	0	0	0	0	0	0	0	0	0	0	0	0	0	0	0
miR-4297	0	0	0	0	0	0	0	0	0	0	0	0	0	0	0	0	0	0	0	0	0	0	0	0	0	0	0	0	0	0	0	0	0	0	0	0	0	0	0	0	0	0	0	0	0	0	0	0	0
miR-4298	0	0	0	0	0	0	0	0	0	0	0	0	0	0	0	0	0	0	0	0	0	0	0	0	0	0	0	0	0	0	0	0	0	0	0	0	0	0	0	0	0	0	0	0	0	0	0	0	0
miR-4299	0	0	0	0	0	0	0	0	0	0	0	0	0	0	0	0	0	0	0	0	0	0	0	0	0	0	0	0	0	0	0	0	0	0	0	0	0	0	0	0	0	0	0	0	0	0	0	0	0
miR-4300	0	0	0	0	0	0	0	0	0	0	0	0	0	0	0	0	0	0	0	0	0	0	0	0	0	0	0	0	0	0	0	0	0	0	0	0	0	0	0	0	0	0	0	0	0	0	0	0	0
miR-4301	0	0	0	0	0	0	0	0	0	0	0	0	0	0	0	0	0	0	0	0	0	0	0	0	0	0	0	0	0	0	0	0	0	0	0	0	0	0	0	0	0	0	0	0	0	0	0	0	0
miR-4302	0	0	0	0	0	0	0	0	0	0	0	0	0	0	0	0	0	0	0	0	0	0	0	0	0	0	0	0	0	0	0	0	0	0	0	0	0	0	0	0	0	0	0	0	0	0	0	0	0
miR-4303	0	0	0	0	0	0	0	0	0	0	0	0	0	0	0	0	0	0	0	0	0	0	0	0	0	0	0	0	0	0	0	0	0	0	0	0	0	0	0	0	0	0	0	0	0	0	0	0	0
miR-4304	0	0	0	0	0	0	0	0	0	0	0	0	0	0	0	0	0	0	0	0	0	0	0	0	0	0	0	0	0	0	0	0	0	0	0	0	0	0	0	0	0	0	0	0	0	0	0	0	0
miR-4305	0	0	0	0	0	0	0	0	0	0	0	0	0	0	0	0	0	0	0	0	0	0	0	0	0	0	0	0	0	0	0	0	0	0	0	0	0	0	0	0	0	0	0	0	0	0	0	0	0
miR-4307	0	0	0	0	0	0	0	0	0	0	0	0	0	0	0	0	0	0	0	0	0	0	0	0	0	0	0	0	0	0	0	0	0	0	0	0	0	0	0	0	0	0	0	0	0	0	0	0	0
miR-4308	0	0	0	0	0	0	0	0	0	0	0	0	0	0	0	0	0	0	0	0	0	0	0	0	0	0	0	0	0	0	0	0	0	0	0	0	0	0	0	0	0	0	0	0	0	0	0	0	0
miR-4309	0	0	0	0	0	0	0	0	0	0	0	0	0	0	0	0	0	0	0	0	0	0	0	0	0	0	0	0	0	0	0	0	0	0	0	0	0	0	0	0	0	0	0	0	0	0	0	0	0
miR-4310	0	0	0	0	0	0	0	0	0	0	0	0	0	0	0	0	0	0	0	0	0	0	0	0	0	0	0	0	0	0	0	0	0	0	0	0	0	0	0	0	0	0	0	0	0	0	0	0	0
miR-4311	0	0	0	0	0	0	0	0	0	0	0	0	0	0	0	0	0	0	0	0	0	0	0	0	0	0	0	0	0	0	0	0	0	0	0	0	0	0	0	0	0	0	0	0	0	0	0	0	0
miR-4312	0	0	0	0	0	0	0	0	0	0	0	0	0	0	0	0	0	0	0	0	0	0	0	0	0	0	0	0	0	0	0	0	0	0	0	0	0	0	0	0	0	0	0	0	0	0	0	0	0
miR-4313	0	0	0	0	0	0	0	0	0	0	0	0	0	0	0	0	0	0	0	0	0	0	0	0	0	0	0	0	0	0	0	0	0	0	0	0	0	0	0	0	0	0	0	0	0	0	0	0	0
miR-4314	0	0	0	0	0	0	0	0	0	0	0	0	0	0	0	0	0	0	0	0	0	0	0	0	0	0	0	0	0	0	0	0	0	0	0	0	0	0	0	0	0	0	0	0	0	0	0	0	0
miR-4315	0	0	0	0	0	0	0	0	0	0	0	0	0	0	0	0	0	0	0	0	0	0	0	0	0	0	0	0	0	0	0	0	0	0	0	0	0	0	0	0	0	0	0	0	0	0	0	0	0
miR-4316	0	0	0	0	0	0	0	0	0	0	0	0	0	0	0	0	0	0	0	0	0	0	0	0	0	0	0	0	0	0	0	0	0	0	0	0	0	0	0	0	0	0	0	0	0	0	0	0	0
miR-4317	0	0	0	0	0	0	0	0	0	0	0	0	0	0	0	0	0	0	0	0	0	0	0	0	0	0	0	0	0	0	0	0	0	0	0	0	0	0	0	0	0	0	0	0	0	0	0	0	0
miR-4318	0	0	0	0	0	0	0	0	0	0	0	0	0	0	0	0	0	0	0	0	0	0	0	0	0	0	0	0	0	0	0	0	0	0	0	0	0	0	0	0	0	0	0	0	0	0	0	0	0
miR-4319	0	0	0	0	0	0	0	0	0	0	0	0	0	0	0	0	0	0	0	0	0	0	0	0	0	0	0	0	0	0	0	0	0	0	0	0	0	0	0	0	0	0	0	0	0	0	0	0	0
miR-4320	0	0	0	0	0	0	0	0	0	0	0	0	0	0	0	0	0	0	0	0	0	0	0	0	0	0	0	0	0	0	0	0	0	0	0	0	0	0	0	0	0	0	0	0	0	0	0	0	0
miR-4321	0	0	0	0	0	0	0	0	0	0	0	0	0	0	0	0	0	0	0	0	0	0	0	0	0	0	0	0	0	0	0	0	0	0	0	0	0	0	0	0	0	0	0	0	0	0	0	0	0
miR-4322	0	0	0	0	0	0	0	0	0	0	0	0	0	0	0	0	0	0	0	0	0	0	0	0	0	0	0	0	0	0	0	0	0	0	0	0	0	0	0	0	0	0	0	0	0	0	0	0	0
miR-4323	0	0	0	0	0	0	0	0	0	0	0	0	0	0	0	0	0	0	0	0	0	0	0	0	1	2	0	0	0	0	0	0	0	0	0	0	0	0	0	0	0	0	0	0	0	0	0	0	1
miR-432-3p	0	0	0	1	0	0	0	0	0	0	0	0	0	0	0	0	0	0	0	0	0	0	0	0	0	0	0	0	0	0	0	0	0	0	0	0	0	0	0	0	0	0	0	0	0	0	0	0	0
miR-4324	0	0	0	0	0	0	0	0	0	0	0	0	0	0	0	0	0	0	0	0	0	0	0	0	0	0	0	0	0	0	0	0	0	0	0	0	0	0	0	0	0	0	0	0	0	0	0	0	0
miR-4325	0	0	0	0	0	0	0	0	0	0	0	0	0	0	0	0	0	0	0	0	0	0	0	0	0	0	0	0	0	0	0	0	0	0	0	0	0	0	0	0	0	0	0	0	0	0	0	0	0
miR-4326	0	0	0	0	0	0	0	0	3	3	0	0	0	0	0	0	0	0	0	0	0	0	0	0	0	0	0	0	0	0	0	0	0	0	0	0	0	0	0	0	0	0	0	0	0	0	0	0	0
miR-4327	0	0	0	0	0	0	0	0	0	0	0	0	0	0	0	0	0	0	0	0	0	0	0	0	0	0	0	0	0	0	0	0	0	0	0	0	0	0	0	0	0	0	0	0	0	0	0	0	0
miR-4328	0	0	0	0	0	0	0	0	0	0	0	0	0	0	0	0	0	0	0	0	0	0	0	0	0	0	0	0	0	0	0	0	0	0	0	0	0	0	0	0	0	0	0	0	0	0	0	0	0
miR-4329	0	0	0	0	0	0	0	0	0	0	0	0	0	0	0	0	0	0	0	0	0	0	0	0	0	0	0	0	0	0	0	0	0	0	0	0	0	0	0	0	0	0	0	0	0	0	0	0	0
miR-4330	0	0	0	0	0	0	0	0	0	0	0	0	0	0	0	0	0	0	0	0	0	0	0	0	0	0	0	0	0	0	0	0	0	0	0	0	0	0	0	0	0	0	0	0	0	0	0	0	0
miR-433-3p	0	0	0	0	4	0	3	13	0	0	4	0	1	0	0	0	0	0	0	0	0	0	0	0	0	0	11	0	0	0	0	6	0	0	0	0	0	0	0	0	0	0	11	0	0	0	8	0	0
miR-433-5p	0	0	0	0	0	0	0	0	0	0	0	0	0	0	0	0	0	0	0	0	0	0	0	0	0	0	0	0	0	0	11	0	0	0	0	0	0	0	0	0	0	0	0	0	7	0	0	0	0
miR-4418	0	0	0	0	0	0	0	0	0	0	0	0	0	0	0	0	0	0	0	0	0	0	0	0	0	0	0	0	0	0	0	0	0	0	0	0	0	0	0	0	0	0	0	0	0	0	0	0	0
miR-4420	0	0	0	0	0	0	0	0	0	0	0	0	0	0	0	0	0	0	0	0	0	0	0	0	0	0	0	0	0	0	0	0	0	0	0	0	0	0	0	0	0	0	0	0	0	0	0	0	0
miR-4421	0	0	0	0	0	0	0	0	0	0	0	0	0	0	0	0	0	0	0	0	0	0	0	0	0	0	0	0	0	0	0	0	0	0	0	0	0	0	0	0	0	0	0	0	0	0	0	0	0
miR-4422	0	0	0	0	0	0	0	0	0	0	0	0	0	0	0	0	0	0	0	0	0	0	0	0	0	0	0	0	0	0	0	0	0	0	0	0	0	0	0	0	0	0	0	0	0	0	0	0	0
miR-4423-3p	0	0	0	0	0	0	0	0	0	0	0	0	0	0	0	0	0	0	0	0	0	0	0	0	0	0	0	0	0	0	0	0	0	0	0	0	0	0	0	0	0	0	0	0	0	0	0	0	0
miR-4423-5p	0	0	0	0	0	0	0	0	0	0	0	0	0	0	0	0	0	0	0	0	0	0	0	0	0	0	0	0	0	0	0	0	0	0	0	0	0	0	0	0	0	0	0	0	0	0	0	0	0
miR-4424	0	0	0	0	0	0	0	0	0	0	0	0	0	0	0	0	0	0	0	0	0	0	0	0	0	0	0	0	0	0	0	0	0	0	0	0	0	0	0	0	0	0	0	0	0	0	0	0	0
miR-4425	0	0	0	0	0	0	0	0	0	0	0	0	0	0	0	0	0	0	0	0	0	0	0	0	0	0	0	0	0	0	0	0	0	0	0	0	0	0	0	0	0	0	0	0	0	0	0	0	0
miR-4426	0	0	0	0	0	0	0	0	0	0	0	0	0	0	0	0	0	0	0	0	0	0	0	0	0	0	0	0	0	0	0	0	0	0	0	0	0	0	0	0	0	0	0	0	0	0	0	0	0
miR-4427	0	0	0	0	0	0	0	0	0	0	0	0	0	0	0	0	0	0	0	0	0	0	0	0	0	0	0	0	0	0	0	0	0	0	0	0	0	0	0	0	0	0	0	0	0	0	0	0	0
miR-4428	0	0	0	0	0	0	0	0	0	0	0	0	0	0	0	0	0	0	0	0	0	0	0	0	0	0	0	0	0	0	0	0	0	0	0	0	0	0	0	0	0	0	0	0	0	0	0	0	0
miR-4429	0	0	0	0	0	0	0	0	0	0	0	0	0	0	0	0	0	0	0	1	0	0	0	0	0	0	0	0	0	0	0	0	0	0	0	0	0	0	0	0	0	0	0	0	0	0	0	0	0
miR-4430	0	0	0	0	0	0	0	0	0	0	0	0	0	0	0	0	0	0	0	0	0	0	0	0	0	0	0	0	0	0	0	0	0	0	0	0	0	0	0	0	0	0	0	0	0	0	0	0	0
miR-4431	0	0	0	0	0	0	0	0	0	0	0	0	0	0	0	0	0	0	0	0	0	0	0	0	0	0	0	0	0	0	0	0	0	0	0	0	0	0	0	0	0	0	0	0	0	0	0	0	0
miR-4432	0	0	0	0	0	0	0	0	0	0	0	0	0	0	0	0	0	0	0	0	0	0	0	0	0	0	0	0	0	0	0	0	0	0	0	0	0	0	0	0	0	0	0	0	0	0	0	0	0
miR-4433a-3p	0	4	0	0	0	0	0	0	0	2	0	0	0	0	0	0	0	0	0	0	0	0	0	0	0	0	0	0	0	0	0	0	0	0	0	0	0	0	0	0	0	0	0	0	0	0	0	0	2
miR-4433a-5p	0	0	0	0	0	0	0	0	0	0	0	0	0	0	0	0	0	0	0	0	0	0	0	0	0	0	0	0	0	0	0	0	0	0	0	0	0	0	0	0	0	0	0	0	0	0	0	0	0
miR-4434	0	0	0	0	0	0	0	0	0	0	0	0	0	0	0	0	0	0	0	0	0	0	0	0	0	0	0	0	0	0	0	0	0	0	0	0	0	0	0	0	0	0	0	0	0	0	0	0	0
miR-4435	0	2	0	0	0	0	0	0	0	0	0	5	0	0	0	0	0	0	0	0	0	0	0	0	0	0	6	4	1	0	0	0	0	0	0	0	0	0	0	2	0	0	0	0	0	0	6	0	0
miR-4436a	0	0	0	0	0	0	0	0	0	0	0	0	0	0	0	0	0	0	0	0	0	0	0	0	0	0	0	0	0	0	0	0	0	0	0	0	0	0	0	0	0	0	0	0	0	0	0	0	0
miR-4436b-3p	0	0	0	0	0	0	0	0	0	0	0	0	0	0	0	0	0	0	0	0	0	0	0	0	0	0	0	0	0	0	0	0	0	0	0	0	0	0	0	0	0	0	0	0	0	0	0	0	0
miR-4436b-5p	0	0	0	0	0	0	0	0	0	0	0	0	0	0	0	0	0	0	0	0	0	0	0	0	0	0	0	0	0	0	0	0	0	0	0	0	0	0	0	0	0	0	0	0	0	0	0	0	0
miR-4437	0	0	0	0	0	0	0	0	0	0	0	0	0	0	0	0	0	0	0	0	0	0	0	0	0	0	0	0	0	0	0	0	0	0	0	0	0	0	0	0	0	0	0	0	0	0	0	0	0
miR-4438	0	0	0	0	0	0	0	0	0	0	0	0	0	0	0	0	0	0	0	0	0	0	0	0	0	0	0	0	0	0	0	0	0	0	0	0	0	0	0	0	0	0	0	0	0	0	0	0	0
miR-4439	0	0	0	0	0	0	0	0	0	0	0	0	0	0	0	0	0	0	0	0	0	0	0	0	0	0	0	0	0	0	0	0	0	0	0	0	0	0	0	0	0	0	0	0	0	0	0	0	0
miR-4440	0	0	0	0	0	0	0	0	0	2	0	0	0	0	0	0	0	2	0	0	0	0	0	0	0	0	3	0	0	0	0	0	0	0	0	0	0	0	0	0	0	0	0	0	0	0	0	0	0
miR-4441	0	0	0	0	0	0	0	0	0	0	0	0	0	0	0	0	0	0	0	0	0	0	0	0	0	0	0	0	0	0	0	0	0	0	0	0	0	0	0	0	0	0	0	0	0	0	0	0	0
miR-4442	0	0	0	0	0	0	0	0	0	0	0	0	0	0	0	0	0	0	0	0	0	0	0	0	0	0	0	0	0	0	0	0	0	0	0	0	0	0	0	0	0	0	0	0	0	0	0	0	0
miR-4443	0	0	0	0	0	0	0	0	0	0	0	0	0	0	0	0	0	0	0	0	0	0	0	0	0	0	0	0	0	0	0	0	0	0	0	0	0	0	0	0	0	0	0	0	1	0	0	0	1
miR-4444	0	0	0	0	0	0	0	0	0	0	0	0	0	0	0	0	0	0	0	0	0	0	0	0	0	0	0	0	0	0	0	0	0	0	0	0	0	0	0	0	0	0	0	0	0	0	0	0	0
miR-4445-3p	0	0	0	0	0	0	0	0	0	0	0	0	0	0	0	0	0	0	0	0	0	0	0	0	0	0	0	0	0	0	0	0	0	0	0	0	0	0	0	0	0	0	0	0	0	0	0	0	0
miR-4445-5p	0	0	0	0	0	0	0	0	0	0	0	0	0	0	0	0	0	0	0	0	0	0	0	0	0	0	0	0	0	0	0	0	0	0	0	0	0	0	0	0	0	0	0	0	0	0	0	0	0
miR-4446-5p	0	0	0	0	0	0	0	0	0	0	0	0	0	0	1	0	0	0	0	0	0	0	0	0	0	0	0	0	0	0	0	0	0	0	0	0	0	0	0	0	0	0	0	0	0	0	0	0	0
miR-4447	0	0	0	0	0	0	0	0	0	0	0	0	0	0	0	0	0	0	0	0	0	0	0	0	0	0	0	0	0	0	0	0	0	0	0	0	0	0	0	0	0	0	0	0	0	0	0	0	0
miR-4448	0	0	0	1	0	0	9	0	0	0	0	0	1	0	1	0	0	1	0	0	1	0	0	0	0	0	0	0	0	0	0	0	0	0	0	0	0	0	0	0	0	0	1	0	0	0	0	0	0
miR-4449	0	2	0	0	0	0	0	0	0	0	0	0	0	0	0	0	0	0	0	0	0	0	0	0	0	10	1	0	0	0	0	13	0	0	0	0	0	0	0	0	0	3	0	0	0	0	3	0	0
miR-4450	0	0	0	0	0	0	0	0	0	0	0	0	0	0	0	0	0	0	0	0	0	0	0	0	0	0	0	0	0	0	0	0	0	0	0	0	0	0	0	0	0	0	0	0	0	0	0	0	0
miR-4451	0	0	0	0	0	0	0	0	0	0	0	0	0	0	0	0	0	0	0	0	0	0	0	0	0	0	0	0	0	0	0	0	0	0	0	0	0	0	0	0	0	0	0	0	0	1	0	0	0
miR-4452	0	0	0	0	0	0	0	0	0	0	0	0	0	0	0	0	0	0	0	0	0	0	0	0	0	0	0	0	0	0	0	0	0	0	0	0	0	0	0	0	0	0	0	0	0	0	0	0	0
miR-4453	0	0	0	0	0	0	0	0	0	0	0	0	0	0	0	0	0	0	0	0	0	0	0	0	0	0	0	0	0	0	0	0	0	0	0	0	0	0	0	0	0	0	0	0	0	0	0	0	0
miR-4454	0	1	0	0	2	3	0	0	0	7	3	0	0	3	0	0	0	0	0	0	0	0	0	0	0	0	20	0	0	8	0	0	0	0	0	0	0	0	0	0	0	0	0	0	0	2	13	0	0
miR-4455	0	0	0	0	0	0	0	0	0	0	0	0	0	0	0	0	0	0	0	0	0	0	0	0	0	0	0	0	0	0	0	0	0	0	0	0	0	0	0	0	0	0	0	0	0	0	0	0	0
miR-4456	0	0	0	0	0	0	0	0	0	0	0	0	0	0	0	0	0	0	0	0	0	0	0	0	0	0	0	0	0	0	0	0	0	0	0	0	0	0	0	0	0	0	0	0	0	0	0	0	0
miR-4457	0	0	0	0	0	0	0	0	0	0	0	0	0	0	0	0	0	0	0	0	0	0	0	0	0	0	0	0	0	0	0	0	0	0	0	0	0	0	0	0	0	0	0	0	0	0	0	0	0
miR-4458	0	0	0	0	0	0	0	0	0	0	0	0	0	0	0	0	0	0	0	0	0	0	0	0	0	0	0	0	0	0	0	0	0	0	0	0	0	0	0	0	0	0	0	0	0	0	0	0	0
miR-4460	0	0	0	0	0	0	0	0	0	0	0	0	0	0	0	0	0	0	0	0	0	0	0	0	0	0	0	0	0	0	0	0	0	0	0	0	0	0	0	0	0	0	0	0	0	0	0	0	0
miR-4462	0	0	0	0	0	0	0	0	0	0	0	0	0	0	0	0	0	0	0	0	0	0	0	0	0	0	0	0	0	0	0	0	0	0	0	0	0	0	0	0	0	0	0	0	0	0	0	0	0
miR-4463	0	0	0	0	0	0	0	0	0	0	0	0	0	0	0	0	0	0	0	0	0	0	0	0	0	0	0	0	0	0	0	0	0	0	0	0	0	0	0	0	0	0	0	0	0	0	0	0	0
miR-4464	0	0	0	0	0	0	0	0	0	0	0	0	0	0	0	0	0	0	0	0	0	0	0	0	0	0	0	0	0	0	0	0	0	0	0	0	0	0	0	0	0	0	0	0	0	0	0	0	0
miR-4465	0	0	0	0	0	0	0	0	0	0	0	0	0	0	0	0	0	0	0	0	0	0	0	0	0	0	0	0	0	0	0	0	0	0	0	0	0	0	0	0	0	0	0	0	0	0	0	0	0
miR-4466	0	0	0	0	0	0	0	4	0	4	0	2	1	0	0	0	0	0	0	5	0	0	0	0	0	0	0	0	2	0	0	0	1	0	0	0	0	0	0	0	0	0	0	0	0	0	0	16	0
miR-4467	0	0	0	0	0	0	0	0	0	0	0	0	1	0	0	0	0	0	1	11	1	0	0	0	0	0	0	11	0	5	0	0	0	0	0	0	0	0	0	0	0	0	0	0	0	0	0	0	3
miR-4468	0	0	0	0	0	0	0	0	0	0	0	0	0	0	0	0	0	0	0	0	0	0	0	0	0	0	0	0	0	0	0	0	0	0	0	0	0	0	0	0	0	0	0	0	0	0	0	0	0
miR-4469	0	0	0	0	0	0	0	0	0	0	0	0	0	0	0	0	0	0	0	0	0	0	0	0	0	0	0	0	0	0	0	0	0	0	0	0	0	0	0	0	0	0	0	0	0	0	0	0	0
miR-4470	0	0	0	0	0	0	0	0	0	0	0	0	0	0	0	0	0	0	0	0	0	0	0	0	0	0	0	0	0	0	0	0	0	0	0	0	0	0	0	0	0	0	0	0	0	0	0	0	0
miR-4471	0	0	0	0	0	0	0	0	0	0	0	0	0	0	0	0	0	0	0	0	0	0	0	0	0	0	0	0	0	0	0	0	0	0	0	0	0	0	0	0	0	0	0	0	0	0	0	0	0
miR-4472	0	0	0	0	0	0	0	0	0	0	0	0	0	0	0	0	0	0	0	0	0	0	0	0	0	0	0	0	0	0	0	0	0	0	0	0	0	0	0	0	0	0	0	0	0	0	0	0	0
miR-4473	0	0	0	0	0	0	0	0	0	0	0	0	0	0	0	0	0	0	0	0	0	0	0	0	0	0	0	0	0	0	0	0	0	0	0	0	0	0	0	0	0	0	0	0	0	0	0	0	0
miR-4474-3p	0	0	0	0	0	0	0	0	0	0	0	0	0	0	0	0	0	0	0	0	0	0	0	0	0	0	0	0	0	0	0	0	0	0	0	0	0	0	0	0	0	0	0	0	0	0	0	0	0
miR-4474-5p	0	0	0	0	0	0	0	0	0	0	0	0	0	0	0	0	0	0	0	0	0	0	0	0	0	0	0	0	0	0	0	0	0	0	0	0	0	0	0	0	0	0	0	0	0	0	0	0	0
miR-4475	0	0	0	0	0	0	0	0	0	0	0	0	0	0	0	0	0	0	0	0	0	0	0	0	0	0	0	0	0	0	0	0	0	0	0	0	0	0	0	0	0	0	0	0	0	0	0	0	0
miR-4476	0	0	0	0	0	0	0	0	0	0	0	0	0	0	0	0	0	0	0	0	0	0	0	0	0	0	0	0	0	0	0	0	0	0	0	0	0	0	0	0	0	0	0	0	0	0	0	0	0
miR-4477a	0	0	0	0	0	0	0	0	0	0	0	0	0	0	0	0	0	0	0	0	0	0	0	0	0	0	0	0	0	0	0	0	0	0	0	0	0	0	0	0	0	0	0	0	0	0	0	0	0
miR-4477b	0	0	0	0	0	0	0	0	0	0	0	0	0	0	0	0	0	0	0	0	0	0	0	0	0	0	0	0	0	0	0	0	0	0	0	0	0	0	0	0	0	0	0	0	0	0	0	0	0
miR-4478	0	0	0	0	0	0	0	0	0	0	0	0	0	0	0	0	0	0	0	0	0	0	0	0	0	0	0	0	0	0	0	0	0	0	0	0	0	0	0	0	0	0	0	0	0	0	0	0	0
miR-4479	0	0	0	0	0	0	0	0	0	0	0	0	0	0	3	0	0	0	0	0	0	0	0	0	0	0	0	0	0	0	0	0	0	0	0	0	0	0	0	0	0	0	0	0	0	0	0	0	0
miR-448	0	0	0	0	0	0	0	0	0	0	0	0	0	0	0	0	0	0	0	0	0	0	0	0	0	0	0	0	0	0	0	0	0	0	0	0	0	0	0	0	0	0	0	0	0	0	0	0	0
miR-4480	0	0	0	0	0	0	0	0	0	0	0	0	0	0	0	0	0	0	0	0	0	0	0	0	0	0	0	0	0	0	0	0	0	0	0	0	0	0	0	0	0	0	0	0	0	0	0	0	0
miR-4481	0	0	0	0	0	0	0	0	0	0	0	0	0	0	0	0	0	0	0	0	0	0	0	0	0	0	0	0	0	0	0	0	0	0	0	0	0	0	0	0	0	0	0	0	0	0	0	0	0
miR-4482-3p	0	0	0	0	0	0	0	0	0	0	0	0	0	0	0	0	0	0	0	0	0	0	0	0	0	0	0	0	0	0	0	0	0	0	0	0	0	0	0	0	0	0	0	0	0	0	0	0	6
miR-4482-5p	0	0	0	0	0	0	0	0	0	0	0	0	0	0	0	0	0	0	0	0	0	0	0	0	0	0	0	0	0	0	0	0	0	0	0	0	0	0	0	0	0	0	0	0	0	0	0	0	0
miR-4483	0	0	0	0	0	0	0	0	0	0	0	0	0	0	0	0	0	0	0	0	0	0	0	0	0	0	0	0	0	0	0	0	0	0	0	0	0	0	0	0	0	0	0	0	0	0	0	0	0
miR-4484	0	0	0	0	0	0	0	0	0	0	0	0	0	0	0	0	0	0	0	0	0	0	0	0	0	0	0	0	0	0	0	0	0	0	0	0	0	0	0	0	0	0	0	0	0	0	0	0	0
miR-4485-3p	0	0	0	0	0	0	0	0	0	0	0	0	0	0	0	0	0	0	0	0	0	0	0	0	0	0	0	0	0	0	0	0	0	0	0	0	0	0	0	0	0	0	0	0	0	0	0	0	0
miR-4485-5p	0	0	0	0	0	0	0	0	0	0	0	0	0	0	0	0	0	0	0	0	0	0	0	0	0	0	0	0	0	0	0	0	0	0	0	0	0	0	0	0	0	0	0	0	0	0	0	0	0
miR-4486	0	0	0	0	0	0	0	0	0	0	0	0	0	0	0	0	0	0	0	0	0	0	0	0	0	0	0	0	0	0	0	0	0	0	0	0	0	0	0	0	0	0	0	0	0	0	0	0	0
miR-4487	0	0	0	0	0	0	0	0	0	0	0	0	0	0	0	0	0	0	0	0	0	0	0	0	0	0	0	0	0	0	0	0	0	0	0	0	0	0	0	0	0	0	0	0	0	0	0	0	0
miR-4489	0	0	0	0	0	0	0	0	0	0	0	0	0	1	0	1	0	0	0	0	0	0	0	0	0	0	0	0	0	0	0	0	0	0	0	0	0	0	0	0	0	0	0	0	0	0	0	0	0
miR-4490	0	0	0	0	0	0	0	0	0	0	0	0	0	0	0	0	0	0	0	0	0	0	0	0	0	0	0	0	0	0	0	0	0	0	0	0	0	0	0	0	0	0	0	0	0	0	0	0	0
miR-4491	0	0	0	0	0	0	0	0	0	0	0	0	0	0	0	0	0	0	0	0	0	0	0	0	0	0	0	0	0	0	0	0	0	0	0	0	0	0	0	0	0	0	0	0	0	0	0	0	0
miR-4492	0	0	0	0	0	0	0	0	0	0	0	0	0	0	0	0	0	0	0	1	0	0	0	0	0	0	0	0	0	0	0	0	0	0	0	0	0	0	0	0	2	1	2	0	5	0	0	1	0
miR-4493	0	0	0	0	0	0	0	0	0	0	0	0	0	0	0	0	0	0	0	0	0	0	0	0	0	0	0	0	0	0	0	0	0	0	0	0	0	0	0	0	0	0	0	0	0	0	0	0	0
miR-4494	0	0	0	0	0	0	0	0	0	0	0	0	0	0	0	0	0	0	0	0	0	0	0	0	0	0	0	0	0	0	0	0	0	0	0	0	0	0	0	0	0	0	0	0	0	0	0	0	0
miR-4495	0	0	0	0	0	0	0	0	0	0	0	0	0	0	0	0	0	0	0	0	0	0	0	0	0	0	0	0	0	0	0	0	0	0	0	0	0	0	0	0	0	0	0	0	0	0	0	0	0
miR-4496	0	0	0	0	0	0	0	0	0	0	0	0	0	0	0	0	0	0	0	0	0	0	0	0	0	0	0	0	0	0	0	0	0	0	0	0	0	0	0	0	0	0	0	0	0	0	0	0	0
miR-4497	0	0	0	0	0	0	6	0	0	0	0	0	0	0	0	0	0	0	0	0	0	0	0	0	0	0	3	0	0	0	0	1	0	0	0	0	0	0	0	0	2	2	2	0	0	0	0	0	1
miR-4498	0	0	0	0	0	0	0	0	0	0	0	0	0	0	0	0	0	0	0	0	0	0	0	0	0	0	0	0	0	0	0	0	0	0	0	0	0	0	0	0	0	0	0	0	0	0	0	0	0
miR-4499	0	0	0	0	0	0	0	0	0	0	0	0	0	0	0	0	0	0	0	0	0	0	0	0	0	0	0	0	0	0	0	0	0	0	0	0	0	0	0	0	0	0	0	0	0	0	0	0	0
miR-449a	0	0	0	0	0	0	0	0	0	0	0	0	0	0	0	0	0	0	0	0	0	0	0	0	0	0	5	0	0	0	0	0	0	0	0	0	0	0	0	0	15	0	0	0	0	0	0	0	4
miR-449b-3p	0	0	0	0	0	0	0	0	0	0	0	0	0	0	0	0	0	0	0	0	0	0	0	0	0	0	0	0	0	0	0	0	0	0	0	0	0	0	0	0	0	0	0	0	0	0	0	0	0
miR-449b-5p	0	0	0	0	0	0	0	0	0	0	0	0	0	0	0	0	0	0	0	0	0	0	0	0	0	0	0	0	0	0	0	0	0	0	0	0	0	0	0	0	0	0	0	0	0	0	0	0	0
miR-449c-3p	0	0	0	0	0	0	0	0	0	0	0	0	0	0	0	0	0	0	0	0	0	0	0	0	0	0	0	0	0	0	0	0	0	0	0	0	0	0	0	0	0	0	0	0	0	0	0	0	0
miR-449c-5p	0	0	0	0	0	0	0	0	0	0	0	0	0	0	0	0	0	0	0	0	0	0	0	0	0	0	0	0	0	0	0	0	0	0	0	0	0	0	0	0	0	0	8	0	0	0	0	0	0
miR-4500	0	0	0	0	0	0	0	0	0	0	0	0	0	0	0	0	0	0	0	0	0	0	0	0	0	0	0	0	0	0	0	0	0	0	0	0	0	0	0	0	0	0	0	0	0	0	0	0	0
miR-4501	0	0	0	0	0	0	0	0	0	0	0	0	0	0	0	0	0	0	0	0	0	0	0	0	0	0	0	0	0	0	0	0	0	0	0	0	0	0	0	0	0	0	0	0	0	0	0	0	0
miR-4502	0	0	0	0	0	0	0	0	0	0	0	0	0	0	0	0	0	0	0	0	0	0	0	0	0	0	0	0	0	0	0	0	0	0	0	0	0	0	0	0	0	0	0	0	0	0	0	0	0
miR-4503	0	0	0	0	0	0	0	0	0	0	0	0	0	0	0	0	0	0	0	0	0	0	0	0	0	0	0	0	0	0	0	0	0	0	0	0	0	0	0	0	0	0	0	0	0	0	0	0	0
miR-4504	0	0	0	0	0	0	0	0	0	0	0	0	0	0	0	0	0	0	0	0	0	0	0	0	0	0	0	0	0	0	0	0	0	0	0	0	0	0	0	0	0	0	0	0	0	0	0	0	0
miR-4505	0	0	0	0	0	0	0	0	0	0	0	0	0	0	0	0	0	0	0	0	0	0	0	0	0	0	0	0	0	0	0	0	0	0	0	0	0	0	0	0	0	0	0	0	0	0	0	0	0
miR-4506	0	0	0	0	0	0	0	0	0	0	0	0	0	0	0	0	0	0	0	0	0	0	0	0	0	0	0	0	0	0	0	0	0	0	0	0	0	0	0	0	0	0	0	0	0	0	0	0	0
miR-4507	0	0	0	0	0	0	0	0	0	0	0	0	0	0	0	0	0	0	0	0	0	0	0	0	0	0	0	0	0	0	0	0	0	0	0	0	0	0	0	0	0	0	0	0	0	0	0	0	1
miR-4509	0	0	0	0	0	0	0	0	0	0	0	0	0	0	0	0	0	0	0	0	0	0	0	0	0	0	0	0	0	0	0	0	0	0	0	0	0	0	0	0	0	0	0	0	0	0	0	0	0
miR-450a-1-3p	0	0	0	0	0	0	0	0	0	0	0	0	0	0	0	0	0	0	0	0	0	0	0	0	0	0	0	0	0	0	0	0	0	0	0	0	0	0	0	0	0	0	0	0	0	0	0	0	0
miR-450a-2-3p	0	0	0	0	0	0	0	0	0	0	0	0	0	0	0	0	0	0	0	0	0	0	0	0	0	0	0	0	0	0	0	0	0	0	0	0	0	0	0	0	0	0	0	0	0	0	0	0	0
miR-450a-5p	0	0	0	0	0	0	0	0	0	0	0	0	0	0	0	0	0	0	0	0	0	0	0	0	0	0	0	0	0	0	0	0	0	0	0	0	0	0	0	0	0	0	0	0	0	0	0	0	0
miR-450b-3p	0	0	0	0	0	0	0	0	0	0	0	0	0	0	0	0	0	0	0	0	0	0	0	0	0	0	0	0	0	0	0	0	0	0	0	0	0	0	0	0	0	0	0	0	0	0	0	0	0
miR-450b-5p	0	3	0	0	0	3	0	0	0	0	0	0	0	0	0	0	0	0	0	0	0	0	0	0	0	0	0	0	0	0	0	0	0	0	0	0	0	0	0	0	0	0	0	0	0	0	0	0	0
miR-4510	0	0	0	0	0	0	0	0	0	0	0	0	0	0	0	0	0	0	0	0	0	0	0	0	0	0	6	3	1	0	0	0	0	0	0	0	0	0	0	0	1	3	2	0	0	0	0	7	0
miR-4511	0	0	0	0	0	0	3	0	0	0	0	0	0	0	2	0	0	0	0	0	0	0	0	0	0	0	0	0	0	0	0	0	0	0	0	0	0	0	0	0	5	0	0	0	7	0	0	0	0
miR-4512	0	0	0	0	0	0	0	3	0	0	0	0	0	0	0	0	0	0	0	0	0	0	0	0	0	0	0	0	0	0	0	0	0	0	0	0	0	0	0	0	0	0	0	0	0	3	0	0	0
miR-4513	0	0	0	0	0	0	0	0	0	0	0	0	0	0	0	16	0	0	0	0	0	0	0	0	0	0	0	0	0	0	0	0	0	0	0	0	0	0	0	0	0	0	0	0	0	0	0	0	0
miR-4514	0	0	0	0	0	0	0	0	0	0	0	0	0	0	0	0	0	0	0	0	0	0	0	0	0	0	0	0	0	0	0	0	0	0	0	0	0	0	0	0	0	0	0	0	0	0	0	0	0
miR-4515	0	0	0	0	0	0	0	0	0	0	0	0	0	0	0	0	0	0	0	0	0	0	0	0	0	0	0	0	0	0	0	0	0	0	0	0	0	0	0	0	0	0	0	0	0	0	0	0	0
miR-4516	0	0	0	1	0	0	20	16	0	2	0	0	0	0	1	0	0	0	1	4	0	0	1	0	0	0	1	0	1	0	0	0	0	0	0	0	0	0	0	0	0	2	0	0	27	16	0	2	18
miR-4517	0	0	0	0	0	0	0	0	0	0	0	0	0	0	0	0	0	0	0	0	0	0	0	0	0	0	0	0	0	0	0	0	0	0	0	0	0	0	0	0	0	0	0	0	0	0	0	0	0
miR-4518	0	0	0	0	0	0	0	0	0	0	0	0	0	0	0	0	0	0	0	0	0	0	0	0	0	0	0	0	0	0	0	0	0	0	0	0	0	0	0	0	0	0	0	0	0	0	0	0	0
miR-4519	0	0	0	0	0	0	0	0	0	0	0	0	0	0	0	0	0	0	0	0	0	0	0	0	0	0	0	0	0	0	0	0	0	0	0	0	0	0	0	0	0	0	0	0	0	0	0	0	0
miR-451b	0	0	0	0	0	0	0	0	0	0	0	0	0	0	0	0	0	0	0	0	0	0	0	0	0	0	0	0	0	0	0	0	0	0	0	0	0	0	0	0	0	0	0	0	0	0	0	0	0
miR-4520-2-3p	0	0	0	0	0	0	0	0	0	0	0	0	0	0	0	0	0	0	0	0	0	0	0	0	0	0	0	0	0	0	0	0	0	0	0	0	0	0	0	0	0	0	0	0	0	0	0	0	0
miR-4520-3p	0	0	0	0	0	0	0	0	0	0	0	0	0	0	0	0	0	0	0	0	0	0	0	0	0	0	0	0	0	0	0	0	0	0	0	0	0	0	0	0	0	0	0	0	0	0	0	0	0
miR-4520-5p	0	0	0	0	0	0	0	0	0	0	0	0	0	0	0	0	0	0	0	0	0	0	0	0	0	0	0	0	0	0	0	0	0	0	0	0	0	0	0	0	0	0	0	0	0	0	0	0	0
miR-4521	0	0	0	0	0	0	0	0	0	0	0	0	0	0	0	0	0	0	0	0	0	0	0	0	0	0	0	0	0	0	0	0	0	0	0	0	0	0	0	0	0	0	0	0	0	0	0	0	0
miR-4522	0	0	0	0	0	0	0	0	0	0	0	0	0	0	0	0	0	0	0	0	0	0	0	0	0	0	0	0	0	0	0	0	0	0	0	0	0	0	0	0	0	0	0	0	0	0	0	0	0
miR-4523	0	0	0	0	0	0	0	0	0	0	0	0	0	0	0	0	0	0	0	0	0	0	0	0	0	0	0	0	0	0	0	0	0	0	0	0	0	0	0	0	0	0	0	0	0	0	0	0	0
miR-452-3p	0	0	0	0	0	0	0	0	0	0	0	0	0	0	0	0	0	0	0	0	0	0	0	0	0	0	0	0	0	0	0	0	0	0	0	0	0	0	0	0	0	0	0	0	0	0	0	0	0
miR-4524a-3p	0	0	0	0	0	0	0	0	0	0	0	0	0	0	0	0	0	0	0	0	0	0	0	0	0	0	0	0	0	0	0	0	0	0	0	0	0	0	0	0	0	0	0	0	0	0	0	0	0
miR-4524a-5p	0	0	0	0	0	0	0	0	0	0	0	0	0	0	0	0	0	0	0	0	0	0	0	0	0	0	0	0	0	0	0	0	0	0	0	0	0	0	0	0	0	0	0	0	0	0	0	0	0
miR-4524b-3p	0	0	0	0	0	0	0	0	0	0	0	0	0	0	0	0	0	0	0	0	0	0	0	0	0	0	0	0	0	0	0	0	0	0	0	0	0	0	0	0	0	0	0	0	0	0	0	0	0
miR-4524b-5p	0	0	0	0	0	0	0	0	0	0	0	0	0	0	0	0	0	0	0	0	0	0	0	0	0	0	0	0	0	0	0	0	0	0	0	0	0	0	0	0	0	0	0	0	0	0	0	0	0
miR-4525	0	0	0	0	0	0	0	0	0	0	0	0	0	0	0	0	0	0	0	0	0	0	0	0	0	0	0	0	0	0	0	0	0	0	2	0	0	0	0	0	0	0	0	0	0	0	0	0	0
miR-452-5p	0	0	0	0	0	0	8	0	0	0	0	0	0	0	0	0	0	0	0	0	0	0	0	0	0	0	0	0	0	0	0	0	0	0	0	0	0	0	0	0	0	0	4	0	4	0	0	0	13
miR-4526	0	0	0	0	0	0	0	0	0	0	0	0	0	0	0	0	0	0	0	0	0	0	0	0	0	0	0	0	0	0	0	0	0	0	0	0	0	0	0	0	0	0	0	0	0	0	0	0	0
miR-4527	0	0	0	0	0	0	0	0	0	0	0	0	0	0	0	0	0	0	0	0	0	0	0	0	0	0	0	0	0	0	0	0	0	0	0	0	0	0	0	0	0	0	0	0	0	0	0	0	0
miR-4528	0	0	0	0	0	0	0	0	0	0	0	0	0	0	0	0	0	0	0	0	0	0	0	0	0	0	0	0	0	0	0	0	0	0	0	0	0	0	0	0	0	0	0	0	0	0	0	0	0
miR-4529-3p	0	0	0	0	0	0	0	0	0	0	0	0	0	0	0	0	0	0	0	0	0	0	0	0	0	0	0	0	0	0	0	0	0	0	0	0	0	0	0	0	0	0	0	0	0	0	0	0	0
miR-4529-5p	0	0	0	0	0	0	0	0	0	0	0	0	0	0	0	0	0	0	0	0	0	0	0	0	0	0	0	0	0	0	0	0	0	0	0	0	0	0	0	0	0	0	0	0	0	0	0	0	0
miR-4530	0	0	0	0	0	0	0	0	0	0	0	0	0	0	0	0	0	0	0	0	0	0	0	0	0	0	0	0	0	0	0	0	0	0	0	0	0	0	0	0	0	0	0	0	0	0	0	0	0
miR-4531	0	0	0	0	0	0	0	0	0	0	0	0	0	0	0	0	0	0	0	0	0	0	0	0	0	0	0	0	0	0	0	0	0	0	0	0	0	0	0	0	0	0	0	0	0	0	0	0	0
miR-4533	0	0	0	0	0	0	0	0	0	0	0	0	0	0	0	0	0	0	0	0	0	0	0	0	0	0	0	0	0	0	0	0	0	0	0	0	0	0	0	0	0	0	0	0	0	0	0	0	0
miR-4534	0	0	0	0	0	0	0	0	0	0	0	0	0	0	0	0	0	0	0	0	0	0	0	0	0	0	0	0	0	0	0	0	0	0	0	0	0	0	0	0	0	0	0	0	0	0	0	0	0
miR-4535	0	0	0	0	0	0	0	0	0	0	0	0	0	0	0	0	0	0	0	0	0	0	0	0	0	0	0	0	0	0	0	0	0	0	0	0	0	0	0	0	0	0	0	0	0	0	0	0	0
miR-4536-3p	0	0	0	0	0	0	0	0	0	0	0	0	0	0	0	0	0	0	0	0	0	0	0	0	0	0	0	0	0	0	0	0	0	0	0	0	0	0	0	0	0	0	0	0	0	0	0	0	0
miR-4536-5p	0	0	0	0	0	0	0	0	0	0	0	0	0	0	0	0	0	0	0	0	0	0	0	0	0	0	0	0	0	0	0	0	0	0	0	0	0	0	0	0	0	0	0	0	0	0	0	0	0
miR-4537	0	0	0	0	0	0	0	0	0	0	0	0	0	0	0	0	0	0	0	0	0	0	0	0	0	0	0	0	0	0	0	0	0	0	0	0	0	0	0	0	0	0	0	0	0	0	0	0	0
miR-4538	0	0	0	0	0	0	0	0	0	0	0	0	0	0	0	0	0	0	0	0	0	0	0	0	0	0	0	0	0	0	0	0	0	0	0	0	0	0	0	0	0	0	0	0	0	0	0	0	0
miR-4539	0	0	0	0	0	0	0	0	0	0	0	0	0	0	0	0	0	0	0	0	0	0	0	0	0	0	0	0	0	0	0	0	0	0	0	0	0	0	0	0	0	0	0	0	0	0	0	0	0
miR-4540	0	0	0	0	0	0	0	0	0	0	0	0	0	0	0	0	0	0	0	0	0	0	0	0	0	0	0	0	0	0	0	0	0	0	0	0	0	0	0	0	0	0	0	0	0	0	0	0	0
miR-454-3p	0	3	0	0	0	0	24	0	7	4	8	1	0	0	8	3	0	0	0	11	0	0	0	0	7	7	29	0	1	0	0	27	0	0	0	2	0	0	0	6	6	18	0	0	2	16	3	0	20
miR-455-3p	0	0	0	0	0	0	0	0	0	0	0	0	0	0	0	0	0	0	0	0	0	0	0	1	0	0	0	0	0	0	0	0	0	0	0	0	0	0	0	0	0	0	0	0	0	0	0	3	0
miR-455-5p	0	0	0	0	0	0	0	0	0	0	0	0	0	0	0	0	0	0	0	0	0	0	0	0	0	0	0	0	0	0	0	0	0	0	0	0	0	0	0	0	0	0	2	0	0	0	0	0	0
miR-4632-3p	0	0	0	0	0	0	0	0	0	0	0	0	0	0	0	0	0	0	0	0	0	0	0	0	0	0	0	0	0	0	0	0	0	0	0	0	0	0	0	0	0	0	0	0	0	0	0	0	0
miR-4632-5p	0	0	0	0	0	0	0	0	0	0	0	0	0	0	0	0	0	0	0	0	0	0	0	0	0	0	0	0	0	0	0	0	0	0	0	0	0	0	0	0	0	0	0	0	0	0	0	0	0
miR-4633-3p	0	0	0	0	0	0	0	0	0	0	0	0	0	0	0	0	0	0	0	0	0	0	0	0	0	0	0	0	0	0	0	0	0	0	0	0	0	0	0	0	0	0	0	0	0	0	0	0	0
miR-4633-5p	0	0	0	0	0	0	0	0	0	0	0	0	0	0	0	0	0	0	0	0	0	0	0	0	0	0	0	0	0	0	0	0	0	0	0	0	0	0	0	0	0	0	0	0	0	0	0	0	0
miR-4634	0	0	0	0	0	0	0	0	0	0	0	0	0	0	0	0	0	0	0	0	0	0	0	0	0	0	0	0	0	0	0	0	0	0	0	0	0	0	0	0	0	0	0	0	0	0	0	0	0
miR-4635	0	0	0	0	0	0	0	0	0	0	0	0	0	0	0	0	0	0	0	0	0	0	0	0	0	0	0	0	0	0	0	0	0	0	0	0	0	0	0	0	0	0	0	0	0	0	0	0	0
miR-4636	0	0	0	0	0	0	0	0	0	0	0	0	0	0	0	0	0	0	0	0	0	0	0	0	0	0	0	0	0	0	0	0	0	0	0	0	0	0	0	0	0	0	0	0	0	0	0	0	0
miR-4637	0	0	0	0	0	0	0	0	0	0	0	0	0	0	0	0	0	0	0	0	0	0	0	0	0	0	0	0	0	0	0	0	0	0	0	0	0	0	0	0	0	0	0	0	0	0	0	0	0
miR-4638-3p	0	0	0	0	0	0	0	0	0	0	0	0	0	0	0	1	0	0	0	0	0	0	0	0	0	0	0	0	0	0	0	0	0	0	0	0	0	0	0	0	0	0	0	0	0	6	0	0	0
miR-4638-5p	0	0	0	0	0	0	0	0	0	0	0	0	0	0	0	0	0	0	0	0	0	0	0	0	0	0	0	0	0	0	0	0	0	0	0	0	0	0	0	0	0	0	0	0	0	0	0	0	8
miR-4639-3p	0	0	0	0	0	0	0	0	0	0	0	0	0	0	0	0	0	0	0	0	0	0	0	0	0	0	0	0	0	0	0	0	0	0	0	0	0	0	0	0	0	0	0	0	0	0	0	0	0
miR-4639-5p	0	0	0	0	0	0	0	0	0	0	0	0	0	0	0	0	0	0	0	0	0	0	0	0	0	0	0	0	0	0	0	0	0	0	0	0	0	0	0	0	0	0	0	0	0	0	0	0	0
miR-4640-3p	0	0	0	0	0	0	0	0	0	0	0	0	0	0	0	0	0	0	0	0	0	0	0	0	0	0	0	0	0	0	0	0	0	0	0	0	0	0	0	0	0	0	0	0	0	0	0	0	0
miR-4640-5p	0	0	0	0	0	0	0	0	0	0	0	0	0	0	0	0	0	0	0	0	0	0	0	0	0	0	0	0	0	0	0	0	0	0	0	0	0	0	0	0	0	0	0	0	0	0	0	0	0
miR-4641	0	0	0	0	0	0	0	0	0	0	0	0	0	0	0	0	0	0	0	0	0	0	0	0	0	0	0	0	0	0	0	0	0	0	0	0	0	0	0	0	0	0	0	0	0	0	0	0	0
miR-4642	0	0	0	0	0	0	0	0	0	0	0	0	0	0	0	0	0	0	0	0	0	0	0	0	0	0	0	0	0	0	0	0	0	0	0	0	0	0	0	0	0	0	0	0	3	0	0	0	0
miR-4643	0	0	0	0	0	0	0	0	0	0	0	0	0	0	0	0	0	0	0	0	0	0	0	0	0	0	0	0	0	0	0	0	0	0	0	0	0	0	0	0	0	0	0	0	0	0	0	0	0
miR-4644	0	0	0	0	0	0	0	0	0	0	0	0	0	0	0	0	0	0	0	0	0	0	0	0	0	0	0	0	0	0	0	0	0	0	0	0	0	0	0	0	0	0	0	0	0	0	0	0	0
miR-4645-3p	0	0	0	0	0	0	0	0	0	0	0	0	0	0	0	0	0	0	0	0	0	0	0	0	0	0	0	11	0	0	0	0	0	0	0	0	0	0	0	0	0	0	0	0	0	0	0	0	0
miR-4645-5p	0	0	0	0	0	0	0	0	0	0	0	0	0	0	0	0	0	0	0	0	0	0	0	0	0	0	0	0	0	0	0	0	0	0	0	0	0	0	0	0	0	0	0	0	0	0	0	0	0
miR-4646-3p	0	0	0	0	0	0	0	0	0	0	0	0	0	0	0	0	2	0	0	0	0	0	0	0	0	0	0	0	0	0	0	0	0	0	0	0	0	0	0	0	0	0	0	0	0	0	0	0	0
miR-4647	0	0	0	0	0	0	0	0	0	0	0	0	0	0	0	0	0	0	0	0	0	0	0	0	0	0	0	0	0	0	0	0	0	0	0	0	0	0	0	0	0	0	0	0	0	0	0	0	0
miR-4648	0	0	0	0	0	0	0	0	0	0	0	0	0	0	0	0	0	0	0	0	0	0	0	0	0	0	0	0	0	0	0	0	0	0	0	0	0	0	0	0	0	0	0	0	0	0	0	0	0
miR-4649-3p	0	0	0	0	0	0	0	0	0	0	0	0	0	0	0	0	0	0	0	0	0	0	0	0	0	0	0	0	0	0	0	0	0	0	0	0	0	0	0	0	0	0	0	0	0	0	0	0	0
miR-4649-5p	0	0	0	0	0	0	0	0	0	0	0	0	0	0	0	0	0	0	0	0	0	0	0	0	0	0	0	0	0	0	0	0	0	0	0	0	0	0	0	0	0	0	0	0	0	0	0	0	0
miR-4650-3p	0	0	0	0	0	0	0	0	0	0	0	0	0	0	0	0	0	0	0	0	0	0	0	0	0	0	0	0	0	0	0	0	0	0	0	0	0	0	0	0	0	0	0	0	0	0	0	0	0
miR-4650-5p	0	0	0	0	0	0	0	0	0	0	0	0	0	0	0	0	0	0	0	0	0	0	0	0	0	0	0	0	0	0	0	0	0	0	0	0	0	0	0	0	0	0	0	0	0	0	0	0	0
miR-4651	0	0	0	0	0	0	0	0	0	0	0	0	0	0	0	0	0	0	0	0	0	0	0	0	0	0	0	0	0	0	0	0	0	0	0	0	0	0	0	0	0	0	0	0	0	0	0	0	0
miR-4652-3p	0	0	0	0	0	0	0	0	0	0	0	0	0	0	0	0	0	0	0	0	0	0	0	0	0	0	0	0	0	0	0	0	0	0	0	0	0	0	0	0	0	0	0	0	0	0	0	0	0
miR-4652-5p	0	0	0	0	0	0	0	0	0	0	0	0	0	0	0	0	0	0	0	0	0	0	0	0	0	0	0	0	0	0	0	0	0	0	0	0	0	0	0	0	0	0	0	0	0	0	0	0	0
miR-4653-3p	0	0	0	0	0	0	0	0	0	0	0	0	0	0	0	0	0	0	0	0	0	0	0	0	0	0	5	0	0	0	0	0	0	0	0	0	0	0	0	0	0	0	0	0	0	0	0	0	0
miR-4653-5p	0	0	0	0	0	0	0	0	0	0	0	0	0	0	0	0	0	0	0	0	0	0	0	0	0	0	0	0	0	0	0	0	0	0	0	0	0	0	0	0	0	0	0	0	0	0	0	0	0
miR-4654	0	0	0	0	0	0	0	0	0	0	0	0	0	0	0	0	0	0	0	0	0	0	0	0	0	0	0	0	1	0	0	0	0	0	0	0	0	0	0	0	0	0	0	0	0	0	0	0	0
miR-4655-3p	0	0	0	0	0	0	0	0	0	0	0	0	0	0	0	0	0	0	0	0	0	0	0	0	0	0	0	0	0	0	0	0	0	0	0	0	0	0	0	0	0	0	0	0	0	0	0	0	0
miR-4655-5p	0	0	0	0	0	0	0	0	0	0	0	0	0	0	0	0	0	0	0	0	0	0	0	0	0	0	0	0	0	0	0	0	0	0	0	0	0	0	0	0	0	0	0	0	0	0	0	0	0
miR-4656	0	0	0	0	0	0	0	0	0	0	0	0	0	0	0	0	0	0	0	0	0	0	0	0	0	0	0	0	0	0	0	0	0	0	0	0	0	0	0	0	0	0	0	0	0	0	0	0	0
miR-4657	0	0	0	0	0	0	0	0	0	1	0	0	0	0	0	0	0	0	0	0	0	0	0	0	0	0	0	0	0	0	0	0	0	0	0	0	0	0	0	0	0	0	0	0	0	0	0	0	0
miR-4658	0	0	0	0	0	0	0	0	0	0	0	0	0	0	0	0	0	0	0	0	0	0	0	0	0	0	0	0	0	0	0	0	0	0	0	0	0	0	0	0	0	0	0	0	0	0	0	0	0
miR-4659a-3p	0	0	0	0	1	0	0	0	0	0	0	0	0	0	0	0	0	0	0	0	0	0	0	0	0	0	0	0	0	0	0	0	0	0	0	0	0	0	0	0	0	0	0	0	0	0	0	0	0
miR-4659a-5p	0	0	0	0	0	0	0	0	0	0	0	0	0	0	0	0	0	0	0	0	0	0	0	0	0	0	0	0	0	0	0	0	0	0	0	0	0	0	0	0	0	0	0	0	0	0	0	0	0
miR-4659b-3p	0	0	0	0	0	0	0	0	0	0	0	0	0	0	0	0	0	0	0	0	0	0	0	0	0	0	0	0	0	0	0	0	0	0	0	0	0	0	0	0	0	0	0	0	0	0	0	0	0
miR-4659b-5p	0	0	0	0	0	0	0	0	0	0	0	0	0	0	0	0	0	0	0	0	0	0	0	0	0	0	0	0	0	0	0	0	0	0	0	0	0	0	0	0	0	0	0	0	0	0	0	0	0
miR-466	0	0	0	0	0	0	0	0	0	0	0	0	0	0	0	0	0	0	0	0	0	0	0	0	0	0	0	0	0	0	0	0	0	0	0	0	0	0	0	0	0	0	0	0	0	0	0	0	0
miR-4660	0	0	0	0	0	0	0	0	0	0	0	0	0	0	0	0	0	0	0	0	0	0	0	0	0	0	0	0	0	0	0	0	0	0	0	0	0	0	0	0	0	0	0	0	0	0	0	0	0
miR-4661-3p	0	0	0	0	0	0	0	0	0	0	0	0	0	0	0	0	0	0	0	0	0	0	0	0	0	0	0	0	0	0	0	0	0	0	0	0	0	0	0	0	0	0	0	0	0	0	0	0	0
miR-4661-5p	0	0	0	0	0	0	0	0	0	0	0	0	0	0	0	4	0	0	0	0	0	0	0	0	0	0	8	0	3	0	0	3	0	0	0	0	0	0	0	0	0	0	0	0	0	0	0	0	0
miR-4662a-3p	0	0	0	0	0	0	0	0	0	0	0	0	0	0	0	0	0	0	0	0	0	0	0	0	0	0	0	0	0	0	0	0	0	0	0	0	0	0	0	0	0	0	0	0	0	0	0	0	0
miR-4662a-5p	0	0	0	0	0	0	7	0	0	0	0	0	0	0	0	2	0	0	0	0	0	0	0	0	0	0	0	0	0	0	0	9	0	0	0	0	0	0	0	0	0	0	0	0	0	9	0	0	0
miR-4662b	0	0	0	0	0	0	0	0	0	0	0	0	0	0	0	0	0	0	0	0	0	0	0	0	0	0	0	0	0	0	0	0	0	0	0	0	0	0	0	0	0	0	0	0	0	0	0	0	0
miR-4663	0	0	0	0	0	0	0	0	0	0	0	0	0	0	0	0	0	0	0	0	0	0	0	0	0	0	0	0	0	0	0	0	0	0	0	0	0	0	0	0	0	0	0	0	0	0	0	0	0
miR-4664-3p	0	0	0	0	0	0	0	0	0	0	0	0	0	0	0	0	0	0	0	0	0	0	0	0	0	0	0	0	0	0	0	0	0	0	0	0	0	0	0	0	0	0	0	0	0	0	0	0	0
miR-4664-5p	0	0	0	0	0	0	0	0	0	0	0	0	0	0	0	0	0	0	0	0	0	0	0	0	0	0	0	0	0	0	0	0	0	0	0	0	0	0	0	0	0	0	0	0	0	0	0	0	0
miR-4665-3p	0	0	0	0	0	0	0	0	0	0	0	0	0	0	0	0	0	0	0	0	0	0	0	0	0	0	0	0	0	0	0	0	0	0	0	0	0	0	0	0	0	0	0	0	0	0	0	0	0
miR-4665-5p	0	0	0	0	0	0	0	0	5	3	0	0	0	0	0	0	0	0	0	0	0	0	0	0	0	0	0	0	0	0	0	0	0	0	0	0	0	0	0	0	0	0	0	0	0	0	0	0	0
miR-4666a-3p	0	0	0	0	0	0	0	0	0	0	0	0	0	0	0	0	0	0	0	0	0	0	0	0	0	0	0	0	0	0	0	0	0	0	0	0	0	0	0	0	0	0	0	0	0	0	0	0	0
miR-4666a-5p	0	0	0	0	0	0	0	0	0	0	0	0	0	0	0	0	0	0	0	0	0	0	0	0	0	0	0	0	0	0	0	0	0	0	0	0	0	0	0	0	0	0	0	0	0	0	0	0	0
miR-4666b	0	0	0	0	0	0	0	0	0	0	0	0	0	0	0	0	0	0	0	0	0	0	0	0	0	0	0	0	0	0	0	0	0	0	0	0	0	0	0	0	0	0	0	0	0	0	0	0	0
miR-4667-3p	0	0	0	0	0	0	0	0	0	0	0	0	0	0	0	0	0	0	0	0	0	0	0	0	0	0	8	0	0	0	0	0	0	0	0	0	0	0	0	0	0	0	0	0	0	0	0	0	0
miR-4667-5p	0	0	0	3	0	0	0	0	0	0	0	0	0	0	1	0	0	0	0	0	0	0	0	0	0	0	0	0	0	0	0	0	0	0	0	0	0	0	0	0	0	0	0	0	0	0	0	0	0
miR-4668-3p	0	0	0	0	0	0	0	0	0	0	0	0	0	0	0	0	0	0	0	0	0	0	0	0	0	0	0	0	0	0	0	0	0	0	0	0	0	0	0	0	0	0	0	0	0	0	0	0	0
miR-4668-5p	0	0	0	0	0	0	0	0	0	0	0	0	0	0	0	0	0	0	0	0	0	0	2	0	0	0	0	0	0	0	0	0	0	0	0	0	0	0	0	0	0	0	0	0	0	0	0	0	0
miR-4669	0	0	0	0	0	0	0	0	0	0	0	0	0	0	0	0	0	0	0	0	0	0	0	0	0	0	0	0	0	0	0	0	0	0	0	0	0	0	0	0	0	0	0	0	0	0	0	0	0
miR-4670-3p	0	0	0	0	0	0	0	0	0	0	0	0	0	0	0	0	0	0	0	0	0	0	0	0	0	0	0	0	0	0	3	0	0	0	0	0	0	0	0	0	0	0	0	0	0	0	0	0	0
miR-4671-3p	0	0	0	0	0	0	0	0	0	0	0	0	0	0	0	0	0	0	0	0	0	0	0	0	0	0	0	0	0	0	0	0	0	0	0	0	0	0	0	0	0	0	0	0	0	0	0	0	0
miR-4671-5p	0	0	0	0	0	0	0	0	0	0	0	0	0	0	0	0	0	0	0	0	0	0	0	0	0	0	0	0	0	0	0	0	0	0	0	0	0	0	0	0	0	0	0	0	0	0	0	0	0
miR-4672	0	0	0	0	0	0	0	0	0	0	0	0	0	0	0	0	0	0	0	0	0	0	0	0	0	0	0	0	0	0	0	0	0	0	0	0	0	0	0	0	0	0	0	0	0	0	0	0	0
miR-4673	0	0	0	0	0	0	0	0	0	0	0	0	0	0	0	0	0	0	0	0	0	0	0	0	0	0	0	0	0	0	0	0	0	0	0	0	0	0	0	0	0	0	0	0	0	0	0	0	0
miR-4674	0	0	0	0	0	0	0	0	0	0	0	0	0	0	0	0	0	0	0	0	0	0	0	0	0	0	0	0	0	0	0	0	0	0	0	0	0	0	0	0	0	0	0	0	0	0	0	0	0
miR-4675	0	0	0	0	0	0	0	0	0	0	0	0	0	0	0	0	0	0	0	0	0	0	0	0	0	0	0	0	0	0	0	0	0	0	0	0	0	0	0	0	0	0	0	0	0	0	0	0	0
miR-4676-3p	0	0	0	0	0	0	0	0	0	0	0	0	0	0	0	0	0	0	0	0	0	0	0	0	0	0	0	0	0	0	0	0	0	0	0	0	0	0	0	0	0	0	0	0	0	0	0	0	0
miR-4676-5p	0	0	0	0	0	0	0	0	0	0	0	0	0	0	0	0	0	0	0	0	0	0	0	0	0	0	0	0	0	0	0	0	0	0	0	0	0	0	0	0	0	0	0	0	0	0	0	0	0
miR-4677-3p	0	0	0	0	0	0	3	11	7	5	8	0	0	1	11	1	0	0	11	0	0	0	0	0	0	17	19	8	2	4	9	0	0	0	0	0	0	0	3	0	0	5	1	0	5	0	3	0	1
miR-4677-5p	0	0	0	0	0	0	0	0	0	0	0	0	0	0	0	0	0	0	0	0	0	0	0	0	0	0	0	0	0	0	0	0	0	0	0	0	0	0	0	0	0	0	0	0	0	0	0	0	0
miR-4678	0	0	0	0	0	0	0	0	0	0	0	0	0	0	0	0	0	0	0	0	0	0	0	0	0	0	0	0	0	0	0	0	0	0	0	0	0	0	0	0	0	0	0	0	0	0	0	0	0
miR-4679	0	0	0	0	0	0	0	0	0	0	0	0	0	0	0	0	0	0	0	0	0	0	0	0	0	0	0	0	0	0	0	0	0	0	0	0	0	0	0	0	0	0	0	0	0	0	0	0	0
miR-4680-3p	0	0	0	0	0	0	0	0	0	0	0	0	0	0	0	0	0	0	0	0	0	0	0	0	0	0	0	0	0	0	0	0	0	0	0	0	0	0	0	0	0	0	0	0	0	0	0	0	0
miR-4680-5p	0	0	0	0	0	0	0	0	0	0	0	0	0	0	0	0	0	0	0	0	0	0	0	0	0	0	0	0	0	0	0	0	0	0	0	0	0	0	0	0	0	0	0	0	0	0	0	0	0
miR-4681	0	0	0	0	0	0	0	0	0	0	0	0	0	0	0	0	0	0	0	0	0	0	0	0	0	0	0	0	0	0	0	0	0	0	0	0	0	0	0	0	0	0	0	0	0	0	0	0	0
miR-4682	0	0	0	0	0	0	0	0	0	0	0	0	0	0	0	0	0	0	0	0	0	0	0	0	0	0	0	0	0	0	0	0	0	0	0	0	0	0	0	0	0	0	0	0	0	0	0	0	0
miR-4683	0	0	0	0	0	0	0	0	0	0	0	0	0	0	0	0	0	0	0	0	0	0	0	0	0	0	0	0	0	0	0	0	0	0	0	0	0	0	0	0	0	0	0	0	0	0	0	0	0
miR-4684-3p	0	0	0	0	0	0	0	0	0	0	0	0	0	0	0	0	0	0	0	0	0	0	0	0	0	0	0	0	0	0	0	0	0	0	0	0	0	0	0	0	0	0	0	0	0	0	0	0	0
miR-4684-5p	0	0	0	0	0	0	0	0	0	0	0	0	0	0	0	0	0	0	0	0	0	0	0	0	0	0	0	0	0	0	0	0	0	0	0	0	0	0	0	0	0	0	0	0	0	0	0	0	0
miR-4685-3p	0	2	0	0	0	0	0	0	13	0	9	0	0	0	0	0	0	0	0	2	0	0	0	0	8	0	0	1	0	2	0	0	2	0	0	0	0	0	0	2	0	5	0	7	0	0	0	0	4
miR-4685-5p	0	0	0	0	0	0	0	0	0	0	0	0	0	0	0	0	0	0	0	0	0	0	0	0	0	0	0	0	0	0	0	0	0	0	0	0	0	0	0	0	0	0	0	0	0	0	0	0	0
miR-4686	0	0	0	0	0	0	0	0	0	0	0	0	0	0	0	0	0	0	0	0	0	0	0	0	0	0	0	0	0	0	0	0	0	0	0	0	0	0	0	0	0	0	0	0	0	0	0	0	0
miR-4687-3p	0	0	0	0	0	0	0	0	0	0	0	0	0	0	1	0	0	0	0	0	0	0	0	0	0	0	0	0	0	0	0	0	0	0	0	0	0	0	0	0	0	0	0	0	0	0	0	0	0
miR-4687-5p	0	0	0	0	0	0	0	0	0	0	0	0	0	0	1	4	0	0	0	1	0	0	0	0	0	0	7	0	2	0	0	0	0	0	0	0	0	0	0	0	0	0	0	0	0	0	0	0	0
miR-4688	0	0	0	0	1	0	0	0	0	0	0	0	0	0	0	0	0	0	0	0	0	0	0	0	0	0	0	0	0	0	0	0	0	0	0	0	0	0	0	0	0	0	0	0	0	0	0	0	0
miR-4689	0	0	0	0	0	0	0	0	0	0	0	0	0	0	0	0	0	0	0	0	0	0	0	0	0	0	0	0	0	0	0	0	0	0	0	0	0	0	0	0	0	0	0	0	0	0	0	0	0
miR-4690-3p	0	0	0	0	0	0	0	0	0	0	0	0	0	0	0	0	0	0	0	0	0	0	0	0	0	0	0	0	0	0	0	0	0	0	0	0	0	0	0	0	0	0	0	0	0	0	0	0	0
miR-4690-5p	0	0	0	0	0	0	0	0	0	0	0	0	0	0	0	0	0	0	0	0	0	0	0	0	0	0	0	0	0	0	0	0	0	0	0	0	0	0	0	0	0	0	0	0	0	0	0	0	0
miR-4691-3p	0	0	0	0	0	0	0	0	0	0	0	0	0	0	0	0	0	0	0	0	0	0	0	0	0	0	0	0	0	0	0	0	0	0	0	0	0	0	0	0	0	0	0	0	0	0	0	0	0
miR-4691-5p	0	0	0	0	0	0	0	0	0	0	0	0	0	0	0	0	0	0	0	0	0	0	0	0	0	0	0	0	0	0	0	0	0	0	0	0	0	0	0	0	0	0	0	0	0	0	0	0	0
miR-4692	0	0	0	0	0	0	0	0	0	0	0	0	0	0	0	0	0	0	0	0	0	0	0	0	0	0	0	0	0	0	0	0	0	0	0	0	0	0	0	0	0	0	0	0	0	0	0	0	0
miR-4693-3p	0	0	0	0	0	0	0	0	0	0	0	0	0	0	0	0	0	0	0	0	0	0	0	0	0	0	0	0	0	0	0	0	0	0	0	0	0	0	0	0	0	0	0	0	0	0	0	0	0
miR-4693-5p	0	0	0	0	0	0	0	0	0	0	0	0	0	0	0	0	0	0	0	0	0	0	0	0	0	0	0	0	0	0	0	0	0	0	0	0	0	0	0	0	0	0	0	0	0	0	0	0	0
miR-4694-3p	0	0	0	0	0	0	0	0	0	0	0	0	0	0	0	0	0	0	0	0	0	0	0	0	0	0	0	0	0	0	0	0	0	0	0	0	0	0	0	0	0	0	0	0	0	0	0	0	0
miR-4694-5p	0	0	0	0	0	0	0	0	0	0	0	0	0	0	0	0	0	0	0	0	0	0	0	0	0	0	0	0	0	0	0	0	0	0	0	0	0	0	0	0	0	0	0	0	0	0	0	0	0
miR-4695-3p	0	0	0	0	0	0	0	0	0	0	0	0	0	0	0	0	0	0	0	0	0	0	0	0	0	0	0	0	0	0	0	0	0	0	0	0	0	0	0	0	0	0	0	0	0	0	0	0	0
miR-4695-5p	0	0	0	0	0	0	0	0	0	0	0	0	0	0	0	0	0	0	0	0	0	0	0	0	0	0	0	0	0	0	0	0	0	0	0	0	0	0	0	0	0	0	0	0	0	0	0	0	0
miR-4696	0	0	0	0	0	0	0	0	0	0	0	0	0	0	0	0	0	0	0	0	0	0	0	0	0	0	0	0	0	0	0	0	0	0	0	0	0	0	0	0	0	0	0	0	0	0	0	0	0
miR-4697-3p	0	0	0	0	0	0	0	0	0	0	0	0	0	0	0	0	0	0	0	0	0	0	0	0	0	0	0	0	0	0	0	0	0	0	0	0	2	0	0	0	0	0	0	0	0	0	0	0	0
miR-4697-5p	0	0	0	0	0	0	0	0	0	0	0	0	0	0	0	0	0	0	0	0	0	0	0	0	0	0	0	0	0	0	0	0	0	0	0	0	0	0	0	0	0	0	0	0	0	0	0	0	0
miR-4698	0	0	0	0	0	0	0	0	0	0	0	0	0	0	0	0	0	0	0	0	0	0	0	0	0	0	0	0	0	0	0	0	0	0	0	0	0	0	0	0	0	0	0	0	0	0	0	0	0
miR-4699-3p	0	0	0	0	0	0	0	0	0	0	0	0	0	0	0	0	0	0	0	0	0	0	0	0	0	0	0	0	0	0	0	0	0	0	0	0	0	0	0	0	0	0	0	0	0	0	0	0	0
miR-4699-5p	0	0	0	0	0	0	0	0	0	0	0	0	0	0	0	0	0	0	0	0	0	0	0	0	0	0	0	0	0	0	0	0	0	0	0	0	0	0	0	0	0	0	0	0	0	0	0	0	0
miR-4700-3p	0	0	0	0	0	0	0	0	0	0	0	0	0	0	0	0	0	0	0	0	0	0	0	0	0	0	0	0	0	0	0	0	0	0	0	0	0	0	0	0	0	0	0	0	0	0	0	0	0
miR-4700-5p	0	0	0	0	0	0	0	0	0	0	0	0	0	0	0	0	0	0	0	0	0	0	0	0	0	0	0	0	0	0	0	0	0	0	0	0	0	0	0	0	0	0	0	0	0	0	0	0	0
miR-4701-3p	0	0	0	0	0	0	0	0	0	0	0	0	0	0	0	0	0	0	0	0	0	0	0	0	0	0	0	0	0	0	0	0	0	0	0	0	0	0	0	0	0	0	0	0	0	0	0	0	0
miR-4701-5p	0	0	0	0	0	0	0	0	0	0	0	0	0	3	0	0	0	0	0	6	0	0	0	0	0	0	0	0	0	0	0	0	0	0	0	0	0	0	0	0	0	0	0	0	0	0	0	0	0
miR-4703-3p	0	0	0	0	0	0	0	0	0	0	0	0	0	0	0	0	0	0	0	0	0	0	0	0	0	0	0	0	0	0	0	0	0	0	0	0	0	0	0	0	0	0	0	0	0	0	0	0	0
miR-4703-5p	0	0	0	0	0	0	0	0	0	0	0	0	0	0	0	0	0	0	0	0	0	0	0	0	0	0	0	0	0	0	0	0	0	0	0	0	0	0	0	0	0	0	0	0	0	0	0	0	0
miR-4704-3p	0	0	0	0	0	0	0	0	0	0	0	0	0	0	0	0	0	0	0	0	0	0	0	0	0	0	0	0	0	0	0	0	0	0	0	0	0	0	0	0	0	0	0	0	0	0	0	0	0
miR-4704-5p	0	0	0	0	0	0	0	0	0	0	0	0	0	0	0	0	0	0	0	0	0	0	0	0	0	0	0	0	0	0	0	0	0	0	0	0	0	0	0	0	0	0	0	0	0	0	0	0	0
miR-4705	0	0	0	0	0	0	0	0	0	0	0	0	0	0	0	0	0	0	0	0	0	0	0	0	0	0	0	0	0	0	0	0	0	0	0	0	0	0	0	0	0	0	0	0	0	0	0	0	0
miR-4706	0	0	0	0	0	0	0	0	0	0	8	0	0	0	0	0	0	0	0	0	0	0	0	0	0	0	0	0	0	0	0	0	0	0	0	0	0	0	0	0	0	0	0	0	0	0	0	0	0
miR-4707-5p	0	0	0	0	0	0	0	0	0	0	0	0	0	0	0	0	0	0	0	0	0	0	0	0	0	0	0	0	0	0	0	0	0	0	0	0	0	0	0	0	0	0	0	0	0	0	0	0	0
miR-4708-3p	0	0	0	0	0	0	0	0	0	0	0	0	0	0	0	3	0	0	0	0	0	0	0	0	0	0	0	0	0	0	0	0	0	0	0	0	0	0	0	0	0	0	0	0	0	0	0	0	0
miR-4708-5p	0	0	0	0	0	0	0	0	0	0	0	0	0	0	0	0	0	0	0	0	0	0	0	0	0	0	0	0	0	0	0	0	0	0	0	0	0	0	0	0	0	0	0	0	0	0	0	0	0
miR-4709-3p	0	0	0	0	0	0	0	0	0	0	0	0	0	0	0	0	0	0	0	0	0	0	0	0	0	0	0	0	1	0	0	0	0	0	0	0	0	0	0	0	0	0	0	0	0	0	0	0	0
miR-4709-5p	0	0	0	0	0	0	0	0	0	0	0	0	0	0	0	0	0	0	0	0	0	0	0	0	0	0	0	0	0	0	0	0	0	0	0	0	0	0	0	0	0	0	0	0	0	0	0	0	0
miR-4710	0	0	0	0	0	0	0	0	0	0	0	0	0	0	0	0	0	0	0	0	0	0	0	0	0	0	0	0	0	0	0	0	0	0	0	0	0	0	0	0	0	0	0	0	0	0	0	0	0
miR-4711-3p	0	0	0	0	0	0	0	0	0	0	0	0	0	0	0	0	0	0	0	0	0	0	0	0	0	0	0	0	0	0	0	0	0	0	0	0	0	0	0	0	0	0	0	0	0	0	0	0	0
miR-4711-5p	0	0	0	0	0	0	0	0	0	0	0	0	0	0	0	0	0	0	0	0	0	0	0	0	0	0	0	0	0	0	0	0	0	0	0	0	0	0	0	0	0	0	0	0	0	0	0	0	0
miR-4712-3p	0	0	0	0	0	0	0	0	0	0	0	0	0	0	0	0	0	0	0	0	0	0	0	0	0	0	0	0	0	0	0	0	0	0	0	0	0	0	0	0	0	0	0	0	0	0	0	0	0
miR-4712-5p	0	0	0	0	0	0	0	0	0	0	0	0	0	0	0	0	0	0	0	0	0	0	0	0	0	0	0	0	0	0	0	0	0	0	0	0	0	0	0	0	0	0	0	0	0	0	0	0	0
miR-4713-3p	0	0	0	0	0	0	0	0	0	0	0	0	0	0	0	0	0	0	0	0	0	0	0	0	0	0	0	0	0	0	0	0	0	0	0	0	0	0	0	0	0	0	0	0	0	0	0	0	0
miR-4713-5p	0	0	0	0	0	0	0	0	0	0	0	0	0	0	0	0	0	0	0	0	0	0	0	0	0	0	0	0	0	0	0	0	0	0	0	0	0	0	0	0	0	0	0	0	0	0	0	0	0
miR-4714-3p	0	0	0	0	0	0	0	0	0	0	0	0	0	0	0	0	0	0	0	0	0	0	0	0	0	0	0	0	0	0	0	0	0	0	0	0	0	0	0	0	0	0	0	0	0	0	0	0	0
miR-4714-5p	0	0	0	0	0	0	0	0	0	0	0	0	0	0	0	0	0	0	0	0	0	0	0	0	0	0	0	0	0	0	0	0	0	0	0	0	0	0	0	0	0	0	0	0	0	0	0	0	0
miR-4715-3p	0	0	0	0	0	0	0	0	0	0	0	0	0	0	0	0	0	0	0	0	0	0	0	0	0	0	0	0	0	0	0	0	0	0	0	0	0	0	0	0	0	0	0	0	0	0	0	0	0
miR-4715-5p	0	0	0	0	0	0	0	0	0	0	0	0	0	0	0	0	0	0	0	0	0	0	0	0	0	0	0	0	0	0	0	0	0	0	0	0	0	0	0	0	0	0	0	0	0	0	0	0	0
miR-4716-3p	0	0	0	0	0	0	0	0	0	0	0	0	0	0	0	0	0	0	0	0	0	0	0	0	0	0	0	0	0	0	0	0	0	0	0	0	0	0	0	0	0	0	0	0	0	0	0	0	0
miR-4716-5p	0	0	0	0	0	0	0	0	0	0	0	0	0	0	0	0	0	0	0	0	0	0	0	0	0	0	0	0	0	0	0	0	0	0	0	0	0	0	0	0	0	0	0	0	0	0	0	0	0
miR-4717-3p	0	0	0	0	0	0	0	0	0	0	0	0	0	0	0	5	0	0	0	0	0	0	0	0	0	0	0	0	0	0	0	0	0	0	0	0	0	0	0	0	0	0	0	0	0	0	0	0	0
miR-4717-5p	0	0	0	0	0	0	0	0	0	0	0	0	0	0	0	0	0	0	0	0	0	0	0	0	0	0	0	0	0	0	0	0	0	0	0	0	0	0	0	0	0	0	0	0	0	0	0	0	0
miR-4718	0	0	0	0	0	0	0	0	0	0	0	0	0	0	0	0	0	0	0	0	0	0	0	0	0	0	0	0	0	0	0	0	0	0	0	0	0	0	0	0	0	0	0	0	0	0	0	0	0
miR-4719	0	0	0	0	0	0	0	0	0	0	0	0	0	0	0	0	0	0	0	0	0	0	0	0	0	0	0	0	0	0	0	0	0	0	0	0	0	0	0	0	0	0	0	0	0	0	0	0	0
miR-4720-3p	0	0	0	0	0	0	0	0	0	0	0	0	0	0	0	0	0	0	0	0	0	0	0	0	0	0	0	0	0	0	0	0	0	0	0	0	0	0	0	0	0	0	0	0	0	0	0	0	0
miR-4720-5p	0	0	0	0	0	0	0	0	0	0	0	0	0	0	0	0	0	0	0	0	0	0	0	0	0	0	0	0	0	0	0	0	0	0	0	0	0	0	0	0	0	0	0	0	0	0	0	0	0
miR-4721	0	0	0	0	0	0	0	0	0	0	0	0	0	0	0	0	0	0	0	0	0	0	0	0	0	0	0	0	0	0	0	0	0	0	0	0	0	0	0	0	0	0	0	0	0	0	0	0	0
miR-4722-3p	0	0	0	0	0	0	0	0	0	0	0	0	0	0	0	0	0	0	0	0	0	0	0	0	0	0	0	0	0	0	0	0	0	0	0	0	0	0	0	0	0	0	0	0	0	0	0	0	0
miR-4722-5p	0	0	0	0	0	0	0	0	0	0	0	0	0	0	0	0	0	0	0	0	0	0	0	0	0	0	0	0	0	0	0	0	0	0	0	0	0	0	0	0	0	0	0	0	0	0	0	0	0
miR-4723-3p	0	0	0	0	0	0	0	0	0	0	0	0	0	0	0	0	0	0	0	0	0	0	0	0	0	0	0	0	0	0	0	0	0	0	0	0	0	0	0	0	0	0	0	0	0	0	0	0	0
miR-4723-5p	0	0	0	0	0	0	0	0	0	0	0	0	0	0	4	0	0	0	0	0	0	0	0	0	0	0	0	0	0	0	0	0	0	0	0	0	0	0	0	0	0	0	0	0	0	0	0	0	0
miR-4724-3p	0	0	0	0	0	0	0	0	0	0	0	0	0	0	0	0	0	0	0	0	0	0	0	0	0	0	0	0	0	0	0	0	0	0	0	0	0	0	0	0	0	0	0	0	0	0	0	0	0
miR-4724-5p	0	0	0	0	0	0	0	0	0	0	0	0	0	0	0	0	0	0	0	0	0	0	0	0	0	0	0	0	0	0	0	0	0	0	0	0	0	0	0	0	0	0	0	0	0	0	0	0	0
miR-4725-3p	0	0	0	0	0	0	0	0	0	0	0	0	0	0	0	0	0	0	0	0	0	0	0	0	0	0	0	0	0	0	0	0	0	0	0	0	0	0	0	0	0	0	0	0	0	0	0	0	0
miR-4725-5p	0	0	0	0	0	0	0	0	0	0	0	0	0	0	0	0	0	0	0	0	0	0	0	0	0	0	0	0	0	0	0	0	0	0	0	0	0	0	0	0	0	0	0	0	0	0	0	0	0
miR-4726-3p	0	0	0	0	0	0	0	0	0	0	0	0	0	0	0	0	0	0	0	0	0	0	0	0	0	0	0	0	0	0	0	0	0	0	0	0	0	0	0	0	0	0	0	0	0	0	0	0	0
miR-4726-5p	0	0	0	0	0	0	0	0	0	0	0	0	0	0	0	0	0	0	0	0	0	0	0	0	0	0	0	0	0	0	0	0	0	0	0	0	0	0	0	0	0	0	0	0	0	0	0	0	0
miR-4727-5p	0	0	0	0	0	0	0	0	0	0	0	0	0	0	0	0	0	0	0	0	0	0	0	0	0	0	0	0	0	0	0	0	0	0	0	0	0	0	0	0	0	0	0	0	0	0	0	0	0
miR-4728-3p	0	0	0	0	0	0	0	0	0	0	0	0	0	0	0	0	0	0	0	0	0	0	0	0	0	0	0	0	0	0	0	0	0	0	0	0	0	0	0	0	0	0	0	0	0	0	0	0	0
miR-4728-5p	0	0	0	0	0	0	0	0	0	0	0	0	0	0	0	0	0	0	0	0	0	0	0	0	0	0	0	0	0	0	0	0	0	0	0	0	0	0	0	0	0	0	0	0	0	0	0	0	0
miR-4729	0	0	0	0	0	0	0	0	0	0	0	0	0	0	0	0	0	0	0	0	0	0	0	0	0	0	0	0	0	0	0	0	0	0	0	0	0	0	0	0	0	0	0	0	0	0	0	0	0
miR-4730	0	0	0	0	0	0	0	0	0	0	0	0	0	0	0	0	0	0	0	0	0	0	0	0	0	0	0	0	0	0	0	0	0	0	0	0	0	0	0	0	0	0	0	0	0	0	0	0	0
miR-4731-3p	0	0	0	0	0	0	0	0	0	0	0	0	0	0	0	0	0	0	0	0	0	0	0	0	0	0	0	0	0	0	0	0	0	0	0	0	0	0	0	0	0	0	0	0	0	0	0	0	0
miR-4731-5p	0	0	0	0	0	0	0	0	0	0	0	0	0	0	0	0	0	0	0	0	0	0	0	0	0	0	0	0	0	0	0	0	0	0	0	0	0	0	0	0	0	0	0	0	0	0	0	0	0
miR-4732-3p	0	5	1	0	7	11	12	8	7	0	3	8	4	3	3	9	0	0	0	14	0	4	3	0	18	7	2	21	9	16	1	5	0	0	28	3	0	3	0	0	20	5	0	13	7	6	0	12	7
miR-4733-3p	0	0	0	0	0	0	0	0	0	0	0	0	0	0	0	0	0	0	0	0	0	0	0	0	0	0	0	0	0	0	0	0	0	0	0	0	0	0	0	0	0	0	0	0	0	0	0	0	0
miR-4733-5p	0	0	0	0	0	0	0	0	0	0	0	0	0	0	0	0	0	0	0	0	0	0	0	0	0	0	0	0	0	0	0	0	0	0	0	0	0	0	0	0	0	0	0	0	0	0	0	0	0
miR-4734	0	0	0	0	0	0	0	0	0	0	0	0	0	0	0	0	0	0	0	0	0	0	0	0	0	0	0	0	0	0	0	0	0	0	0	0	0	0	0	0	0	0	0	0	0	0	0	0	0
miR-4735-3p	0	0	0	0	0	0	0	0	0	0	0	0	0	0	0	0	0	0	0	0	0	0	0	0	0	0	0	0	0	0	0	0	0	0	0	0	0	0	0	0	0	0	0	0	0	0	0	0	0
miR-4735-5p	0	0	0	0	0	0	0	0	0	0	0	0	0	0	0	0	0	0	0	0	0	0	0	0	0	0	0	0	0	0	0	0	0	0	0	0	0	0	0	0	0	0	0	0	0	0	0	0	0
miR-4736	0	0	0	0	0	0	0	0	0	0	0	0	0	0	0	0	0	0	0	0	0	0	0	0	0	0	0	0	0	0	0	0	0	0	0	0	0	0	0	0	0	0	0	0	0	0	0	0	0
miR-4737	0	0	0	0	0	0	0	0	0	0	0	0	0	0	0	0	0	0	0	0	0	0	0	0	0	0	0	0	0	0	0	0	0	0	0	0	0	0	0	0	0	0	0	0	0	0	0	0	0
miR-4738-3p	0	0	0	0	0	0	0	0	0	0	0	0	0	0	0	0	0	0	0	0	0	0	0	0	0	0	0	0	0	0	0	0	0	0	0	0	0	0	0	0	0	0	0	0	0	0	0	0	0
miR-4738-5p	0	0	0	0	0	0	0	0	0	0	0	0	0	0	0	0	0	0	0	0	0	0	0	0	0	0	0	0	0	0	0	0	0	0	0	0	0	0	0	0	0	0	0	0	0	0	0	0	0
miR-4739	0	0	0	0	0	0	0	0	0	0	0	0	0	0	0	0	0	0	0	0	0	0	0	0	0	0	0	0	0	0	0	0	0	0	0	0	0	0	0	0	0	0	0	0	0	0	0	0	0
miR-4740-3p	0	0	0	0	0	0	0	0	0	0	0	0	0	0	0	0	0	0	0	0	0	0	0	0	0	0	0	0	0	0	0	0	0	0	0	0	0	0	0	0	0	0	0	0	0	0	0	0	0
miR-4740-5p	0	0	0	0	0	0	0	0	0	0	0	0	0	0	0	0	0	0	0	0	0	0	0	0	0	0	0	0	0	0	0	0	0	0	0	0	0	0	0	0	0	0	0	0	0	0	0	0	0
miR-4741	0	0	0	0	0	0	0	0	0	0	0	0	0	0	0	0	0	0	0	0	0	0	0	0	0	0	0	0	0	0	0	0	0	0	0	0	0	0	0	0	0	0	0	0	0	0	0	0	0
miR-4742-3p	0	0	1	0	0	0	0	0	0	0	0	1	0	0	0	1	0	0	0	0	1	0	0	0	0	0	0	0	0	0	0	0	0	0	7	0	0	0	0	0	0	0	0	0	0	0	0	0	8
miR-4742-5p	0	0	0	0	0	0	0	0	0	0	0	0	0	0	0	0	0	0	0	0	0	0	0	0	0	0	0	0	0	0	0	0	0	0	0	0	0	0	0	0	0	0	0	0	0	0	0	0	0
miR-4743-3p	0	0	0	0	0	0	0	0	0	0	0	0	0	0	0	0	0	0	0	0	0	0	0	0	0	0	0	0	0	0	0	0	0	0	0	0	0	0	0	0	0	0	0	0	0	0	0	0	0
miR-4743-5p	0	0	0	0	0	0	0	0	0	0	0	0	0	0	0	0	0	0	0	0	0	0	0	0	0	0	0	0	0	0	0	0	0	0	0	0	0	0	0	0	0	0	0	0	0	0	0	0	0
miR-4744	0	0	0	0	0	0	0	0	0	0	0	0	0	0	0	0	0	0	0	0	0	0	0	0	0	0	0	0	0	0	0	0	0	0	0	0	0	0	0	0	0	0	0	0	0	0	0	0	0
miR-4745-3p	0	0	0	0	0	0	0	0	0	0	0	0	0	0	0	0	0	0	0	0	0	0	0	0	0	0	0	0	0	0	0	0	0	0	0	0	0	0	0	0	0	0	0	0	0	0	0	0	0
miR-4745-5p	0	0	0	0	0	0	0	0	0	0	0	0	0	0	0	0	0	0	0	0	0	0	0	0	0	0	0	0	0	0	0	0	0	0	0	0	0	0	0	0	0	0	0	0	0	0	0	0	0
miR-4746-3p	0	0	0	0	0	0	0	0	0	0	0	0	0	0	0	0	0	0	0	0	0	0	0	0	0	0	0	0	0	0	0	0	0	0	0	0	0	0	0	0	0	0	0	0	0	0	0	0	0
miR-4746-5p	0	0	0	0	0	0	0	0	0	0	0	0	0	0	0	0	0	0	0	0	0	0	0	0	0	3	0	0	0	0	0	0	0	0	0	0	0	0	0	0	0	0	0	0	0	0	0	0	0
miR-4747-3p	0	0	0	0	0	0	0	0	0	0	0	0	0	0	0	0	0	0	0	0	0	0	0	0	0	0	0	0	0	0	0	0	0	0	0	0	0	0	0	0	0	0	0	0	0	0	0	0	0
miR-4747-5p	0	0	0	0	0	0	0	0	0	0	0	0	0	0	0	0	0	0	0	0	0	0	0	0	0	0	0	0	0	0	0	0	0	0	0	0	0	0	0	0	0	0	0	0	0	0	0	0	0
miR-4748	0	0	0	0	0	0	0	0	0	0	0	0	2	0	0	0	0	0	0	0	0	0	0	0	0	0	1	0	0	0	0	0	0	0	0	0	0	0	0	0	0	0	0	0	0	0	0	0	0
miR-4749-3p	0	0	0	0	0	0	0	0	0	0	0	0	0	0	0	0	0	0	0	0	0	0	0	0	0	0	0	0	0	0	0	0	0	0	0	0	0	0	0	0	0	0	0	0	0	0	0	0	0
miR-4749-5p	0	0	0	0	0	0	0	0	0	0	0	0	2	0	0	0	0	0	0	0	0	0	0	0	0	0	0	0	0	0	0	0	0	0	0	0	0	4	0	0	0	0	0	0	0	0	0	0	0
miR-4750-3p	0	0	0	0	0	0	0	0	0	0	0	0	0	0	0	0	0	0	0	0	0	0	0	0	0	0	0	0	0	0	0	0	0	0	0	0	0	0	0	0	0	0	0	0	0	0	0	0	0
miR-4750-5p	0	0	0	0	0	0	0	0	0	3	0	0	0	0	3	0	0	0	0	0	0	0	0	0	0	0	0	0	0	0	0	0	0	0	0	0	0	0	0	0	0	0	0	0	0	0	0	0	0
miR-4751	0	0	0	0	0	0	0	0	0	0	0	0	0	0	0	0	0	0	0	0	0	0	0	0	0	0	0	0	0	0	0	0	0	0	0	0	0	0	0	0	0	0	0	0	0	0	0	0	0
miR-4752	0	0	0	0	0	0	0	0	0	0	0	0	0	0	0	0	0	0	0	0	0	0	0	0	0	0	0	0	0	0	0	0	0	0	0	0	0	0	0	0	0	0	0	0	0	0	0	0	0
miR-4753-3p	0	0	0	0	0	0	0	0	0	0	0	0	0	0	0	0	0	0	0	0	0	0	0	0	0	0	0	0	0	0	0	0	0	0	0	0	0	0	0	0	0	0	0	0	0	0	0	0	0
miR-4753-5p	0	0	0	0	0	0	0	0	0	0	0	0	0	0	0	0	0	0	0	0	0	0	0	0	0	0	0	0	0	0	0	0	0	0	0	0	0	0	0	0	0	0	0	0	0	0	0	0	0
miR-4754	0	0	0	0	0	0	0	0	0	0	0	0	0	0	0	0	0	0	0	0	0	0	0	0	0	0	0	0	0	0	0	0	0	0	0	0	0	0	0	0	0	0	0	0	0	0	0	0	0
miR-4755-3p	0	0	0	0	0	0	0	0	0	0	0	0	0	0	0	0	0	0	0	0	0	0	0	0	0	0	0	0	0	0	0	0	0	0	0	0	0	0	0	0	0	0	0	0	0	0	0	0	0
miR-4755-5p	0	0	0	0	0	0	0	0	0	0	0	0	0	0	0	0	0	0	0	0	0	0	0	0	0	0	0	0	0	0	0	0	0	0	0	0	0	0	0	0	0	0	0	0	0	0	0	0	0
miR-4756-3p	0	0	0	0	0	0	0	0	0	0	0	0	0	0	0	0	0	0	0	0	0	0	0	0	0	0	0	0	0	0	0	0	0	0	0	0	0	0	0	0	0	0	0	0	0	0	0	0	0
miR-4756-5p	0	0	0	0	0	0	0	0	0	0	0	0	0	0	0	0	0	0	0	0	0	0	0	0	0	0	0	0	0	0	0	0	0	0	0	0	0	0	0	0	0	0	0	0	0	0	0	0	0
miR-4757-3p	0	0	0	0	0	0	0	0	0	0	0	0	0	0	0	0	0	0	0	0	0	0	0	0	0	0	0	0	0	0	0	0	0	0	0	0	0	0	0	0	0	0	0	0	0	0	0	0	0
miR-4757-5p	0	0	0	0	0	0	0	0	0	0	0	0	0	0	0	0	0	0	0	0	0	0	0	0	0	0	0	0	0	0	0	0	0	0	0	0	0	0	0	0	0	0	0	0	0	0	0	0	0
miR-4758-3p	0	0	0	0	0	0	0	0	0	0	0	0	0	0	0	0	0	0	0	0	0	0	0	0	0	0	0	0	0	0	0	0	0	0	0	0	0	0	0	0	0	0	0	0	0	0	0	0	0
miR-4758-5p	0	0	0	0	0	0	0	0	0	0	0	0	0	0	0	0	0	0	0	0	0	0	0	0	0	0	0	0	0	0	0	0	0	0	0	0	0	0	0	0	0	0	0	0	0	0	0	0	0
miR-4759	0	0	0	0	0	0	0	0	0	0	0	0	0	0	0	0	0	0	0	0	0	0	0	0	0	0	0	0	0	0	0	0	0	0	0	0	0	0	0	0	0	0	0	0	0	0	0	0	0
miR-4760-3p	0	0	0	0	0	0	0	0	0	0	0	0	0	0	0	0	0	0	0	0	0	0	0	0	0	0	0	0	0	0	0	0	0	0	0	0	0	0	0	0	0	0	0	0	0	0	0	0	0
miR-4760-5p	0	0	0	0	0	0	0	0	0	0	0	0	0	0	0	0	0	0	0	0	0	0	0	0	0	0	0	0	0	0	0	0	0	0	0	0	0	0	0	0	0	0	0	0	0	0	0	0	0
miR-4761-3p	0	0	0	0	0	0	0	0	0	0	0	0	0	0	0	0	0	0	0	0	0	0	0	0	0	0	0	0	0	0	0	0	0	0	0	0	0	0	0	0	0	0	0	0	0	0	0	0	0
miR-4761-5p	0	0	0	0	0	0	0	0	0	0	0	0	0	0	0	0	0	0	0	0	0	0	0	0	0	0	0	0	0	0	0	0	0	0	0	0	0	0	0	0	0	0	0	0	0	0	0	0	0
miR-4762-3p	0	0	0	0	0	0	0	0	0	0	0	0	0	0	0	0	0	0	0	0	0	0	0	0	0	0	0	0	0	0	0	0	0	0	0	0	0	0	0	0	0	0	0	0	0	0	2	0	0
miR-4762-5p	0	0	0	0	0	0	0	0	0	0	0	0	0	0	0	0	0	0	0	0	0	0	0	0	0	0	0	0	0	0	0	0	0	0	0	0	0	0	0	0	0	0	0	0	0	0	0	0	0
miR-4763-3p	0	0	0	0	0	0	0	0	0	0	0	0	0	0	0	0	0	0	0	0	0	0	0	0	0	0	0	0	0	0	0	0	0	0	0	0	0	0	0	0	0	0	0	0	0	0	0	0	0
miR-4763-5p	0	0	0	0	0	0	0	0	0	0	0	0	0	0	0	0	0	0	0	0	0	0	0	0	0	0	0	0	0	0	0	0	0	0	0	0	0	0	0	0	0	0	0	0	0	0	0	0	0
miR-4764-3p	0	0	0	0	0	0	0	0	0	0	0	0	0	0	0	0	0	0	0	0	0	0	0	0	0	0	0	0	0	0	0	0	0	0	0	0	0	0	0	0	0	0	0	0	0	0	0	0	0
miR-4764-5p	0	0	0	0	0	0	0	0	0	0	0	0	0	0	0	0	0	0	0	0	0	0	0	0	0	0	0	0	0	0	0	0	0	0	0	0	0	0	0	0	0	0	0	0	0	0	0	0	0
miR-4765	0	0	0	0	0	0	0	0	0	0	0	0	0	0	0	0	0	0	0	0	0	0	0	0	0	0	0	0	0	0	0	0	0	0	0	0	0	0	0	0	0	0	0	0	0	0	0	0	0
miR-4766-3p	0	0	3	0	0	0	0	0	0	0	0	0	0	0	0	0	0	0	0	0	0	0	0	0	0	0	0	0	0	0	0	0	0	0	0	0	0	0	0	0	0	0	0	0	0	0	0	0	0
miR-4766-5p	0	0	0	0	0	0	0	0	0	0	0	0	0	0	0	0	0	0	0	0	0	0	0	0	0	0	0	0	0	0	0	0	0	0	0	0	0	0	0	0	0	0	0	0	0	0	0	0	0
miR-4767	0	0	0	0	0	0	0	0	0	0	0	0	0	0	0	0	0	0	0	0	0	0	0	0	0	0	0	0	0	0	0	0	0	0	0	0	0	0	0	0	0	0	0	0	0	0	0	0	0
miR-4768-3p	0	0	0	0	0	0	0	0	0	0	0	0	0	0	0	0	0	0	0	0	0	0	0	0	0	0	0	0	0	0	0	0	0	0	0	0	0	0	0	0	0	0	0	0	0	0	0	0	0
miR-4768-5p	0	0	0	0	0	0	0	0	0	0	0	0	0	0	0	0	0	0	0	0	0	0	0	0	0	0	0	0	0	0	0	0	0	0	0	0	0	0	0	0	0	0	0	0	0	0	0	0	0
miR-4769-3p	0	0	0	0	0	0	0	0	0	0	0	0	0	0	0	0	0	0	0	0	0	0	0	0	0	0	0	0	0	0	0	0	0	0	0	0	0	0	0	0	0	0	0	0	0	0	0	0	0
miR-4769-5p	0	0	0	0	0	0	0	0	0	0	0	0	0	0	2	0	0	0	0	0	0	0	0	0	0	0	2	0	0	0	0	0	0	0	0	0	0	0	0	0	0	0	0	0	0	0	0	0	0
miR-4770	0	0	0	0	0	0	0	0	0	0	0	0	0	0	0	0	0	0	0	0	0	0	0	0	0	0	0	0	0	0	0	0	0	0	0	0	0	0	0	0	0	0	0	0	0	0	0	0	0
miR-4771	0	0	0	0	0	0	0	0	0	0	0	0	0	0	0	0	0	0	0	0	0	0	0	0	0	0	0	0	0	0	0	0	0	0	0	0	0	0	0	0	0	0	0	0	0	0	0	0	0
miR-4772-3p	0	1	0	0	0	0	0	0	0	1	0	0	0	0	0	7	0	0	0	0	0	0	0	0	0	0	0	0	0	0	0	0	0	0	0	0	0	0	0	0	0	0	0	0	0	5	0	0	0
miR-4772-5p	0	0	0	0	0	0	0	0	0	0	0	0	0	0	0	0	0	0	0	0	0	0	0	0	0	0	0	0	0	0	0	0	0	0	0	5	0	0	0	0	0	0	0	0	0	0	0	0	0
miR-4773	0	0	0	0	0	0	0	0	0	0	0	0	0	0	0	0	0	0	0	0	0	0	0	0	0	0	0	0	0	0	0	0	0	0	0	0	0	0	0	0	0	0	0	0	0	0	0	0	0
miR-4774-3p	0	0	0	0	0	0	0	0	0	0	0	0	0	0	0	0	0	0	0	0	0	0	0	0	0	0	0	0	0	0	0	0	0	0	0	0	0	0	0	0	0	0	0	0	0	0	0	0	0
miR-4774-5p	0	0	0	0	0	0	0	0	0	0	0	0	0	0	0	0	0	0	0	0	0	0	0	0	0	0	0	0	0	0	0	0	0	0	0	0	0	0	0	0	0	0	0	0	0	0	0	0	0
miR-4775	0	2	0	0	0	0	0	0	0	1	0	0	0	3	0	0	0	0	0	0	0	0	0	0	0	0	0	0	2	0	0	14	0	0	0	0	0	0	0	0	0	0	0	0	0	0	0	6	0
miR-4776-3p	0	0	0	0	0	0	0	0	0	0	0	0	0	0	0	0	0	0	0	0	0	0	0	0	0	0	0	0	0	0	0	0	0	0	0	0	0	0	0	0	0	0	0	0	0	0	0	0	0
miR-4776-5p	0	0	0	0	0	0	0	0	0	0	0	0	0	0	0	0	0	0	0	0	0	0	0	0	0	0	0	0	0	0	0	0	0	0	0	0	0	0	0	0	0	0	0	0	0	0	0	0	0
miR-4777-3p	0	0	0	0	0	0	0	0	0	0	0	0	0	0	0	0	0	0	0	0	0	0	0	0	0	0	0	0	0	0	0	0	0	0	0	0	0	0	0	0	0	0	0	0	0	0	0	0	0
miR-4777-5p	0	0	0	0	0	0	0	0	0	0	0	0	0	0	0	0	0	0	0	0	0	0	0	0	0	0	0	0	0	0	0	0	0	0	0	0	0	0	0	0	0	0	0	0	0	0	0	0	0
miR-4778-3p	0	0	0	0	0	0	0	0	0	0	0	0	0	0	0	0	0	0	0	0	0	0	0	0	0	0	0	0	0	0	0	0	0	0	0	0	0	0	0	0	0	0	0	0	0	0	0	0	0
miR-4778-5p	0	0	0	0	0	0	0	0	0	0	0	0	0	0	0	0	0	0	0	0	0	0	0	0	0	0	0	0	0	0	0	0	0	0	0	0	0	0	0	0	0	0	0	0	0	0	0	0	0
miR-4779	0	0	0	0	0	0	0	0	0	0	0	0	0	0	0	0	0	0	0	0	0	0	0	0	0	0	0	0	0	0	0	0	0	0	0	0	0	0	0	0	0	0	0	0	0	0	0	0	0
miR-4780	0	0	0	0	0	0	0	0	0	0	0	0	0	0	0	0	0	0	0	0	0	0	0	0	0	0	0	0	0	0	0	0	0	0	0	0	0	0	0	0	0	0	0	0	0	0	0	0	0
miR-4781-3p	0	0	0	0	0	0	11	0	0	0	0	0	0	0	4	0	0	0	0	0	0	0	0	0	0	0	0	0	0	0	1	18	0	0	0	0	0	0	3	0	5	0	8	0	5	0	0	0	0
miR-4781-5p	0	0	0	0	0	0	0	0	0	0	0	0	0	0	0	0	0	0	0	0	0	0	0	0	0	0	0	0	0	0	0	0	0	0	0	0	0	0	0	0	0	0	0	0	0	0	0	0	0
miR-4782-3p	0	0	0	0	0	0	0	0	0	0	0	0	0	0	0	0	0	0	0	0	0	0	0	0	0	0	0	0	0	0	0	0	0	0	0	0	0	0	0	0	0	0	0	0	0	0	0	0	0
miR-4782-5p	0	0	0	0	0	0	0	0	0	0	0	0	0	0	0	0	0	0	0	0	0	0	0	0	0	0	0	0	0	0	0	0	0	0	0	0	0	0	0	0	0	0	0	0	0	0	0	0	0
miR-4783-3p	0	0	0	0	0	0	0	0	0	0	0	0	0	0	0	0	0	0	0	0	0	0	0	0	0	0	0	0	0	0	0	0	0	0	0	0	0	0	0	0	0	0	0	0	0	0	0	0	0
miR-4783-5p	0	0	0	0	0	0	0	0	0	0	0	0	0	0	0	0	0	0	0	0	0	0	0	0	0	0	0	0	0	0	0	0	0	0	0	0	0	0	0	0	0	0	0	0	0	0	0	0	0
miR-4784	0	0	0	0	0	0	0	0	0	0	0	0	0	0	0	0	0	0	0	0	0	0	0	0	0	0	0	0	0	0	0	0	0	0	0	0	0	0	0	0	0	0	0	0	0	0	0	0	4
miR-4785	0	0	0	0	0	0	0	0	0	0	0	0	0	0	0	0	0	0	0	0	0	0	0	0	0	0	0	0	0	0	0	0	0	0	0	0	0	0	0	0	0	0	0	0	0	0	0	0	0
miR-4786-3p	0	0	0	0	0	0	0	0	0	0	0	0	0	0	0	0	0	0	0	0	0	0	0	0	0	0	0	0	0	0	0	0	0	0	0	0	0	0	0	0	0	0	0	0	0	0	0	0	0
miR-4786-5p	0	0	0	0	0	0	0	0	0	0	0	0	0	0	0	0	0	0	0	0	0	0	0	0	0	0	7	0	0	0	0	0	0	0	0	0	0	0	0	0	0	0	0	0	0	0	0	0	0
miR-4787-3p	0	0	0	0	0	0	0	0	0	0	0	0	0	0	0	0	0	0	0	0	0	0	0	0	6	0	0	0	0	0	0	0	0	0	0	0	0	0	0	0	0	0	0	0	0	0	0	0	0
miR-4787-5p	0	0	0	0	0	0	0	0	0	0	0	0	0	0	0	0	0	0	0	0	0	0	0	0	0	0	0	0	0	0	0	0	0	0	0	0	0	0	0	0	0	0	0	0	0	0	0	0	0
miR-4788	0	0	0	0	0	0	0	0	0	0	0	0	0	0	0	0	0	0	0	0	0	0	0	0	0	0	0	0	0	0	0	0	0	0	0	0	0	0	0	0	0	0	0	0	0	0	0	0	0
miR-4789-3p	0	0	0	0	0	0	0	0	0	0	0	0	0	0	0	0	0	0	0	0	0	0	0	0	0	0	0	0	0	0	0	0	0	0	0	0	0	0	0	0	0	0	0	0	0	0	0	0	0
miR-4789-5p	0	0	0	0	0	0	0	0	0	0	0	0	0	0	0	0	0	0	0	0	0	0	0	0	0	0	0	0	0	0	0	0	0	0	0	0	0	0	0	0	0	0	0	0	0	0	0	0	0
miR-4790-3p	0	0	0	0	0	0	0	0	0	0	0	0	0	0	0	0	0	0	0	0	0	0	0	0	0	0	0	0	0	0	0	0	0	0	0	0	0	0	0	0	0	0	0	0	0	0	0	0	0
miR-4790-5p	0	0	0	0	0	0	0	0	0	0	0	0	0	0	0	0	0	0	0	0	0	0	0	0	0	0	0	0	0	0	0	0	0	0	0	0	0	0	0	0	0	0	0	0	0	0	0	0	0
miR-4791	0	0	0	0	0	0	0	0	0	0	0	0	0	0	0	0	0	0	0	0	0	0	0	0	0	0	0	0	0	0	0	0	0	0	0	0	0	0	0	0	0	0	0	0	0	0	0	0	0
miR-4793-3p	0	0	0	0	0	0	0	0	0	0	0	0	0	0	0	0	0	0	0	0	0	0	0	0	0	0	0	0	0	0	0	0	0	0	0	0	0	0	0	0	0	0	0	0	0	0	0	0	0
miR-4793-5p	0	0	0	0	0	0	0	0	0	0	0	0	0	0	0	0	0	0	0	0	0	0	0	0	0	0	0	0	0	0	0	0	0	0	0	0	0	0	0	0	0	0	0	0	0	0	0	0	0
miR-4794	0	0	0	0	0	0	0	0	0	0	0	0	0	0	0	0	0	0	0	0	0	0	0	0	0	0	0	0	0	0	0	0	0	0	0	0	0	0	0	0	0	0	0	0	0	0	0	0	0
miR-4795-3p	0	0	0	0	0	0	0	0	0	0	0	0	0	0	0	0	0	0	0	0	0	0	0	0	0	0	0	0	0	0	0	0	0	0	0	0	0	0	0	0	0	0	0	0	0	0	0	0	0
miR-4795-5p	0	0	0	0	0	0	0	0	0	0	0	0	0	0	0	0	0	0	0	0	0	0	0	0	0	0	0	0	0	0	0	0	0	0	0	0	0	0	0	0	0	0	0	0	0	0	0	0	0
miR-4796-3p	0	0	0	0	0	0	0	0	0	0	0	0	0	0	0	0	0	0	0	0	0	0	0	0	0	0	0	0	0	0	0	0	0	0	0	0	0	0	0	0	0	0	0	0	0	0	0	0	0
miR-4796-5p	0	0	0	0	0	0	0	0	0	0	0	0	0	0	0	0	0	0	0	0	0	0	0	0	0	0	0	0	0	0	0	0	0	0	0	0	0	0	0	0	0	0	0	0	0	0	0	0	0
miR-4797-3p	0	0	0	0	0	0	0	0	0	0	0	0	0	0	0	0	0	0	0	0	0	0	0	0	0	0	0	0	0	0	0	0	0	0	0	0	0	0	0	0	0	0	0	0	0	0	0	0	0
miR-4797-5p	0	0	0	0	0	0	0	0	0	0	0	0	0	0	0	0	0	0	0	0	0	0	0	0	0	0	0	0	0	0	0	0	0	0	0	0	0	0	0	0	0	0	0	0	0	0	0	0	0
miR-4798-3p	0	0	0	0	0	0	0	0	0	0	0	0	0	0	0	0	0	0	0	0	0	0	0	0	0	0	0	0	0	0	0	0	0	0	0	0	0	0	0	0	0	0	0	0	0	0	0	0	0
miR-4798-5p	0	0	0	0	0	0	0	0	0	0	0	0	0	0	0	0	0	0	0	0	0	0	0	0	0	0	0	0	0	0	0	0	0	0	0	0	0	0	0	0	0	0	0	0	0	0	0	0	0
miR-4799-3p	0	0	0	0	0	0	0	0	0	0	0	0	0	0	0	0	0	0	0	0	0	0	0	0	0	0	0	0	0	0	0	0	0	0	0	0	0	0	0	0	0	0	0	0	0	0	0	0	0
miR-4799-5p	0	1	0	0	0	0	0	0	0	0	0	0	0	0	0	0	0	0	0	0	0	0	0	0	0	0	0	0	0	0	0	0	0	0	0	0	0	0	0	0	0	0	0	0	0	0	0	0	0
miR-4800-3p	0	0	0	0	0	0	0	0	0	1	0	0	0	0	0	0	0	0	0	0	0	0	0	0	0	5	0	0	1	0	0	0	0	0	0	0	0	0	0	0	0	0	0	0	3	0	0	0	0
miR-4800-5p	0	0	0	0	0	0	0	0	0	0	0	0	0	0	0	0	0	0	0	0	0	0	0	0	0	0	0	0	0	0	0	0	0	0	0	0	0	0	0	0	0	0	0	0	0	0	0	0	0
miR-4801	0	0	0	0	0	0	0	0	0	0	0	0	0	0	0	0	0	0	0	0	0	0	0	0	0	0	0	0	0	0	0	0	0	0	0	0	0	0	0	0	0	0	0	0	0	0	0	0	0
miR-4802-3p	0	0	0	0	0	0	0	0	0	0	0	0	0	0	0	0	0	0	0	0	0	0	0	0	0	0	0	0	0	0	0	0	0	0	0	0	0	0	0	0	0	0	0	0	0	0	0	0	0
miR-4802-5p	0	0	0	0	0	0	0	0	0	0	0	0	0	0	0	0	0	0	0	0	0	0	0	0	0	0	0	0	0	0	0	0	0	0	0	0	0	0	0	0	0	0	0	0	0	0	0	0	0
miR-4803	0	0	0	0	0	0	0	0	0	0	0	0	0	0	0	0	0	0	0	0	0	0	0	0	0	0	0	0	0	0	0	0	0	0	0	0	0	0	0	0	0	0	0	0	0	0	0	0	0
miR-4804-3p	0	0	0	0	0	0	0	0	0	0	0	0	0	0	0	0	0	0	0	0	0	0	0	0	0	0	0	0	0	0	0	0	0	0	0	0	0	0	0	0	0	0	0	0	0	0	0	0	0
miR-4804-5p	0	0	0	0	0	0	0	0	0	0	0	0	0	0	0	0	0	0	0	5	0	0	0	0	0	0	0	0	0	0	0	6	0	0	0	0	0	0	0	0	0	0	0	0	0	0	0	0	0
miR-485-5p	0	0	1	0	0	0	0	17	4	7	7	12	0	1	0	0	0	2	0	5	0	0	0	0	0	0	14	0	5	0	5	8	0	0	6	0	0	0	0	0	5	7	0	0	16	0	4	0	0
miR-487a-3p	0	0	0	0	0	0	0	0	0	0	0	0	0	0	0	0	0	0	0	0	0	0	0	0	0	0	5	0	0	0	0	0	0	0	0	0	0	0	0	0	0	5	0	0	0	0	0	0	0
miR-487a-5p	0	0	0	0	0	0	0	0	0	0	0	0	0	0	0	0	0	0	0	0	0	0	0	0	0	0	0	0	0	0	0	14	0	0	0	0	0	0	0	0	0	5	0	0	0	0	0	1	0
miR-487b-3p	0	4	0	1	4	0	0	13	0	4	10	0	4	0	0	7	0	0	1	23	0	0	0	0	0	0	28	0	1	0	1	34	0	0	0	0	0	0	0	0	4	0	7	6	15	10	17	55	0
miR-487b-5p	0	0	0	0	0	0	0	0	0	0	0	0	0	0	0	0	0	0	0	0	0	0	0	0	0	0	5	0	0	0	0	9	0	0	0	0	0	0	0	0	0	0	0	0	0	0	0	0	0
miR-488-3p	0	0	0	0	0	0	0	0	0	0	0	0	0	0	0	0	0	0	0	0	0	0	0	0	0	0	0	0	0	0	0	0	0	0	0	0	0	0	0	0	0	0	0	0	0	0	0	0	0
miR-488-5p	0	0	0	0	0	0	0	0	0	0	0	0	0	0	0	0	0	0	0	0	0	0	0	0	0	0	0	0	0	0	0	0	0	0	0	0	0	0	0	0	0	0	0	0	0	0	0	0	0
miR-489-3p	0	0	0	0	0	0	0	0	0	0	0	0	0	0	0	0	0	0	0	0	0	0	0	0	0	0	0	0	0	0	0	0	0	0	0	0	0	0	0	0	0	0	0	0	0	0	0	0	0
miR-489-5p	0	0	0	0	0	0	0	0	0	0	0	0	0	0	0	0	0	0	0	0	0	0	0	0	0	0	0	0	0	0	0	0	0	0	0	0	0	0	0	0	0	0	0	0	0	0	0	0	0
miR-490-3p	0	0	0	0	0	0	0	0	0	0	0	0	0	0	0	1	0	0	0	0	0	0	0	0	0	0	0	0	0	0	0	0	0	0	0	0	0	0	0	0	0	0	0	0	0	0	0	0	0
miR-490-5p	0	0	0	0	0	0	0	0	0	0	0	0	0	0	0	0	0	0	0	0	0	0	0	0	0	0	0	0	0	0	0	0	0	0	0	0	0	0	0	0	0	0	0	0	0	0	0	0	0
miR-491-3p	0	0	0	0	0	0	0	0	0	0	0	0	0	0	0	0	0	0	0	0	0	0	0	0	0	0	0	0	0	0	0	0	0	0	0	0	0	0	0	0	0	0	0	0	0	0	0	0	0
miR-491-5p	0	0	0	0	0	0	0	0	0	0	0	0	0	0	0	0	0	0	0	0	0	0	0	0	0	0	10	0	0	0	0	0	0	0	0	0	0	0	0	0	0	0	0	0	0	0	0	0	0
miR-492	0	0	0	0	0	0	0	0	0	0	0	0	0	0	0	0	0	0	0	0	0	0	0	0	0	0	0	0	0	0	0	0	0	0	0	0	0	0	0	0	0	0	0	0	0	0	0	0	0
miR-493-3p	0	2	0	2	2	0	0	0	0	5	8	0	0	0	0	2	0	0	0	8	0	0	0	1	6	10	7	12	0	0	2	26	0	0	0	7	1	0	0	2	7	0	0	0	0	0	4	0	0
miR-494-3p	0	0	0	0	0	0	0	0	0	0	0	0	0	0	0	0	0	0	0	6	0	0	0	0	0	0	0	0	0	0	0	14	0	0	0	0	0	0	0	0	0	0	0	0	0	0	0	0	0
miR-494-5p	0	0	0	0	0	0	0	0	0	0	0	0	0	0	0	0	0	0	0	0	0	0	0	0	0	0	0	0	0	0	0	0	0	0	0	0	0	0	0	0	0	0	0	0	0	0	0	0	0
miR-495-3p	0	4	0	0	0	0	0	0	0	0	0	0	0	0	0	0	0	0	0	0	0	0	0	0	0	0	0	0	0	0	0	9	0	0	0	0	0	0	0	0	0	0	0	0	0	0	0	0	0
miR-495-5p	0	0	0	0	0	0	0	0	0	0	0	0	0	0	0	0	0	0	0	0	0	0	0	0	0	0	0	0	0	0	0	0	0	0	0	0	0	0	0	0	0	0	0	0	0	0	0	0	0
miR-496	0	0	0	0	0	0	0	0	0	0	0	4	0	0	0	0	0	0	0	4	0	0	0	0	0	0	1	0	0	0	0	0	0	0	0	0	0	0	0	0	0	0	0	0	0	0	0	0	0
miR-497-3p	0	0	0	0	0	0	0	0	0	0	0	0	0	0	0	0	0	0	0	0	0	0	0	0	0	0	0	0	0	0	0	0	0	0	0	0	0	0	0	0	0	0	0	0	0	0	0	0	0
miR-497-5p	0	0	0	0	0	0	0	0	0	0	0	0	0	0	1	0	0	0	0	0	0	0	0	0	0	0	18	0	0	0	0	0	0	0	0	0	0	0	0	0	0	80	27	0	0	0	12	40	0
miR-498-3p	0	0	0	0	0	0	0	0	0	0	0	0	0	0	0	0	0	0	0	0	0	0	0	0	0	0	0	0	0	0	0	0	0	0	0	0	0	0	0	0	0	0	0	0	0	0	0	0	0
miR-498-5p	0	0	0	0	0	0	0	0	0	0	0	0	0	0	0	0	0	0	0	0	0	0	0	0	0	0	0	0	0	0	0	0	0	0	0	0	0	0	0	0	0	0	0	0	0	0	0	0	0
miR-4999-3p	0	0	0	0	0	0	0	0	0	0	0	0	0	0	0	0	0	0	0	0	0	0	0	0	0	0	0	0	0	0	0	0	0	0	0	0	0	0	0	0	0	0	0	0	0	0	0	0	0
miR-4999-5p	0	0	0	0	0	0	0	0	3	0	1	0	0	0	0	0	0	0	0	0	0	0	0	0	0	0	0	0	1	0	0	0	0	0	0	0	0	0	0	0	0	0	0	0	0	0	0	0	0
miR-499a-3p	0	0	0	0	0	0	0	0	0	0	0	0	0	0	0	0	0	0	0	0	0	0	0	0	0	0	0	0	0	0	0	0	0	0	0	0	0	0	0	0	0	0	0	0	0	0	0	0	0
miR-499a-5p	0	0	0	0	0	0	0	0	0	0	0	0	0	0	0	0	0	0	0	0	0	0	0	0	0	0	0	0	0	0	0	0	0	0	0	0	0	0	0	0	0	0	0	0	0	0	0	0	0
miR-499b-3p	0	0	0	0	0	0	0	0	0	0	0	0	0	0	0	0	0	0	0	0	0	0	0	0	0	0	0	0	0	0	0	0	0	0	0	0	0	0	0	0	0	0	0	0	0	0	0	0	0
miR-499b-5p	0	0	0	0	0	0	0	0	0	0	0	0	0	0	0	0	0	0	0	0	0	0	0	0	0	0	0	0	0	0	0	0	0	0	0	0	0	0	0	0	0	0	0	0	0	0	0	0	0
miR-5000-3p	0	0	0	0	0	0	0	0	0	0	0	0	0	0	0	0	0	0	0	0	0	0	0	0	0	0	0	0	0	0	0	0	0	0	0	0	0	0	0	0	0	0	0	0	0	0	0	0	0
miR-5000-5p	0	0	0	0	0	0	0	0	0	0	0	0	0	0	0	0	0	0	0	0	0	0	0	0	0	0	0	0	0	0	0	0	0	0	0	0	0	0	0	0	0	0	0	0	0	0	0	0	0
miR-5001-3p	0	0	0	0	0	0	0	0	0	0	0	0	0	0	0	0	0	0	0	0	0	0	0	0	0	0	0	0	0	0	0	0	0	0	0	0	0	0	0	0	0	0	0	0	0	0	0	0	0
miR-5001-5p	0	0	0	0	0	0	0	0	0	0	0	0	0	0	0	0	0	0	0	0	0	0	0	0	0	0	0	0	0	0	0	0	0	0	0	0	0	0	0	0	0	0	0	0	0	0	0	0	0
miR-5002-3p	0	0	0	0	0	0	0	0	0	0	0	0	0	0	0	0	0	0	0	0	0	0	0	0	0	0	0	0	0	0	0	0	0	0	0	0	0	0	0	0	0	0	0	0	0	0	0	0	0
miR-5002-5p	0	0	0	0	0	0	0	0	0	0	0	0	0	0	0	0	0	0	0	0	0	0	0	0	0	0	0	0	0	0	0	0	0	0	0	0	0	0	0	0	0	0	0	0	0	0	0	0	0
miR-5003-3p	0	0	0	0	0	0	0	0	0	0	0	0	0	0	0	0	0	0	0	0	0	0	0	0	0	0	0	0	0	0	0	0	0	0	0	0	0	0	0	0	0	0	0	0	0	0	0	0	0
miR-5003-5p	0	0	0	0	0	0	0	0	0	0	0	0	0	0	0	0	0	0	0	0	0	0	0	0	0	0	0	0	0	0	0	0	0	0	0	0	0	0	0	0	0	0	0	0	0	0	0	0	0
miR-5004-3p	0	0	0	0	0	0	0	0	0	0	0	0	0	0	0	0	0	0	0	0	0	0	0	0	0	0	0	0	0	0	0	0	0	0	0	0	0	0	0	0	0	0	0	0	0	0	0	0	0
miR-5004-5p	0	0	0	0	0	0	0	0	0	0	0	0	0	0	0	0	0	0	0	0	0	0	0	0	0	0	0	0	0	0	0	0	0	0	0	0	0	0	0	0	0	0	0	0	0	0	0	0	0
miR-5006-3p	0	1	0	0	0	0	0	0	0	0	0	0	0	0	0	0	0	0	0	0	0	0	0	0	0	0	0	0	0	0	0	0	0	0	0	0	0	0	0	0	0	0	0	0	0	12	0	0	0
miR-5006-5p	0	0	0	0	0	0	0	0	0	0	0	0	0	0	0	0	0	0	0	0	0	0	0	0	0	0	0	0	0	0	0	0	0	0	0	0	0	0	0	0	0	0	0	0	0	0	0	0	0
miR-5007-3p	0	0	0	0	0	0	0	0	0	0	0	0	0	0	0	0	0	0	0	0	0	0	0	0	0	0	0	0	0	0	0	0	0	0	0	0	0	0	0	0	0	0	0	0	0	0	0	0	0
miR-5007-5p	0	0	0	0	0	0	0	0	0	0	0	0	0	0	0	0	0	0	0	0	0	0	0	0	0	0	0	0	0	0	0	0	0	0	0	0	0	0	0	0	0	0	0	0	0	0	0	0	0
miR-5008-3p	0	0	0	0	0	0	0	0	0	0	0	0	0	0	0	0	0	0	0	0	0	0	0	0	0	0	0	0	0	0	0	0	0	0	0	0	0	0	0	0	0	0	0	0	0	0	0	0	0
miR-5008-5p	0	0	0	0	0	0	0	0	0	0	0	0	0	0	0	0	0	0	0	0	0	0	0	0	0	0	0	0	0	0	0	0	0	0	0	0	0	0	0	0	0	0	0	0	0	0	0	0	0
miR-5009-3p	0	0	0	0	0	0	0	0	0	0	0	0	0	0	0	0	0	0	0	0	0	0	0	0	0	0	0	0	0	0	0	0	0	0	0	0	0	0	0	0	0	0	0	0	0	0	0	0	0
miR-5009-5p	0	0	0	0	0	0	0	0	0	0	0	0	0	0	0	0	0	0	1	0	0	0	0	0	0	0	0	0	0	0	0	0	0	0	0	0	0	0	0	0	0	7	0	0	0	0	0	0	0
miR-500a-5p	0	0	0	0	0	0	0	0	0	0	0	0	0	0	0	0	0	0	0	0	0	0	0	0	0	0	0	0	0	0	0	0	0	0	0	0	0	0	0	0	0	0	0	0	0	0	0	0	0
miR-500b-3p	0	0	0	0	0	0	0	0	0	0	0	0	0	0	0	0	0	0	0	0	0	0	0	0	0	0	0	0	0	0	0	0	0	0	0	0	0	0	0	0	0	0	0	0	0	0	0	0	0
miR-500b-5p	0	0	0	0	0	0	0	0	0	0	0	0	0	0	0	0	0	0	0	0	0	0	0	0	0	0	0	0	0	0	0	0	0	0	0	0	0	0	0	0	0	0	0	0	0	0	0	0	0
miR-5010-3p	0	0	0	0	0	0	0	0	2	0	0	0	0	0	0	1	0	0	0	0	0	0	0	0	0	0	0	0	0	0	0	0	0	0	0	0	0	4	0	0	0	0	0	0	0	0	0	0	0
miR-5010-5p	0	0	1	0	0	2	0	0	1	0	2	1	1	0	5	0	0	0	0	0	0	0	0	0	0	6	15	9	2	0	0	21	0	0	0	4	2	4	0	0	0	0	0	0	0	0	0	10	0
miR-5011-3p	0	0	0	0	0	0	0	0	0	0	0	0	0	0	0	0	0	0	0	0	0	0	0	0	0	0	0	0	0	0	0	0	0	0	0	0	0	0	0	0	0	0	0	0	0	0	0	0	0
miR-5011-5p	0	0	0	0	0	0	0	0	0	0	0	0	0	0	0	0	0	0	0	0	0	0	0	0	0	0	0	0	0	0	0	0	0	0	0	0	0	0	0	0	0	0	0	0	0	0	0	0	0
miR-501-3p	0	1	0	3	3	0	0	0	2	0	0	0	0	0	4	0	0	0	3	0	0	0	0	0	8	0	0	0	0	0	0	3	0	0	0	0	0	0	1	0	0	0	0	0	0	0	0	4	0
miR-501-5p	0	0	0	0	0	0	0	0	0	0	0	0	0	0	0	0	0	0	0	0	0	0	0	0	0	0	0	0	0	0	0	0	0	0	0	0	0	0	0	0	0	0	0	0	0	0	0	0	0
miR-502-3p	0	0	0	0	0	0	5	0	0	0	0	0	2	0	2	0	0	0	1	3	0	0	0	0	5	0	2	0	0	0	0	0	0	0	0	0	0	0	0	0	7	13	0	0	0	0	0	0	3
miR-502-5p	0	0	0	0	0	0	0	0	0	0	0	0	0	0	0	0	0	0	0	0	0	0	0	0	0	0	0	0	0	0	0	0	0	0	0	0	0	0	0	0	0	0	0	0	0	0	0	0	0
miR-503-3p	0	0	0	0	0	0	0	0	0	0	0	0	0	0	0	0	0	0	0	0	0	0	0	0	0	0	0	0	0	0	0	0	0	0	0	0	0	0	0	0	0	0	0	0	0	0	0	0	0
miR-504-3p	0	0	0	0	0	0	0	0	0	0	0	0	0	0	0	0	0	0	0	0	0	0	0	0	0	0	0	0	0	0	0	0	0	0	0	0	0	0	0	0	0	0	0	0	0	0	0	0	0
miR-504-5p	0	0	0	0	0	0	0	0	0	0	0	0	0	0	2	0	0	0	0	0	0	0	0	0	0	0	27	0	0	0	0	0	0	0	0	5	0	0	0	0	15	8	27	0	0	0	0	6	0
miR-5047	0	0	0	0	0	0	0	0	0	0	0	0	0	0	0	0	0	0	0	0	0	0	0	0	0	0	0	0	0	0	0	0	0	0	0	0	0	0	0	0	0	0	0	0	0	0	0	0	0
miR-505-3p	0	0	0	0	0	0	0	0	0	0	7	1	1	0	3	2	0	0	0	8	0	0	0	0	8	10	0	9	0	0	0	0	0	0	0	0	0	0	1	0	0	0	0	0	5	0	3	3	0
miR-505-5p	0	0	2	0	0	0	0	0	0	0	10	2	3	4	2	1	1	3	0	0	0	0	0	0	10	2	10	7	0	3	2	14	0	0	0	0	0	0	0	0	0	8	0	0	5	0	0	0	0
miR-506-3p	0	0	0	0	0	0	0	0	0	0	0	0	0	0	0	0	0	0	0	0	0	0	0	0	0	0	0	0	0	0	0	0	0	0	0	0	0	0	0	0	0	0	0	0	0	0	0	0	0
miR-506-5p	0	0	0	0	0	0	0	0	0	0	0	0	0	0	0	0	0	0	0	0	0	0	0	0	0	0	0	0	0	0	0	0	0	0	0	0	0	0	0	0	0	0	0	0	0	0	0	0	0
miR-507	0	0	0	0	0	0	0	0	0	0	0	0	0	0	0	0	0	0	0	0	0	0	0	0	0	0	0	0	0	0	0	0	0	0	0	0	0	0	0	0	0	0	0	0	0	0	0	0	0
miR-508-3p	0	0	0	0	0	0	0	0	0	0	0	0	0	0	0	0	0	0	0	0	0	0	0	0	0	0	0	0	0	0	0	0	0	0	0	0	0	0	0	0	0	0	0	0	0	0	0	0	0
miR-508-5p	0	0	0	0	0	0	0	0	0	0	0	0	0	0	0	0	0	0	0	0	0	0	0	0	0	0	0	0	0	0	0	0	0	0	0	0	0	0	0	0	0	0	0	0	0	0	0	0	0
miR-5087	0	0	0	0	0	0	0	0	0	0	0	0	0	0	0	0	0	0	0	0	0	0	0	0	0	0	0	0	0	0	0	0	0	0	0	0	0	0	0	0	0	0	0	0	0	0	0	0	0
miR-5088-3p	0	0	0	0	0	0	0	0	0	0	0	0	0	0	0	0	0	0	0	0	0	0	0	0	0	0	0	0	0	0	0	0	0	0	0	0	0	0	0	0	0	0	0	0	0	0	0	0	0
miR-5088-5p	0	0	0	0	0	0	0	0	0	0	0	0	0	0	0	0	0	0	0	5	0	0	0	0	0	0	0	0	0	0	0	0	0	0	0	0	0	0	0	0	0	0	0	0	0	0	0	0	0
miR-5089-3p	0	0	0	0	0	0	0	0	0	0	0	0	0	0	0	0	0	0	0	0	0	0	0	0	0	0	0	0	0	0	0	0	0	0	0	0	0	0	0	0	0	0	0	0	0	0	0	0	0
miR-5089-5p	0	0	0	0	0	0	0	0	0	0	0	0	0	0	0	0	0	0	0	0	0	0	0	0	0	0	0	0	0	0	0	0	0	0	0	0	0	0	0	0	0	0	0	0	0	0	0	0	0
miR-5090	0	0	0	0	0	0	0	0	0	0	0	0	0	0	0	0	0	0	0	0	0	0	0	0	0	0	0	0	0	0	0	0	0	0	0	0	0	0	0	0	0	0	0	0	0	0	0	0	0
miR-5091	0	0	0	0	0	0	0	0	0	0	0	0	0	0	0	0	0	0	0	0	0	0	0	0	0	0	0	0	0	0	0	0	0	0	0	0	0	0	0	0	0	0	0	0	0	0	0	0	0
miR-5092	0	0	0	0	0	0	0	0	0	0	0	0	0	0	0	0	0	0	0	0	0	0	0	0	0	0	0	0	0	0	0	0	0	0	0	0	0	0	0	0	0	0	0	0	0	0	0	0	0
miR-5093	0	0	0	0	0	0	0	0	0	0	0	0	0	0	0	0	0	0	0	0	0	0	0	0	0	0	0	0	0	0	0	0	0	0	0	0	0	0	0	0	0	0	0	0	0	0	0	0	0
miR-509-3-5p	0	0	0	0	0	0	0	0	0	0	0	0	0	0	0	0	0	0	0	0	0	0	0	0	0	0	0	0	0	0	0	0	0	0	0	0	0	0	0	0	0	0	0	0	0	0	0	0	0
miR-509-3p	0	0	0	0	0	0	0	0	0	0	0	3	0	0	0	0	0	0	0	0	0	0	0	0	0	0	0	0	0	0	0	0	0	0	0	0	0	0	0	0	0	0	0	0	0	0	7	4	8
miR-5094	0	0	0	0	0	0	0	0	0	0	0	0	0	0	0	0	0	0	0	0	0	0	0	0	0	0	0	0	2	0	0	0	0	0	0	0	0	0	0	0	0	0	0	0	0	0	0	0	0
miR-509-5p	0	0	0	0	0	0	0	0	0	0	0	0	0	0	0	0	0	0	0	0	0	0	0	0	0	0	0	0	0	0	0	0	0	0	0	0	0	0	0	0	0	0	0	0	0	0	0	0	0
miR-5100	0	0	0	0	0	0	0	0	0	0	0	0	0	0	0	0	0	0	0	0	0	0	0	0	0	0	0	0	0	0	0	0	0	0	0	0	0	0	0	0	0	0	0	0	0	0	0	0	0
miR-510-3p	0	0	0	0	0	0	0	0	0	0	0	0	0	0	0	0	0	0	0	0	0	0	0	0	0	0	0	0	0	0	0	0	0	0	0	0	0	0	0	0	0	0	0	0	0	0	0	0	0
miR-510-5p	0	0	0	0	0	0	0	0	0	0	0	0	0	0	0	0	0	0	0	0	0	0	0	0	0	0	0	0	0	0	0	0	0	0	0	0	0	0	0	0	0	0	0	0	0	0	0	0	0
miR-511-3p	0	0	0	0	0	0	0	0	0	0	0	0	0	0	0	0	0	0	0	0	0	0	0	0	0	0	0	0	0	0	0	0	0	0	0	0	0	0	0	0	0	0	0	0	0	0	0	0	0
miR-511-5p	0	0	0	0	0	0	0	0	0	0	0	0	0	0	0	0	0	0	0	0	0	0	0	0	0	0	4	0	0	0	0	0	0	0	0	0	0	0	0	0	1	32	0	0	0	0	2	0	0
miR-512-3p	0	3	0	0	0	0	0	0	0	0	0	0	0	2	0	0	0	0	0	0	0	0	0	0	0	0	0	0	0	0	0	0	0	0	0	0	0	0	1	0	0	0	0	0	0	0	0	0	0
miR-512-5p	0	0	0	0	0	0	0	0	0	0	0	0	0	0	0	0	0	0	0	0	0	0	0	0	0	0	0	0	0	0	0	0	0	0	0	0	0	0	0	0	0	0	0	0	0	0	0	0	0
miR-513a-3p	0	0	0	0	0	0	0	0	0	0	0	0	0	0	0	0	0	0	0	0	0	0	0	0	0	0	0	0	0	0	0	0	0	0	0	0	0	0	0	0	0	0	0	0	0	0	0	0	0
miR-513a-5p	0	0	0	0	0	0	0	0	0	0	0	0	0	0	0	0	0	0	0	0	0	0	0	0	0	0	0	0	0	0	0	0	0	0	0	0	0	0	0	0	0	0	0	0	0	0	0	0	0
miR-513b-3p	0	0	0	0	0	0	0	0	0	0	0	0	0	0	0	0	0	0	0	0	0	0	0	0	0	0	0	0	0	0	0	0	0	0	0	0	0	0	0	0	0	0	0	0	0	0	0	0	0
miR-513b-5p	0	0	0	0	0	0	0	0	0	0	0	0	0	0	0	0	0	0	0	0	0	0	0	0	0	0	0	0	0	0	0	0	0	0	0	0	0	0	0	0	0	0	0	0	0	0	0	0	0
miR-513c-3p	0	0	0	0	0	0	0	0	0	0	0	0	0	0	0	0	0	0	0	0	0	0	0	0	0	0	0	0	0	0	0	0	0	0	0	0	0	0	0	0	0	0	0	0	0	0	0	0	0
miR-513c-5p	0	0	0	0	0	0	0	0	0	0	0	0	0	0	0	0	0	0	0	0	0	0	0	0	0	0	0	0	0	0	0	0	0	0	0	0	0	0	0	0	0	0	0	0	0	0	0	0	0
miR-514a-3p	0	0	0	0	0	0	0	0	0	0	0	0	0	0	0	0	0	0	0	0	0	0	0	0	0	0	0	0	0	0	0	0	0	0	0	0	0	0	0	0	0	0	0	0	0	0	0	0	0
miR-514a-5p	0	0	0	0	0	0	0	0	0	0	0	0	0	0	0	0	0	0	0	0	0	0	0	0	0	0	0	0	0	0	0	0	0	0	0	0	0	0	0	0	0	0	0	0	0	0	0	0	0
miR-514b-3p	0	0	0	0	0	0	0	0	0	0	0	0	0	0	0	0	0	0	0	0	0	0	0	0	0	0	0	0	0	0	0	0	0	0	0	0	0	0	0	0	0	0	0	0	0	0	0	0	0
miR-514b-5p	0	0	0	0	0	0	0	0	0	0	0	0	0	0	0	0	0	0	0	0	0	0	0	0	0	0	0	0	0	0	0	0	0	0	0	0	0	0	0	0	0	0	0	0	0	0	0	0	0
miR-515-3p	0	0	0	0	0	0	0	0	0	0	0	0	0	0	0	0	0	0	0	0	0	0	0	0	0	0	0	0	0	0	0	0	0	0	0	0	0	0	0	0	0	0	0	0	0	0	0	0	0
miR-515-5p	0	0	0	0	0	0	0	0	0	0	0	0	0	0	0	0	0	0	0	0	0	0	0	0	0	0	0	0	0	0	0	0	0	0	0	0	0	0	0	0	0	0	0	0	0	0	0	0	0
miR-516a-5p	0	0	0	0	0	0	0	0	0	0	0	0	0	0	0	0	0	0	0	0	0	0	0	0	0	0	0	0	0	0	0	0	0	0	0	0	0	0	0	0	0	0	0	0	0	0	0	0	0
miR-516b-3p	0	0	0	0	0	0	0	0	0	0	0	0	0	0	0	0	0	0	0	0	0	0	0	0	0	0	0	0	0	0	0	0	0	0	0	0	0	0	0	0	0	0	0	0	0	0	0	0	0
miR-516b-5p	0	0	0	0	0	0	0	0	1	0	0	0	0	0	0	0	0	0	0	0	0	0	0	0	0	0	0	11	0	0	0	0	0	0	0	0	0	0	0	0	0	0	0	0	8	0	5	0	0
miR-517-5p	0	0	0	0	0	0	0	0	0	0	0	0	0	0	0	0	0	0	0	0	0	0	0	0	0	0	0	0	0	0	0	0	0	0	0	0	0	0	0	0	0	0	0	0	0	0	0	0	0
miR-517a-3p	0	0	0	0	0	0	0	0	0	0	0	0	0	0	0	0	0	0	0	0	0	0	0	0	0	0	0	0	0	0	0	0	0	0	0	0	0	0	0	0	0	0	0	0	0	0	0	0	0
miR-517c-3p	0	0	0	0	0	0	0	0	0	0	0	0	0	0	0	0	0	0	0	0	0	0	0	0	0	0	0	0	0	0	0	0	0	0	0	0	0	0	0	0	0	0	0	0	0	0	0	0	0
miR-5186	0	0	0	0	0	0	0	0	0	0	0	0	0	0	0	0	0	0	0	0	0	0	0	0	0	0	0	0	0	0	0	0	0	0	0	0	0	0	0	0	0	0	0	0	0	0	0	0	0
miR-5187-3p	0	0	0	0	0	0	0	0	0	0	0	0	0	0	0	0	0	0	0	0	0	0	0	0	0	0	0	0	0	0	0	0	0	0	0	0	0	0	0	0	0	0	0	0	0	0	0	0	0
miR-5187-5p	0	1	0	0	0	0	0	0	0	0	4	0	0	0	0	2	0	0	0	5	0	3	0	0	0	0	0	0	8	0	0	6	0	0	0	4	0	0	0	0	0	0	0	0	7	0	0	3	0
miR-5188	0	1	0	0	0	0	0	0	0	0	0	0	0	0	1	0	0	0	0	0	0	0	0	0	0	0	0	0	0	0	0	0	0	0	0	0	0	0	0	0	0	0	0	0	0	0	0	0	0
miR-5189-3p	0	0	0	0	0	0	0	0	0	0	0	0	4	0	0	0	0	0	0	2	0	0	0	0	0	0	11	0	0	0	0	0	0	0	0	0	0	0	0	0	0	0	0	0	0	0	0	0	0
miR-518a-3p	0	0	0	0	0	0	0	0	0	0	0	0	1	0	0	0	0	0	0	0	0	0	0	0	0	0	0	0	0	0	0	0	0	0	0	0	0	0	0	0	0	0	0	0	0	0	0	0	0
miR-518a-5p	0	0	0	0	0	0	0	0	0	0	0	0	0	0	0	0	0	0	0	0	0	0	0	0	0	0	0	0	0	0	0	0	0	0	0	0	0	0	0	0	0	0	0	0	4	0	0	0	0
miR-518b	0	0	0	0	0	0	0	0	0	0	0	0	0	0	0	0	0	0	0	0	0	0	0	0	0	0	0	0	0	0	0	0	0	0	0	0	0	0	0	0	0	0	0	0	0	0	0	0	0
miR-518c-3p	0	0	0	0	0	0	0	0	0	0	0	0	2	0	0	0	0	0	0	0	0	0	0	0	0	0	0	0	0	0	0	0	0	0	0	0	0	0	0	0	0	0	0	0	0	0	0	0	0
miR-518c-5p	0	0	0	0	0	0	0	0	0	0	0	0	0	0	0	0	0	0	0	0	0	0	0	0	0	0	0	0	0	0	0	0	0	0	0	0	0	0	0	0	0	0	0	0	0	0	0	0	0
miR-518d-3p	0	0	0	0	0	0	0	0	0	0	0	0	0	0	0	0	0	0	0	0	0	0	0	0	0	0	0	0	0	0	0	0	0	0	0	0	0	0	0	0	0	0	0	0	0	0	0	0	0
miR-518e-3p	0	0	0	0	0	0	0	0	0	0	0	0	0	0	0	0	0	0	0	0	0	0	0	0	0	0	0	0	0	0	0	0	0	0	0	0	0	0	0	0	0	0	0	0	0	0	0	0	0
miR-518f-3p	0	0	0	0	0	0	0	0	0	0	0	0	0	0	0	0	0	0	0	0	0	0	0	0	0	0	0	0	0	0	0	0	0	0	0	0	0	0	0	0	0	0	0	0	0	0	0	0	0
miR-518f-5p	0	0	0	0	0	0	0	0	0	0	0	0	0	0	0	0	0	0	0	0	0	0	0	0	0	0	0	0	0	0	0	0	0	0	0	0	0	0	0	0	0	0	0	0	0	0	0	0	0
miR-5190	0	0	0	0	0	0	0	0	0	0	0	0	0	0	0	0	0	0	0	0	0	0	0	0	0	0	0	0	0	0	0	0	0	0	0	0	0	0	0	0	0	0	0	0	0	0	0	0	0
miR-5191	0	0	0	0	0	0	0	0	0	0	0	0	0	0	0	0	0	0	0	0	0	0	0	0	0	0	0	0	0	0	0	0	0	0	0	0	0	0	0	0	0	0	0	0	0	0	0	0	0
miR-5192	0	0	0	0	0	0	0	0	0	0	0	0	0	0	0	0	0	0	0	0	0	0	0	0	0	0	0	0	0	0	0	0	0	0	0	0	0	0	0	0	0	0	0	0	0	0	0	0	0
miR-5193	0	0	0	0	0	0	0	0	0	0	0	0	0	0	4	5	0	0	0	0	0	0	0	0	0	0	4	0	0	0	0	0	0	0	0	0	0	0	0	0	0	4	6	0	0	6	0	8	0
miR-5194	0	0	0	0	0	0	0	0	0	0	0	0	0	0	0	0	0	0	0	0	0	0	0	0	0	0	0	0	0	0	0	0	0	0	0	0	0	0	0	0	0	0	0	7	0	0	0	0	0
miR-5195-3p	0	0	0	0	0	0	0	0	0	0	0	0	0	0	0	0	0	0	0	0	0	0	0	0	0	0	0	0	0	0	0	0	0	0	0	0	0	0	0	0	0	0	0	0	0	0	0	0	0
miR-5195-5p	0	0	0	0	0	0	0	0	0	0	0	0	0	0	0	0	0	0	0	0	0	0	0	0	0	0	0	0	0	0	0	0	0	0	0	0	0	0	0	0	0	0	0	0	0	0	0	0	0
miR-5196-5p	0	0	0	0	0	0	0	0	0	0	0	0	0	0	0	0	0	0	0	0	0	0	0	0	0	0	0	0	0	0	0	0	0	0	0	0	0	0	0	0	0	0	0	0	0	0	0	0	0
miR-5197-3p	0	0	0	0	0	0	0	0	0	0	0	0	0	0	0	0	0	0	0	0	0	0	0	0	0	0	0	0	0	0	0	0	0	0	0	0	0	0	0	0	0	0	0	0	0	0	0	0	0
miR-5197-5p	0	0	0	0	0	0	0	0	0	0	0	0	0	0	0	0	0	0	0	0	0	0	0	0	0	0	0	0	0	0	0	0	0	0	0	0	0	0	0	0	0	0	0	0	0	0	0	0	0
miR-519a-3p	0	0	0	0	0	0	0	0	0	0	0	0	0	0	0	0	0	0	0	0	0	0	0	0	0	0	0	0	0	0	0	0	0	0	0	0	0	0	0	0	0	0	0	0	0	0	0	0	0
miR-519b-3p	0	0	0	0	0	0	0	0	0	0	0	0	0	0	0	0	0	0	0	0	0	0	0	0	0	0	0	0	0	0	0	0	0	0	0	0	0	0	0	0	0	0	0	0	0	0	0	0	0
miR-519c-3p	0	0	0	0	0	0	0	0	0	0	0	0	0	0	0	0	0	0	0	0	0	0	0	0	0	0	0	0	0	0	0	0	0	0	0	0	0	0	0	0	0	0	0	0	0	0	0	0	0
miR-519c-5p	0	0	0	0	0	0	0	0	1	0	0	0	0	0	0	0	0	0	0	0	0	0	0	0	0	0	0	0	0	0	0	0	0	0	0	0	0	0	0	0	0	0	0	0	0	0	0	0	0
miR-519d-3p	0	0	0	0	0	0	0	0	0	0	0	0	0	0	0	0	0	0	0	0	0	0	0	0	0	0	0	0	0	0	0	0	0	0	0	0	0	0	0	0	0	0	0	0	0	0	0	0	0
miR-519d-5p	0	0	0	0	0	0	0	0	0	0	0	0	0	0	0	0	0	0	0	0	0	0	0	0	0	0	0	0	0	0	0	0	0	0	0	0	0	0	0	0	0	0	0	0	0	0	0	0	0
miR-519e-3p	0	0	0	0	0	0	0	0	0	0	0	0	0	0	0	0	0	0	0	0	0	0	0	0	0	0	0	0	0	0	0	0	0	0	0	0	0	0	0	0	0	0	0	0	0	0	0	0	0
miR-519e-5p	0	0	0	0	0	0	0	0	0	0	0	0	0	0	0	0	0	0	0	0	0	0	0	0	0	0	0	0	0	0	0	0	0	0	0	0	0	0	0	0	0	0	0	0	0	0	0	0	0
miR-520a-3p	0	0	0	0	0	0	0	0	0	0	0	0	0	0	0	0	0	0	0	0	0	0	0	0	0	0	0	0	0	0	0	0	0	0	0	0	0	0	0	0	0	0	0	0	0	0	0	0	0
miR-520a-5p	0	0	0	0	0	0	0	0	0	0	0	0	0	0	0	0	0	0	0	0	0	0	0	0	0	0	0	0	0	0	0	0	0	0	0	0	0	0	0	0	0	0	0	0	0	0	0	0	0
miR-520b-3p	0	0	0	0	0	0	0	0	0	0	0	0	0	0	0	0	0	0	0	0	0	0	0	0	0	0	0	0	0	0	0	0	0	0	0	0	0	0	0	0	0	0	0	0	0	0	0	0	0
miR-520b-5p	0	0	1	0	0	0	0	0	0	0	0	0	0	0	0	0	0	0	0	0	0	0	0	0	0	0	0	0	0	0	0	0	0	0	0	0	0	0	0	0	0	0	0	0	0	0	0	0	0
miR-520c-3p	0	0	0	0	0	0	0	0	0	0	0	0	0	0	0	0	0	0	0	0	0	0	0	0	0	0	0	0	0	0	0	0	0	0	0	0	0	0	0	0	0	0	0	0	0	0	0	0	0
miR-520d-3p	0	0	0	0	0	0	0	0	0	0	0	0	0	0	0	0	0	0	0	0	0	0	0	0	0	0	0	0	0	0	0	0	0	0	0	0	0	0	0	0	0	0	0	0	0	0	0	0	0
miR-520d-5p	0	0	0	0	0	0	0	0	0	0	0	0	0	0	0	0	0	0	0	0	0	0	0	0	0	0	0	0	0	0	0	0	0	0	0	0	0	0	0	0	0	0	0	0	0	0	0	0	0
miR-520e-3p	0	0	0	0	0	0	0	0	0	0	0	0	0	0	0	0	0	0	0	0	0	0	0	0	0	0	0	0	0	0	0	0	0	0	0	0	0	0	0	0	0	0	0	0	0	0	0	0	0
miR-520e-5p	0	0	0	0	0	0	0	0	0	0	0	0	0	0	0	0	0	0	0	0	0	0	0	0	0	0	0	0	0	0	0	0	0	0	0	0	0	0	0	0	0	0	0	0	0	0	0	0	0
miR-520f-3p	0	0	0	0	0	0	0	0	0	0	0	0	0	0	0	0	0	0	0	0	0	0	0	0	0	0	0	0	0	0	0	0	0	0	0	0	0	0	0	0	0	0	0	0	0	0	0	0	0
miR-520f-5p	0	0	0	0	0	0	0	0	0	0	0	0	0	0	0	0	0	0	0	0	0	0	0	0	0	0	0	0	0	0	0	0	0	0	0	0	0	0	0	0	0	0	0	0	0	0	0	0	0
miR-520g-3p	0	0	0	0	0	0	0	0	0	0	0	0	0	0	0	0	0	0	0	0	0	0	0	0	0	0	0	0	0	0	0	0	0	0	0	0	0	0	0	0	0	0	0	0	0	0	0	0	0
miR-520g-5p	0	0	0	0	0	0	0	0	0	0	0	0	0	0	0	0	0	0	0	0	0	0	0	0	0	0	0	0	0	0	0	0	0	0	0	0	0	0	0	0	0	0	0	0	0	0	0	0	0
miR-520h	0	0	0	0	0	0	0	0	0	0	0	0	0	0	0	0	0	0	0	0	0	0	0	0	0	0	0	0	0	0	0	0	0	0	0	0	0	0	0	0	0	0	0	0	0	0	0	0	0
miR-521	0	0	0	0	0	0	0	0	0	0	0	0	0	0	0	0	0	0	0	0	0	0	0	0	0	0	0	0	0	0	0	0	0	0	0	0	0	0	0	0	0	0	0	0	0	0	0	0	0
miR-522-3p	0	0	0	0	0	0	0	0	0	0	0	0	0	0	0	0	0	0	0	0	0	0	0	0	0	0	0	0	0	0	0	0	0	0	0	0	0	0	0	0	0	0	0	0	0	0	0	0	0
miR-523-3p	0	0	0	0	0	0	0	0	0	0	0	0	0	0	0	0	0	0	0	0	0	0	0	0	0	0	0	0	0	0	0	0	0	0	0	0	0	0	0	0	0	0	0	0	0	0	0	0	0
miR-524-3p	0	0	0	0	0	0	0	0	0	0	0	0	0	1	0	0	0	0	0	0	0	0	0	0	0	0	0	0	0	0	0	0	0	0	0	0	0	0	0	0	0	0	0	0	0	0	0	0	0
miR-524-5p	0	0	0	0	0	0	0	0	0	0	0	0	0	0	0	0	0	0	0	0	0	0	0	0	0	0	0	0	0	0	0	0	0	0	0	0	0	0	0	0	0	0	0	0	0	0	0	0	0
miR-525-3p	0	0	0	0	0	0	0	0	0	0	0	0	0	0	0	0	0	0	0	0	0	0	0	0	0	0	0	0	0	0	0	0	0	0	0	0	0	0	0	0	0	0	0	0	0	0	0	0	0
miR-525-5p	0	0	0	0	0	0	0	0	0	0	0	0	0	0	0	0	0	0	0	0	0	0	0	0	0	0	0	0	0	0	0	0	0	0	0	0	0	0	0	0	0	0	0	0	0	0	0	0	0
miR-526a-3p	0	0	0	0	0	0	0	0	0	0	0	0	0	0	0	0	0	0	0	0	0	0	0	0	0	0	0	0	0	0	0	0	0	0	0	0	0	0	0	0	0	0	0	0	0	0	0	0	0
miR-526a-5p	0	0	0	0	0	0	0	0	0	0	0	0	0	0	0	0	0	0	0	0	0	0	0	0	0	0	0	0	0	0	0	0	0	0	0	0	0	0	0	0	0	0	0	0	0	0	0	0	0
miR-526b-3p	0	0	0	0	0	0	0	0	0	0	0	0	0	0	0	0	0	0	0	0	0	0	0	0	0	0	0	0	0	0	0	0	0	0	0	0	0	0	0	0	0	0	0	0	0	0	0	0	0
miR-526b-5p	0	0	0	0	0	0	0	0	0	0	0	0	0	0	0	0	0	0	0	0	0	0	0	0	0	0	0	0	0	0	0	0	0	0	0	0	0	0	0	0	0	0	0	0	0	0	0	0	0
miR-532-3p	0	0	2	0	3	0	2	0	4	3	0	0	0	0	1	3	0	0	0	0	0	0	0	0	0	0	5	0	0	0	8	0	0	0	0	0	0	0	0	0	0	0	0	0	0	0	0	0	6
miR-539-3p	0	0	0	0	0	0	0	0	0	5	0	0	2	0	0	0	0	0	0	3	0	0	0	0	0	0	11	0	0	0	0	0	0	0	0	0	0	0	0	0	0	0	0	0	1	0	0	0	0
miR-539-5p	0	0	0	0	0	0	0	0	0	0	0	0	0	0	0	0	0	0	0	0	0	0	0	0	0	0	0	0	0	0	0	0	0	0	0	0	0	0	0	0	0	0	0	0	0	0	0	0	0
miR-541-3p	0	0	0	0	0	0	0	0	0	1	0	1	0	0	0	0	0	0	0	0	0	0	0	0	0	0	0	0	2	0	0	0	0	0	0	0	0	0	0	0	0	0	0	0	0	0	0	0	0
miR-541-5p	0	0	0	0	0	0	0	0	0	0	0	0	0	0	0	0	0	0	0	0	0	0	0	0	0	0	0	0	0	0	0	0	0	0	0	0	0	0	0	0	0	0	0	0	0	0	0	0	0
miR-542-3p	0	0	0	0	0	0	0	0	0	0	4	0	0	0	0	1	0	0	0	2	0	0	0	0	6	6	0	0	0	0	0	12	0	0	0	0	0	0	0	0	0	0	0	0	0	0	0	0	0
miR-542-5p	0	0	0	0	0	0	0	0	0	0	0	0	0	0	0	0	0	0	0	0	0	0	0	0	0	0	0	0	0	0	0	0	0	0	4	0	0	0	0	0	0	0	0	0	0	0	0	0	0
miR-544a	0	0	0	0	0	0	0	0	0	0	0	0	0	0	0	0	0	0	0	0	0	0	0	0	0	0	0	0	0	0	0	0	0	0	0	0	0	0	0	0	0	0	0	0	0	0	0	0	0
miR-544b	0	0	0	0	0	0	0	0	0	0	0	0	0	0	0	0	0	0	0	0	0	0	0	0	0	0	0	0	0	0	0	0	0	0	0	0	0	0	0	0	0	0	0	0	0	0	0	0	0
miR-545-3p	0	0	0	0	0	0	0	0	0	0	0	0	0	0	0	0	0	0	0	0	0	0	0	0	0	0	0	0	0	0	0	0	0	0	0	0	0	0	0	0	0	0	0	0	0	0	0	0	0
miR-545-5p	0	0	0	0	0	0	0	0	0	0	0	0	0	0	0	0	0	0	0	0	0	0	0	0	0	0	0	0	0	0	0	0	0	0	0	0	0	0	0	0	0	0	0	0	0	0	0	0	0
miR-548a-3p	0	0	0	0	0	0	0	0	0	0	0	0	0	0	0	0	0	0	0	0	0	0	0	0	0	0	0	0	0	0	0	0	0	0	0	0	0	0	0	0	0	0	0	8	0	0	0	0	0
miR-548a-5p	0	0	0	0	0	0	0	0	0	0	0	0	0	0	0	0	0	0	0	0	0	0	0	0	0	0	0	0	0	0	0	0	0	0	0	0	0	0	0	0	0	0	0	0	0	0	0	0	0
miR-548ab	0	0	0	0	0	0	0	0	0	0	0	0	0	0	0	0	0	0	0	0	0	0	0	0	0	0	0	0	0	0	0	0	0	0	0	0	0	0	0	0	0	0	0	0	0	0	0	0	0
miR-548ac	0	0	0	0	0	0	0	0	0	0	0	0	0	0	0	0	0	0	0	0	0	0	0	0	0	0	0	0	0	0	0	0	0	0	0	0	0	0	0	0	0	0	0	0	0	0	0	0	0
miR-548ad-3p	0	0	0	0	0	0	0	0	0	0	0	0	0	0	0	0	0	0	0	0	0	0	0	0	0	0	0	0	0	0	0	0	0	0	0	0	0	0	0	0	0	0	0	0	0	0	0	0	0
miR-548ad-5p	0	0	0	0	0	0	0	0	2	3	0	0	0	0	3	1	0	0	0	0	0	0	0	0	0	0	0	0	2	0	4	0	0	0	0	0	0	0	0	0	0	0	0	0	0	4	0	0	0
miR-548ae-3p	0	0	0	0	0	0	0	0	0	0	0	0	0	0	0	0	0	0	0	0	0	0	0	0	0	0	0	0	0	0	0	0	0	0	0	0	0	0	0	0	0	0	0	0	0	0	0	0	0
miR-548ag	0	0	0	0	0	0	0	0	0	0	0	0	0	0	0	0	0	0	0	0	0	0	0	0	0	0	4	0	0	0	0	0	0	0	0	0	0	0	0	0	0	0	0	0	0	0	3	0	0
miR-548ah-3p	0	0	0	0	0	0	0	0	0	0	0	0	0	0	0	0	0	0	0	0	0	0	0	0	0	0	0	0	0	0	0	0	0	0	0	0	0	0	0	0	0	0	0	0	0	0	0	0	0
miR-548ah-5p	0	0	0	0	0	0	0	0	0	0	0	0	0	0	0	0	0	0	0	0	0	0	0	0	0	0	0	0	0	0	0	0	0	0	0	0	0	0	0	0	0	0	0	0	0	0	0	0	0
miR-548aj-3p	0	0	0	0	0	0	0	0	0	0	0	0	0	0	0	0	0	0	0	0	0	0	0	0	0	0	0	0	0	0	0	0	0	0	0	0	0	0	0	0	0	0	0	0	0	0	0	0	0
miR-548ak	0	0	0	0	0	0	0	0	0	0	0	0	0	0	0	0	0	0	0	0	0	0	0	0	0	0	0	0	0	0	0	0	0	0	0	0	0	0	0	0	0	0	0	0	0	0	0	0	0
miR-548al	0	0	0	0	0	0	0	0	0	4	0	0	0	0	0	0	0	0	0	0	0	0	0	0	0	0	0	0	0	0	0	0	0	0	0	0	0	0	0	0	0	0	0	0	0	0	0	0	0
miR-548am-3p	0	0	0	0	0	0	0	0	0	0	0	0	0	0	0	0	0	0	0	0	0	0	0	0	0	0	0	0	0	0	0	0	0	0	0	0	0	0	0	0	0	0	0	0	0	0	0	0	0
miR-548an	0	0	0	0	0	0	0	0	0	0	0	0	0	0	0	0	0	0	0	0	0	0	0	0	0	0	0	0	0	0	0	0	0	0	0	0	0	0	0	0	0	0	0	0	0	0	0	0	0
miR-548ao-3p	0	0	0	0	0	0	0	0	0	0	0	0	0	0	0	0	0	0	0	0	0	0	0	0	0	0	0	0	0	0	0	0	0	0	0	0	0	0	0	0	0	0	0	0	0	0	0	0	0
miR-548ao-5p	0	0	0	0	0	0	0	0	0	0	0	0	0	0	0	0	0	0	0	0	0	0	0	0	0	0	0	0	0	0	0	0	0	0	0	0	0	0	0	0	0	0	0	0	0	0	0	0	0
miR-548ap-3p	0	0	0	0	0	0	0	0	0	0	0	0	0	0	0	0	0	0	0	0	0	0	0	0	0	0	0	0	0	0	0	0	0	0	0	0	0	0	0	0	0	0	0	0	0	0	0	0	0
miR-548ap-5p	0	0	0	0	0	0	0	0	0	0	0	0	0	0	0	0	0	0	0	0	0	0	0	0	0	0	1	1	0	0	0	1	0	0	0	0	0	0	0	0	1	0	0	0	0	0	0	1	0
miR-548aq-3p	0	0	0	0	0	0	0	0	0	0	0	0	0	0	0	0	0	0	0	0	0	0	0	0	0	0	0	0	0	0	0	0	0	0	0	0	0	0	0	0	0	0	0	0	0	0	0	0	0
miR-548aq-5p	0	0	0	0	0	0	0	0	0	0	0	0	0	0	0	0	0	0	0	0	0	0	0	0	0	0	0	0	0	0	0	0	0	0	0	0	0	0	0	0	0	0	0	0	0	0	0	0	0
miR-548ar-3p	0	0	0	0	0	0	0	0	0	0	0	0	0	0	0	0	0	0	0	0	0	0	0	0	0	0	0	0	0	0	0	0	0	0	0	0	0	0	0	0	0	0	0	0	0	0	0	0	0
miR-548ar-5p	0	0	0	0	0	0	0	0	0	0	0	0	0	0	0	1	0	0	1	0	0	0	0	0	0	0	0	0	0	0	0	0	0	0	0	0	0	0	0	0	0	0	0	0	0	0	0	0	0
miR-548as-3p	0	0	0	0	0	0	0	0	0	0	0	0	0	0	0	0	0	0	0	0	0	0	0	0	0	0	0	0	0	0	0	0	0	0	0	0	0	0	0	0	0	0	0	0	0	0	0	0	0
miR-548as-5p	0	0	0	0	0	0	0	0	0	0	0	0	0	0	0	0	0	0	0	0	0	0	0	0	0	0	0	0	0	0	0	0	0	0	0	0	0	0	0	0	0	0	0	6	0	0	0	0	0
miR-548at-3p	0	0	0	0	0	0	0	0	0	0	0	0	0	0	0	0	0	0	0	0	0	0	0	0	0	0	0	0	0	0	0	0	0	0	0	0	0	0	0	0	0	0	0	0	0	0	0	0	0
miR-548at-5p	0	0	0	0	0	0	0	0	0	0	0	0	0	0	0	0	0	0	0	0	0	0	0	0	0	0	0	0	0	0	0	0	0	0	0	0	0	0	0	0	0	0	0	0	0	0	0	0	0
miR-548au-3p	0	0	0	0	0	0	0	0	0	0	0	0	0	0	0	0	0	0	0	0	0	0	0	0	0	0	0	0	0	0	0	0	0	0	0	0	0	0	0	0	0	0	0	0	0	0	0	0	0
miR-548au-5p	0	0	0	0	0	0	0	0	0	1	0	0	1	0	4	0	0	0	0	1	0	0	0	0	0	0	0	0	0	0	0	0	0	0	0	0	0	0	0	0	0	2	0	0	0	0	2	0	0
miR-548av-3p	0	0	0	0	0	0	0	0	0	0	0	0	0	0	0	0	0	0	0	0	0	0	0	0	0	0	0	0	0	0	0	0	0	0	0	0	0	0	0	0	0	0	0	0	0	10	0	0	0
miR-548av-5p	0	0	0	0	0	0	0	0	0	0	0	0	0	0	1	0	0	0	0	0	0	0	0	0	0	0	0	0	0	0	0	0	0	0	0	0	0	0	0	0	0	0	0	0	0	0	0	0	0
miR-548aw	0	0	0	0	0	0	0	0	0	0	0	0	0	0	0	0	0	0	0	0	0	0	0	0	0	0	0	0	0	0	0	0	0	0	0	0	0	0	0	0	0	0	0	0	0	0	0	0	0
miR-548ax	0	0	0	0	0	0	0	0	0	3	0	0	0	0	0	0	0	0	0	0	0	0	0	0	0	0	0	0	0	0	0	0	0	0	0	0	0	0	0	0	0	0	0	0	0	0	0	0	0
miR-548ay-3p	0	0	0	0	0	0	0	0	0	0	0	0	0	0	0	0	0	0	0	0	0	0	0	0	0	0	0	0	0	0	0	0	0	0	0	0	0	0	0	0	0	0	0	0	0	0	0	0	0
miR-548ay-5p	0	0	0	0	0	0	0	0	0	0	0	0	0	0	0	0	0	0	0	0	0	0	0	0	0	0	0	0	0	0	0	0	0	0	0	0	0	0	0	0	0	0	0	0	0	0	0	0	0
miR-548az-3p	0	0	0	0	0	0	0	0	0	0	0	0	0	0	0	0	0	0	0	0	0	0	0	0	0	0	0	0	0	0	0	0	0	0	0	0	0	0	0	0	0	0	0	0	0	0	0	0	0
miR-548az-5p	0	0	0	0	0	0	0	0	0	0	0	0	0	0	1	0	0	0	0	0	0	0	0	0	0	0	0	0	0	0	0	0	0	0	0	0	0	0	0	0	0	0	0	0	0	0	0	0	0
miR-548b-3p	0	0	0	0	0	0	0	0	0	0	0	0	0	0	0	0	0	0	0	0	0	0	0	0	0	0	0	0	0	0	0	0	0	0	0	0	0	0	0	0	0	0	0	0	0	0	0	0	0
miR-548b-5p	0	0	0	0	0	0	0	0	0	0	0	0	0	0	0	0	0	0	0	0	0	0	0	0	0	0	0	0	0	0	0	0	0	0	0	0	0	0	0	0	0	0	0	0	0	0	0	0	0
miR-548ba	0	0	0	0	0	0	0	0	0	0	0	0	0	0	0	0	0	0	0	0	0	0	0	0	0	0	12	0	0	0	0	9	0	0	0	0	0	0	0	0	0	0	0	0	0	0	0	0	0
miR-548bb-3p	0	0	0	0	0	0	0	0	0	0	0	0	0	0	0	0	0	0	0	0	0	0	0	0	0	0	0	0	0	0	0	0	0	0	0	0	0	0	0	0	0	0	0	0	0	0	0	0	0
miR-548bb-5p	0	0	0	0	0	0	0	0	0	0	0	0	0	0	0	0	0	0	0	0	0	0	0	0	0	0	0	0	0	0	0	0	0	0	0	0	0	0	0	0	0	0	0	0	0	0	0	0	0
miR-548bc	0	0	0	0	0	0	0	0	0	0	0	0	0	0	0	0	0	0	0	0	0	0	0	0	0	3	0	0	0	0	0	0	0	0	0	0	0	0	0	0	0	0	0	12	0	0	0	0	0
miR-548c-3p	0	0	0	0	0	0	0	0	0	0	0	0	0	0	0	0	0	0	0	0	0	0	0	0	0	0	0	0	0	0	0	0	0	0	0	0	0	0	0	0	0	0	0	0	0	0	0	0	0
miR-548c-5p	0	0	0	0	0	0	0	4	0	2	0	0	1	1	0	1	0	0	0	6	0	0	0	0	0	0	0	0	0	0	13	0	0	0	0	0	0	0	0	0	0	4	0	0	0	0	5	0	0
miR-548d-3p	0	0	0	0	0	0	0	0	0	0	0	0	0	0	0	0	0	0	0	0	0	0	0	0	0	0	0	0	0	0	0	0	0	0	0	0	0	0	0	0	0	0	0	0	0	0	0	0	0
miR-548d-5p	0	0	0	0	0	0	0	7	0	0	0	0	0	0	2	0	0	0	0	0	0	0	0	0	0	0	5	19	4	0	0	0	0	0	0	0	0	0	0	0	0	0	0	0	0	0	0	0	0
miR-548e-3p	0	0	0	1	0	0	0	0	0	0	0	0	0	0	0	0	0	0	0	0	0	0	0	0	0	0	0	0	0	0	0	0	0	0	0	0	0	0	0	2	0	0	0	0	0	0	0	0	0
miR-548e-5p	0	1	0	0	0	0	0	0	0	0	0	0	0	0	0	0	0	0	0	0	0	0	0	0	0	0	0	0	2	0	0	0	0	0	0	0	0	0	0	0	0	0	0	0	0	0	0	0	0
miR-548f-3p	0	0	0	0	0	0	0	0	0	0	0	0	0	0	0	0	0	0	0	0	0	0	0	0	0	0	0	0	0	0	0	0	0	0	0	0	0	0	0	0	3	0	0	0	0	0	0	0	0
miR-548f-5p	0	0	0	0	0	0	0	0	0	0	0	0	0	0	0	0	0	0	0	0	0	0	0	0	0	0	0	0	0	0	0	0	0	0	0	0	0	0	0	0	0	0	0	0	0	0	0	0	0
miR-548g-3p	0	0	0	0	0	0	0	0	0	0	0	0	0	0	0	0	0	0	0	0	0	0	0	0	0	0	0	0	0	0	0	0	0	0	0	0	0	0	0	0	0	0	0	0	0	0	0	0	0
miR-548g-5p	0	0	0	0	0	0	0	0	0	0	0	0	0	0	0	0	0	0	0	0	0	0	0	0	0	0	0	0	0	0	0	0	0	0	0	0	0	0	0	0	0	0	0	0	0	0	0	0	0
miR-548h-3p	0	0	0	0	0	0	0	0	0	0	0	0	0	0	2	0	0	0	0	0	0	0	0	0	0	0	0	0	0	0	0	0	0	0	0	3	0	0	0	4	0	0	0	0	0	0	0	0	0
miR-548h-5p	0	0	0	1	0	3	0	0	0	5	0	0	0	0	4	6	0	0	4	1	0	0	0	0	0	0	0	0	0	0	0	3	0	0	0	4	0	0	0	0	0	0	0	0	0	0	0	0	0
miR-548i	0	0	0	0	0	0	0	0	0	0	0	0	0	0	0	0	0	0	0	0	0	0	0	0	0	0	0	0	0	0	0	0	0	0	0	0	0	0	0	0	0	0	0	0	0	0	0	0	0
miR-548j-3p	0	0	0	0	0	0	0	0	0	0	0	0	0	0	0	0	0	0	0	0	0	0	0	0	0	0	0	0	0	0	0	0	0	0	0	0	0	0	0	0	0	0	0	0	0	0	0	0	0
miR-548j-5p	0	0	0	0	0	0	0	5	2	3	0	0	1	0	5	5	0	0	5	8	0	1	0	0	0	6	15	7	1	1	5	12	1	0	0	0	1	0	0	0	7	12	0	0	0	0	5	8	0
miR-548l	0	2	0	0	0	0	0	0	0	8	0	0	0	0	0	0	0	0	0	6	0	0	0	0	0	0	0	0	0	0	0	0	0	0	0	0	0	0	0	0	5	0	0	0	6	0	0	4	0
miR-548m	0	0	0	0	0	0	0	0	0	0	0	0	0	0	0	0	0	0	0	0	0	0	0	0	0	0	0	0	0	0	0	0	0	0	0	0	0	0	0	0	0	0	0	0	0	0	0	0	0
miR-548n	0	0	0	0	0	0	0	0	0	4	0	0	0	0	0	0	0	0	0	0	0	0	0	0	0	0	0	0	0	0	0	0	0	0	0	0	0	0	0	0	0	0	0	0	0	0	0	0	0
miR-548p	0	0	0	0	0	0	0	0	0	0	0	0	0	0	0	0	0	0	0	0	0	0	0	0	0	0	0	0	0	0	0	0	0	0	0	0	0	0	0	0	0	0	0	0	0	0	0	0	0
miR-548q	0	0	0	0	0	0	0	0	0	0	0	0	0	0	0	0	0	0	0	0	0	0	0	0	0	0	0	0	3	0	0	0	0	0	0	0	0	0	0	0	0	0	0	0	0	0	0	0	0
miR-548s	0	0	0	0	0	0	0	0	0	0	0	0	0	0	0	0	0	0	0	0	0	0	0	0	0	0	0	0	0	0	4	0	0	0	0	0	0	0	0	0	0	0	0	0	0	0	0	0	0
miR-548t-3p	0	0	0	0	0	0	0	0	0	0	0	0	0	0	0	0	0	0	0	0	0	0	0	0	0	0	0	0	0	0	0	0	0	0	0	0	0	0	0	0	0	0	0	0	0	0	0	0	0
miR-548t-5p	0	0	0	0	0	0	0	0	0	0	0	0	0	0	1	0	0	0	0	0	0	0	0	0	0	0	0	0	0	0	0	0	0	0	0	0	0	0	0	0	0	0	0	0	0	0	0	0	0
miR-548u	0	0	0	0	0	0	0	0	0	0	0	0	0	0	0	0	0	0	0	0	0	0	0	0	0	0	0	0	0	0	0	0	0	0	0	0	0	0	0	0	0	0	0	0	0	0	0	0	0
miR-548v	0	0	0	0	0	0	0	0	0	0	0	0	0	0	0	0	0	0	0	0	0	0	0	0	0	0	0	0	0	0	0	0	0	0	0	0	0	0	0	0	0	0	0	0	0	0	0	0	0
miR-548w	0	0	0	0	0	0	0	0	0	0	0	0	0	0	0	0	0	0	0	0	0	0	0	0	0	0	0	0	0	0	0	0	0	0	0	0	0	0	0	0	0	0	0	0	0	0	0	0	0
miR-548x-3p	0	0	0	0	0	0	0	0	0	0	0	0	0	0	0	0	0	0	0	0	0	0	0	0	0	0	0	0	0	0	0	0	0	0	0	0	0	0	0	0	0	0	0	0	0	0	0	0	0
miR-548y	0	0	0	0	0	0	0	0	0	0	0	0	0	0	0	0	0	0	0	0	0	0	0	0	0	0	0	0	0	0	0	0	0	0	0	0	0	0	0	0	0	0	0	0	0	0	0	0	0
miR-549a-3p	0	0	0	0	0	0	0	0	0	0	0	0	0	0	0	0	0	0	0	0	0	0	0	0	0	0	0	0	0	0	0	0	0	0	0	0	0	0	0	0	0	0	0	0	0	0	0	0	0
miR-549a-5p	0	0	0	0	0	0	0	0	0	0	0	0	0	0	0	0	0	0	0	0	0	0	0	0	0	0	0	0	0	0	0	0	0	0	0	0	0	0	0	0	0	0	0	0	0	0	0	0	0
miR-550a-3-5p	0	0	0	0	0	4	7	0	0	0	0	0	0	0	0	0	0	0	0	0	0	0	0	0	0	0	0	0	0	0	0	0	0	0	0	0	0	0	0	0	0	0	0	0	0	0	0	0	0
miR-550a-3p	0	0	0	0	1	0	0	7	16	0	0	3	2	0	0	9	0	0	0	12	0	0	0	0	0	0	0	0	0	0	5	6	0	0	7	0	0	0	0	0	0	0	0	0	1	4	6	0	6
miR-550b-2-5p	0	0	0	0	0	0	0	0	0	0	0	0	0	0	0	0	0	0	0	0	0	0	0	0	0	0	0	0	0	0	0	0	0	0	0	0	0	0	0	0	0	0	0	0	0	0	0	0	0
miR-550b-3p	0	0	0	0	0	0	0	0	0	0	0	0	0	0	0	0	0	0	0	0	0	0	0	0	0	0	0	0	0	0	0	0	0	0	0	0	0	0	0	0	0	0	0	0	0	0	0	0	0
miR-551a	0	0	2	0	0	0	0	0	0	0	0	0	0	0	0	0	0	0	0	0	0	0	0	0	0	0	0	0	0	0	0	0	0	0	0	0	0	0	0	0	0	0	0	0	0	0	0	0	0
miR-551b-3p	0	0	0	0	0	0	0	0	0	0	0	0	0	0	0	0	0	0	0	0	0	0	0	0	0	0	0	0	0	0	0	0	0	0	0	0	0	0	0	0	0	0	0	0	0	0	0	0	0
miR-551b-5p	0	0	0	0	0	0	0	0	0	0	0	0	0	0	0	0	0	0	0	0	0	0	0	0	0	0	0	0	0	0	0	0	0	0	0	0	0	0	0	0	0	0	0	0	0	0	0	0	0
miR-552-3p	0	0	0	0	0	0	0	0	0	0	0	0	0	0	0	0	0	0	0	0	0	0	0	0	0	0	0	0	0	0	0	0	0	0	0	0	0	0	0	0	0	0	0	0	0	0	0	0	0
miR-552-5p	0	0	0	0	0	0	0	0	0	0	0	0	0	0	0	0	0	0	0	0	0	0	0	0	0	0	0	0	0	0	0	0	0	0	0	0	0	0	0	0	0	0	0	0	0	0	0	0	0
miR-553	0	0	0	0	0	0	0	0	0	0	0	0	0	0	0	0	0	0	0	0	0	0	0	0	0	0	0	0	0	0	0	0	0	0	0	0	0	0	0	0	0	0	0	0	0	0	0	0	0
miR-554	0	0	0	0	0	0	0	0	0	0	0	0	0	0	0	0	0	0	0	0	0	0	0	0	0	0	0	0	0	0	0	0	0	0	0	0	0	0	0	0	0	0	0	0	0	0	0	0	0
miR-555	0	0	0	0	0	0	0	0	0	0	0	0	0	0	0	0	0	0	0	0	0	0	0	0	0	0	0	0	0	0	0	0	0	0	0	0	0	0	0	0	0	0	0	0	0	0	0	0	0
miR-556-3p	0	0	0	0	0	0	0	0	0	0	0	0	0	0	0	0	0	0	0	0	0	0	0	0	0	0	0	0	0	0	0	0	0	0	0	0	0	0	0	0	0	0	0	0	0	0	0	0	0
miR-556-5p	0	0	0	0	0	0	0	0	0	0	0	0	0	0	0	0	0	0	0	0	0	0	0	0	0	0	0	0	0	0	0	0	0	0	0	0	0	0	0	0	0	0	0	0	0	0	0	0	0
miR-557	0	0	0	0	0	0	0	0	0	0	0	0	0	0	0	0	0	0	0	0	0	0	0	0	0	0	0	0	0	0	0	0	0	0	0	0	0	0	0	0	0	0	0	0	0	0	0	0	0
miR-5571-3p	0	0	0	0	0	0	0	0	0	0	0	0	0	0	0	0	0	0	0	0	0	0	0	0	0	0	0	0	0	0	0	0	0	0	0	0	0	0	0	0	0	0	0	0	0	0	0	0	0
miR-5571-5p	0	0	0	0	0	0	0	0	0	0	0	0	0	0	0	0	0	0	0	0	0	0	0	0	0	0	0	0	0	0	0	0	0	0	0	0	0	0	0	0	0	0	0	0	0	0	0	0	0
miR-5572	0	0	0	0	0	0	0	0	0	0	0	0	0	0	0	0	0	0	0	0	0	0	0	0	0	0	0	0	0	0	0	0	0	0	0	0	0	0	0	0	0	0	0	0	0	0	0	0	0
miR-5579-3p	0	0	0	0	0	0	0	0	0	0	0	0	0	0	0	0	0	0	0	0	0	0	0	0	0	0	0	0	0	0	0	0	0	0	0	0	0	0	0	0	0	0	0	0	0	0	0	0	0
miR-5579-5p	0	0	0	0	0	0	0	0	0	0	0	0	0	0	0	0	0	0	0	0	0	0	0	0	0	0	0	0	0	0	0	0	0	0	0	0	0	0	0	0	0	0	0	0	0	0	0	0	0
miR-558	0	0	0	0	0	0	0	0	0	0	0	0	0	0	0	0	0	0	0	0	0	0	0	0	0	0	0	0	0	0	0	0	0	0	0	0	0	0	0	0	0	0	0	0	0	0	0	0	0
miR-5580-3p	0	0	0	0	0	0	0	0	0	0	0	0	0	0	0	0	0	0	0	0	0	0	0	0	0	0	0	0	0	0	0	0	0	0	0	0	0	0	0	0	0	0	0	0	0	0	0	0	0
miR-5580-5p	0	0	0	0	0	0	0	0	0	0	0	0	0	0	0	0	0	0	0	0	0	0	0	0	0	0	0	0	0	0	0	0	0	0	0	0	0	0	0	0	0	0	0	0	0	0	0	0	0
miR-5581-3p	0	0	0	0	0	0	0	0	0	0	0	0	0	0	0	0	0	0	0	0	0	0	0	0	0	0	0	9	0	0	0	0	0	0	0	0	0	0	0	0	0	0	0	0	0	0	0	0	0
miR-5581-5p	0	0	0	0	0	0	0	0	0	0	0	0	0	0	0	0	0	0	0	0	0	0	0	0	0	0	0	0	0	0	0	0	0	0	0	0	0	0	0	0	0	0	0	0	0	0	0	0	0
miR-5582-3p	0	0	0	0	0	0	0	0	0	0	0	0	0	0	0	0	0	0	0	0	0	0	0	0	0	0	0	0	0	0	0	0	0	0	0	0	0	0	0	0	0	0	0	0	0	0	0	0	0
miR-5582-5p	0	0	0	0	0	0	0	0	0	0	0	0	0	0	0	0	0	0	0	0	0	0	0	0	0	0	0	0	0	0	0	0	0	0	0	0	0	0	0	0	0	0	0	0	0	0	0	0	0
miR-5583-3p	0	0	0	0	0	0	0	0	0	0	0	0	0	0	0	0	0	0	0	0	0	0	0	0	0	0	0	0	0	0	0	0	0	0	0	0	0	0	0	0	0	0	0	0	0	0	0	0	0
miR-5583-5p	0	0	0	0	0	0	0	0	0	0	0	0	0	0	0	0	0	0	0	0	0	0	0	0	0	0	0	0	0	0	0	0	0	0	0	0	0	0	0	0	0	0	0	0	0	0	0	0	0
miR-5584-3p	0	0	0	0	0	0	0	0	0	0	0	0	0	0	0	0	0	0	0	0	0	0	0	0	0	0	0	0	0	0	0	0	0	0	0	0	0	0	0	0	0	0	0	0	0	0	0	0	0
miR-5584-5p	0	0	0	0	0	0	0	0	0	0	0	0	0	0	2	0	0	0	0	0	0	0	0	0	0	0	0	0	0	0	0	0	0	0	0	0	0	0	0	0	0	0	0	0	0	0	0	0	0
miR-5585-3p	0	0	0	0	0	0	0	0	0	0	0	0	0	0	0	0	0	0	0	0	0	0	0	0	0	0	0	0	0	0	0	0	0	0	0	0	0	0	0	0	0	0	0	0	0	0	0	0	0
miR-5585-5p	0	0	0	0	0	0	0	0	0	0	0	0	0	0	0	0	0	0	0	0	0	0	0	0	0	0	0	0	0	0	0	0	0	0	0	0	0	0	0	0	0	0	0	0	0	0	0	0	0
miR-5586-3p	0	0	0	0	0	0	0	0	0	0	0	0	0	0	0	0	0	0	0	0	0	0	0	0	0	0	0	0	0	0	0	0	0	0	0	0	0	0	0	0	0	0	0	0	0	0	0	0	0
miR-5586-5p	0	0	0	0	0	0	0	0	2	0	0	0	0	0	0	0	0	0	0	0	0	0	0	0	0	0	0	0	0	0	0	0	0	0	0	0	0	0	0	0	0	0	0	0	0	0	0	0	0
miR-5587-3p	0	0	0	0	0	0	0	0	0	0	0	0	0	0	0	0	0	0	0	0	0	0	0	0	0	0	0	0	0	0	0	0	0	0	0	0	0	0	0	0	0	0	0	0	0	0	0	0	0
miR-5587-5p	0	0	0	0	0	0	0	0	0	0	0	0	0	0	0	0	0	0	0	0	0	0	0	0	0	0	0	0	0	0	0	0	0	0	0	0	0	0	0	0	0	0	0	0	0	0	0	0	0
miR-5588-3p	0	0	0	0	0	0	0	0	0	0	0	0	0	0	0	0	0	0	0	0	0	0	0	0	0	0	0	0	0	0	0	0	0	0	0	0	0	0	0	0	0	0	0	0	0	0	0	0	0
miR-5588-5p	0	0	0	0	0	0	0	0	0	0	0	0	0	0	0	0	0	0	0	0	0	0	0	0	0	0	0	0	0	0	0	0	0	0	0	0	0	0	0	0	0	0	0	0	0	0	0	0	0
miR-5589-3p	0	0	0	0	0	0	0	0	0	0	0	0	0	0	0	0	0	0	0	0	0	0	0	0	0	0	0	0	0	0	0	0	0	0	0	0	0	0	0	0	0	0	0	0	0	0	0	0	0
miR-5589-5p	0	0	0	0	0	0	0	0	0	0	0	0	0	0	0	0	0	0	0	0	0	0	0	0	0	0	0	0	0	0	0	0	0	0	0	0	0	0	0	0	0	0	0	0	0	0	0	0	0
miR-559	0	0	0	0	0	0	0	0	0	0	0	0	0	0	0	0	0	0	0	0	0	0	0	0	0	0	0	0	0	0	0	0	0	0	0	0	0	0	0	0	0	0	0	0	0	0	0	0	0
miR-5590-3p	0	0	0	0	0	0	0	0	0	0	0	0	0	0	0	0	0	0	0	0	0	0	0	0	0	0	0	0	0	0	0	0	0	0	0	0	0	0	0	0	0	0	0	0	0	0	0	0	0
miR-5590-5p	0	0	0	0	0	0	0	0	0	0	0	0	0	0	0	0	0	0	0	0	0	0	0	0	0	0	0	0	0	0	0	0	0	0	0	0	0	0	0	0	0	0	0	0	0	0	0	0	0
miR-5591-3p	0	0	0	0	0	0	0	0	0	0	0	0	0	0	0	0	0	0	0	0	0	0	0	0	0	0	0	0	0	0	0	0	0	0	0	0	0	0	0	0	0	0	0	0	0	0	0	0	0
miR-5591-5p	0	0	0	0	0	0	0	0	0	0	0	0	0	0	0	0	0	0	0	0	0	0	0	0	0	0	0	0	0	0	0	0	0	0	0	0	0	0	0	0	0	0	0	0	0	0	0	0	0
miR-561-3p	0	0	0	0	0	0	0	0	0	0	0	0	0	0	0	0	0	0	0	0	0	0	0	0	0	0	0	0	0	0	0	0	0	0	0	0	0	0	0	0	0	0	0	0	0	0	0	0	0
miR-561-5p	0	0	0	0	0	0	0	0	0	0	0	0	0	0	0	0	0	0	0	0	0	0	0	0	0	0	0	0	0	0	0	0	0	0	0	0	0	0	0	0	0	0	0	0	0	0	0	0	0
miR-562	0	0	0	0	0	0	0	0	0	0	0	0	0	0	0	0	0	0	0	0	0	0	0	0	0	0	0	0	0	0	0	0	0	0	0	0	0	0	0	0	0	0	0	0	0	0	0	0	0
miR-563	0	0	0	0	0	0	0	0	0	0	0	0	0	0	0	0	0	0	0	0	0	0	0	0	0	0	0	0	0	0	0	0	0	0	0	0	0	0	0	0	0	0	0	0	0	0	0	0	0
miR-564	0	0	0	0	0	0	0	0	0	0	0	0	0	0	0	0	0	0	0	0	0	0	0	0	0	0	0	0	0	0	0	0	0	0	0	0	0	0	0	0	0	0	0	0	0	0	0	0	0
miR-567	0	0	0	0	0	0	0	0	0	0	0	0	0	0	0	0	0	0	0	0	0	0	0	0	0	0	0	0	0	0	0	0	0	0	0	0	0	0	0	0	0	0	0	0	0	0	0	0	0
miR-568	0	0	0	0	0	0	0	0	0	0	0	0	0	0	0	0	0	0	0	0	0	0	0	0	0	0	0	0	0	0	0	0	0	0	0	0	0	0	0	0	0	0	0	0	0	0	0	0	0
miR-5680	0	0	0	0	0	0	0	0	2	0	0	0	0	0	0	0	0	0	0	0	0	0	0	0	0	0	0	0	0	0	0	0	0	0	0	0	0	0	0	0	0	0	0	0	0	0	0	0	0
miR-5681a	0	0	0	0	0	0	0	0	0	0	0	0	0	0	0	0	0	0	0	0	0	0	0	0	0	0	0	0	0	0	0	0	0	0	0	0	0	0	0	0	0	0	0	0	0	0	0	0	0
miR-5681b	0	0	0	0	0	0	0	0	0	0	0	0	0	0	0	0	0	0	0	0	0	0	0	0	0	0	0	0	0	0	0	0	0	0	0	0	0	0	0	0	0	0	0	0	0	0	0	0	0
miR-5682	0	0	0	0	0	0	0	0	0	0	0	0	0	0	0	0	0	0	0	0	0	0	0	0	0	0	0	0	0	0	0	0	0	0	0	0	0	0	0	0	0	0	0	0	0	0	0	0	0
miR-5684	0	0	0	0	0	0	0	0	0	0	0	0	0	0	0	0	0	0	0	0	0	0	0	0	0	0	1	0	0	0	0	0	0	0	0	0	0	0	0	0	0	0	0	0	0	0	0	0	0
miR-5685	0	0	0	0	0	0	0	0	0	0	0	0	0	0	0	0	0	0	0	0	0	0	0	0	0	0	0	0	0	0	0	0	0	0	0	0	0	0	0	0	0	0	0	0	0	0	0	0	0
miR-5687	0	0	0	0	0	0	0	0	0	0	0	0	0	0	0	0	0	0	0	0	0	0	0	0	0	0	5	0	0	0	0	0	0	0	0	0	0	0	0	0	0	0	0	0	0	0	0	0	0
miR-5688	0	0	0	0	0	0	0	0	0	0	0	0	0	0	0	0	0	0	0	0	0	0	0	0	0	0	0	0	0	0	0	0	0	0	0	0	0	0	0	0	0	0	0	0	0	0	0	0	0
miR-5689	0	0	0	0	0	0	0	0	0	0	0	0	0	0	0	0	0	0	0	0	0	0	0	0	0	0	0	0	0	0	0	0	0	0	0	0	0	0	0	0	0	0	0	0	0	0	0	0	0
miR-569	0	0	0	0	0	0	0	0	0	0	0	0	0	0	0	0	0	0	0	0	0	0	0	0	0	0	0	0	0	0	0	0	0	0	0	0	0	0	0	0	0	0	0	0	0	0	0	0	0
miR-5690	0	0	0	0	0	0	0	0	0	0	0	0	0	0	0	0	0	0	0	0	0	0	0	0	0	0	0	0	0	0	0	0	0	0	0	0	0	0	0	0	0	0	0	0	0	0	0	0	0
miR-5691	0	0	0	0	0	0	0	0	0	0	0	0	0	0	0	0	0	0	0	0	0	0	0	0	0	0	0	0	0	0	0	0	0	0	0	0	0	0	0	0	0	0	0	0	0	0	0	0	0
miR-5692a	0	0	0	0	0	0	0	0	0	0	0	0	0	0	0	0	0	0	0	0	0	0	0	0	0	0	0	0	0	0	0	0	0	0	0	0	0	0	0	0	0	0	0	0	0	0	0	0	0
miR-5692b	0	0	0	0	0	0	0	0	0	0	0	0	0	0	0	0	0	0	0	0	0	0	0	0	0	0	0	0	0	0	0	0	0	0	0	0	0	0	0	0	0	0	0	0	0	0	0	0	0
miR-5692c	0	0	0	0	0	0	0	0	0	0	0	0	0	0	0	0	0	0	0	0	0	0	0	0	0	0	0	0	0	0	0	0	0	0	0	0	0	0	0	0	0	0	0	0	0	0	0	0	0
miR-5693	0	0	0	0	0	0	0	0	0	0	0	0	0	0	0	0	0	0	0	0	0	0	0	0	0	0	0	0	0	0	0	0	0	0	0	0	0	0	0	0	0	0	0	0	0	0	0	0	0
miR-5694	0	0	0	0	0	0	0	0	0	0	0	0	0	0	0	0	0	0	0	0	0	0	0	0	0	0	0	0	0	0	0	0	0	0	0	0	0	0	0	0	0	0	0	0	0	0	0	0	0
miR-5695	0	0	0	0	0	0	0	0	0	0	0	0	0	0	0	0	0	0	0	0	0	0	0	0	0	0	0	0	0	0	0	0	0	0	0	0	0	0	0	0	0	0	0	0	0	0	0	0	0
miR-5696	0	0	0	0	0	0	0	0	0	0	0	0	0	0	0	0	0	0	0	0	0	0	0	0	0	0	0	0	0	0	0	0	0	0	0	0	0	0	0	0	0	0	0	0	0	0	0	0	0
miR-5697	0	0	0	0	0	0	0	0	0	0	0	0	0	0	0	0	0	0	0	0	0	0	0	0	0	0	0	0	0	0	0	0	0	0	0	0	0	0	0	0	0	0	0	0	0	0	0	0	0
miR-5698	0	0	0	0	5	0	0	0	0	0	0	0	0	0	2	1	0	0	0	3	0	0	0	0	16	4	0	0	0	0	0	0	0	0	0	0	0	0	0	0	0	0	0	0	0	0	0	0	0
miR-5699-3p	0	0	0	0	0	0	0	0	0	0	0	0	0	0	0	0	0	0	0	0	0	0	0	0	0	0	0	0	0	0	0	0	0	0	0	0	0	0	0	0	0	0	0	0	0	0	0	0	0
miR-5699-5p	0	0	0	0	0	0	0	0	0	0	0	0	0	0	0	0	0	0	0	0	0	0	0	0	0	0	0	0	0	0	0	0	0	0	0	0	0	0	0	0	0	0	0	0	0	0	0	0	0
miR-5700	0	0	0	0	0	0	0	0	0	0	0	0	0	0	0	0	0	0	0	0	0	0	0	0	0	0	0	0	0	0	0	0	0	0	0	0	0	0	0	0	0	0	0	0	0	0	0	0	0
miR-5701	0	0	0	0	0	0	0	0	0	0	0	0	0	0	0	0	0	0	0	0	0	0	0	0	0	0	1	0	0	0	0	0	0	0	0	0	0	0	0	0	0	1	2	0	0	0	4	0	0
miR-5702	0	0	0	0	0	0	0	0	0	0	0	0	0	0	0	0	0	0	0	0	0	0	0	0	0	0	0	0	0	0	0	0	0	0	0	0	0	0	0	0	0	0	0	0	0	0	0	0	0
miR-5703	0	0	0	0	0	0	0	0	0	0	0	0	0	0	0	0	0	0	0	0	0	0	0	0	0	0	0	0	0	0	0	0	0	0	0	0	0	0	0	0	0	0	0	0	0	0	0	0	0
miR-570-3p	0	0	0	0	0	0	0	0	0	0	0	0	0	0	0	0	0	0	0	0	0	0	0	0	0	0	0	0	0	0	0	0	0	0	0	0	0	0	0	0	0	0	0	0	0	0	0	0	0
miR-5704	0	0	0	0	0	0	0	0	0	0	0	0	0	0	0	0	0	0	0	0	0	0	0	0	0	0	0	0	0	0	0	0	0	0	0	0	0	0	0	0	0	0	0	0	0	0	0	0	0
miR-5705	0	0	0	0	0	0	0	0	0	0	0	0	0	0	0	0	0	0	0	0	0	0	0	0	0	0	0	0	0	0	0	0	0	0	0	0	0	0	0	0	0	0	0	0	0	0	0	0	0
miR-570-5p	0	0	0	0	0	0	0	0	0	0	0	0	0	0	0	0	0	0	0	0	0	0	0	0	0	0	0	0	0	0	0	0	0	0	0	0	0	0	0	0	0	0	0	0	0	0	0	0	0
miR-5706	0	0	0	0	0	0	0	0	0	0	0	0	0	0	0	0	0	0	0	0	0	0	0	0	0	0	0	0	0	0	0	0	0	0	0	0	0	0	0	0	0	0	0	0	0	0	0	0	0
miR-5707	0	0	0	0	0	0	0	0	0	0	0	0	0	0	0	0	0	0	0	0	0	0	0	0	0	0	0	0	0	0	0	0	0	0	0	0	0	0	0	0	0	0	0	0	0	0	0	0	0
miR-5708	0	0	0	0	0	0	0	0	0	0	0	0	0	0	0	0	0	0	0	0	0	0	0	0	0	0	0	0	0	0	0	0	0	0	0	0	0	0	0	0	0	0	0	0	0	0	0	0	0
miR-571	0	0	0	0	0	0	0	0	0	0	0	0	0	0	0	0	0	0	0	0	0	0	0	0	0	0	0	0	0	0	0	0	0	0	0	0	0	0	0	0	0	0	0	0	0	0	0	0	0
miR-572	0	0	0	0	0	0	0	0	0	0	0	0	0	0	0	0	0	0	0	0	0	0	0	0	0	0	0	0	0	0	0	0	0	0	0	0	0	0	0	0	0	0	0	0	0	0	0	0	0
miR-573	0	0	0	0	0	0	0	0	0	0	0	0	0	0	0	0	0	0	0	0	0	0	0	0	0	0	0	0	0	0	0	0	0	0	0	0	0	0	0	0	0	0	0	0	0	0	0	0	0
miR-5739	0	0	0	0	0	0	0	0	0	0	0	0	0	0	0	0	0	0	0	0	0	0	0	0	0	0	0	0	0	0	0	0	0	0	0	0	0	0	0	0	0	0	0	0	0	0	0	0	0
miR-574-3p	0	3	0	1	1	5	9	6	0	0	13	0	3	9	3	12	0	2	0	8	0	0	0	0	0	0	153	0	4	11	0	13	0	0	17	8	0	0	1	1	81	86	96	12	0	20	45	126	6
miR-575	0	0	0	0	0	0	0	0	0	0	0	0	0	0	0	0	0	0	0	0	0	0	0	0	0	0	0	0	0	0	0	0	0	0	0	0	0	0	0	0	0	0	0	0	0	0	0	0	0
miR-576-3p	0	0	0	0	0	0	0	0	0	0	0	0	0	0	0	0	0	0	0	0	0	0	0	0	0	0	0	0	0	0	0	0	0	0	0	0	0	0	0	0	0	0	0	0	0	0	0	0	6
miR-577	0	0	0	0	0	0	0	0	0	0	0	0	0	0	0	0	0	0	0	0	0	0	0	0	0	0	0	0	0	0	0	0	0	0	0	0	0	0	0	0	0	0	0	0	0	0	0	0	0
miR-578	0	0	0	0	0	0	0	0	0	0	0	0	0	0	0	0	0	0	0	0	0	0	0	0	0	0	0	0	0	0	0	0	0	0	0	0	0	0	0	0	0	0	0	0	0	0	0	0	0
miR-5787	0	0	0	0	0	0	0	0	0	0	0	0	0	0	0	0	0	0	0	0	0	0	0	0	0	0	0	0	0	0	0	0	0	0	0	0	0	0	0	0	0	0	0	0	0	0	0	0	0
miR-579-3p	0	0	0	0	0	0	0	0	0	0	0	0	0	0	0	0	0	0	0	0	0	0	0	0	0	0	0	0	0	0	0	0	0	0	0	0	0	0	0	0	0	0	0	0	0	0	0	0	0
miR-579-5p	0	0	0	0	0	0	0	0	0	0	0	0	0	0	0	0	0	0	0	0	0	0	0	0	0	0	0	0	0	0	0	0	0	0	0	0	0	0	0	0	0	0	0	0	0	0	0	0	0
miR-580-3p	0	0	0	0	0	0	0	0	0	0	0	0	0	0	0	0	0	0	0	0	0	0	0	0	0	0	0	0	0	0	0	0	0	0	0	0	0	0	0	0	0	0	0	0	0	0	0	0	0
miR-580-5p	0	0	0	0	0	0	0	0	0	0	0	0	0	0	0	0	0	0	0	0	0	0	0	0	0	0	0	0	0	0	0	0	0	0	0	0	0	0	0	0	0	0	0	0	0	0	0	0	0
miR-581	0	0	0	0	0	0	0	0	0	0	0	0	0	0	0	0	0	0	0	0	0	0	0	0	0	0	0	0	0	0	0	0	0	0	0	0	0	0	0	0	0	0	0	0	0	0	0	0	0
miR-582-3p	0	0	0	0	0	0	0	0	0	6	0	0	1	0	1	0	0	0	0	0	0	0	0	0	0	0	0	3	0	0	0	0	0	0	0	0	0	0	0	0	0	0	0	0	0	0	0	0	11
miR-582-5p	0	0	0	0	0	0	0	0	1	0	0	0	0	0	0	0	0	0	0	0	0	0	0	0	0	0	0	0	0	0	0	0	0	0	0	0	0	0	0	0	0	0	0	0	0	0	0	0	0
miR-583	0	0	0	0	0	0	0	0	0	0	0	0	0	0	0	0	0	0	0	0	0	0	0	0	0	0	0	0	0	0	0	0	0	0	0	0	0	0	0	0	0	0	0	0	0	0	0	0	0
miR-584-3p	0	0	0	0	0	0	0	0	0	0	0	0	0	0	0	0	0	0	0	0	0	0	0	0	0	0	0	0	0	0	0	0	0	0	0	0	0	0	0	0	0	0	0	0	0	0	0	0	0
miR-585-3p	0	0	0	0	0	0	0	0	0	0	0	0	0	0	0	0	0	0	0	0	0	0	0	0	0	0	0	0	0	0	0	0	0	0	0	0	0	0	0	0	0	0	0	0	0	0	0	0	0
miR-585-5p	0	0	0	0	0	0	0	0	0	0	0	0	0	0	0	0	0	0	0	0	0	0	0	0	0	0	0	0	0	0	0	0	0	0	0	0	0	0	0	0	0	0	0	0	0	0	0	0	0
miR-586	0	0	0	0	0	0	0	0	0	0	0	0	0	0	0	0	0	0	0	0	0	0	0	0	0	0	0	0	0	0	0	0	0	0	0	0	0	0	0	0	0	0	0	0	0	0	0	0	0
miR-587	0	0	0	0	0	0	0	0	0	0	0	0	0	0	0	0	0	0	0	0	0	0	0	0	0	0	0	0	0	0	0	0	0	0	0	0	0	0	0	0	0	0	0	0	0	0	0	0	0
miR-588	0	0	0	0	0	0	0	0	0	0	0	0	0	0	0	0	0	0	0	0	0	0	0	0	0	0	0	0	0	0	0	0	0	0	0	0	0	0	0	0	0	0	0	0	0	0	0	0	0
miR-589-3p	0	0	0	0	0	0	0	0	0	0	0	0	0	0	0	0	0	0	0	0	0	0	0	0	0	0	0	0	0	0	9	6	0	0	0	0	0	0	0	0	0	0	0	0	0	0	0	0	0
miR-590-3p	0	0	0	0	0	0	0	7	0	0	0	0	0	0	0	0	0	0	0	0	0	0	0	0	0	0	0	0	0	0	0	0	0	0	0	0	0	0	0	0	0	0	0	0	0	0	0	0	0
miR-590-5p	0	0	0	0	0	0	0	0	0	0	0	0	0	0	0	0	0	0	0	0	0	0	0	0	0	0	0	0	0	0	0	0	0	0	0	0	0	0	0	0	0	0	0	0	0	0	0	0	0
miR-591	0	0	0	0	0	0	0	0	0	0	0	0	0	0	0	0	0	0	0	0	0	0	0	0	0	0	0	0	0	0	0	0	0	0	0	0	0	0	0	0	0	0	0	0	0	0	0	0	0
miR-592	0	0	0	0	0	0	0	0	0	0	0	0	0	0	0	0	0	0	0	0	0	0	0	0	0	0	0	0	0	0	0	0	0	1	0	0	0	0	0	0	0	0	0	0	0	0	0	0	0
miR-593-3p	0	0	0	0	0	0	0	0	0	0	0	0	0	0	0	0	0	0	0	0	0	0	0	0	0	0	0	0	0	0	0	0	0	0	0	0	0	0	0	0	0	0	0	0	0	0	0	0	0
miR-593-5p	0	0	0	0	0	0	0	0	0	0	0	0	0	0	0	0	0	0	0	0	0	0	0	0	0	0	0	0	0	0	0	0	0	0	0	0	0	0	0	0	0	0	0	0	0	0	0	0	0
miR-595	0	0	0	0	0	0	0	0	0	0	0	0	0	0	0	0	0	0	0	0	0	0	0	0	0	0	0	0	0	0	0	0	0	0	0	0	0	0	0	0	0	0	0	0	0	0	0	0	0
miR-596	0	0	0	0	0	0	0	0	0	0	0	0	0	0	0	0	0	0	0	0	0	0	0	0	0	0	0	0	0	0	0	0	0	0	0	0	0	0	0	0	0	0	0	0	0	0	0	0	0
miR-597-3p	0	0	0	0	0	0	0	0	0	0	0	0	0	0	0	0	0	0	0	0	0	0	0	0	0	0	0	0	0	0	0	0	0	0	0	0	0	0	0	0	0	0	0	0	0	0	0	0	0
miR-597-5p	0	0	0	0	0	0	0	0	0	0	0	0	0	0	0	0	0	0	0	0	0	0	0	0	0	0	0	0	0	0	0	0	0	0	0	0	0	0	0	0	0	0	0	0	0	0	0	0	0
miR-598-5p	0	0	0	0	0	0	0	0	0	0	0	0	0	0	0	0	0	0	0	0	0	0	0	0	0	0	0	0	0	0	0	0	0	0	0	0	0	0	0	0	0	0	0	0	0	0	0	0	0
miR-599	0	0	0	0	0	0	0	0	0	0	0	0	0	0	0	0	0	0	0	0	0	0	0	0	0	0	0	0	0	0	0	0	0	0	0	0	0	0	0	0	0	0	0	0	0	0	0	0	0
miR-600	0	0	0	0	0	0	0	0	0	0	0	0	0	0	0	0	0	0	0	0	0	0	0	0	0	0	0	0	0	0	0	0	0	0	0	0	0	0	0	0	0	0	0	0	0	0	0	0	0
miR-601	0	0	0	0	0	0	0	0	0	0	0	0	0	0	0	0	0	0	0	0	0	0	0	0	0	0	0	0	0	0	0	0	0	0	0	0	0	0	0	0	0	0	0	0	0	0	0	0	0
miR-602	0	0	0	0	0	0	0	0	0	0	0	0	0	0	0	0	0	0	0	0	0	0	0	0	0	0	0	0	0	0	0	0	0	0	0	0	0	0	0	0	0	0	0	0	0	0	0	0	0
miR-603	0	0	0	0	0	0	0	0	0	0	0	0	0	0	0	0	0	0	0	0	0	0	0	0	0	0	0	0	0	0	0	0	0	0	0	0	0	0	0	0	0	0	0	0	0	0	0	0	0
miR-604	0	0	0	0	0	0	0	0	0	0	0	0	0	0	0	0	0	0	0	0	0	0	0	0	0	0	0	0	0	0	0	0	0	0	0	0	0	0	0	0	0	0	0	0	0	0	0	0	0
miR-605-3p	0	0	0	0	0	0	0	0	0	0	0	0	0	0	0	0	0	0	0	0	0	0	0	0	0	0	0	0	0	0	0	0	0	0	0	0	0	0	0	0	0	0	0	0	0	0	0	0	0
miR-605-5p	0	0	0	0	0	0	0	0	0	0	0	0	0	0	0	0	0	0	0	0	0	0	0	0	0	0	0	0	0	0	0	0	0	0	0	0	0	0	0	0	0	0	0	0	0	0	0	0	0
miR-606	0	0	0	0	0	0	0	0	0	0	0	0	0	0	0	0	0	0	0	0	0	0	0	0	0	0	0	0	0	0	0	0	0	0	0	0	0	0	0	0	0	0	0	0	0	0	0	0	0
miR-6068	0	0	0	0	0	0	0	0	0	0	0	0	0	0	0	0	0	0	0	0	0	0	0	0	0	0	0	0	0	0	0	0	0	0	0	0	0	0	0	0	0	0	0	0	0	0	0	0	0
miR-6069	0	0	0	0	0	0	0	0	0	0	0	0	0	0	0	0	0	0	0	0	0	0	0	0	0	0	0	0	0	0	0	0	0	0	0	0	0	0	0	0	0	0	0	0	0	0	0	0	0
miR-607	0	0	0	0	0	0	0	0	0	0	0	0	0	0	0	0	0	0	0	0	0	0	0	0	0	0	0	0	0	0	0	0	0	0	0	0	0	0	0	0	0	0	0	0	0	0	0	0	0
miR-6070	0	0	0	0	0	0	0	0	0	0	0	0	0	0	0	0	0	0	0	0	0	0	0	0	0	0	0	0	0	0	0	0	0	0	0	0	0	0	0	0	0	0	0	0	0	0	0	0	0
miR-6071	0	0	0	0	0	0	0	0	0	0	0	0	0	0	0	0	0	0	0	0	0	0	0	0	0	0	0	0	0	0	0	0	0	0	0	0	0	0	0	0	0	0	0	0	0	0	0	0	0
miR-6072	0	0	0	0	0	0	0	0	0	0	0	0	0	0	0	0	0	0	0	0	0	0	0	0	0	0	0	0	0	0	0	0	0	0	0	0	0	0	0	0	0	0	0	0	0	0	0	0	0
miR-6073	0	0	0	0	0	0	0	0	0	0	0	0	0	0	0	0	0	0	0	0	0	0	0	0	0	0	0	0	0	0	0	0	0	0	0	0	0	0	0	0	0	0	0	0	0	0	0	0	0
miR-6074	0	0	0	0	0	0	0	0	0	0	0	0	0	0	0	0	0	0	0	0	0	0	0	0	0	0	0	0	0	0	0	0	0	0	0	0	0	0	0	0	0	0	0	0	0	0	0	0	0
miR-6075	0	0	0	0	0	0	0	0	0	0	0	0	0	0	0	0	0	0	0	0	0	0	0	0	0	0	0	0	0	0	0	0	0	0	0	0	0	0	0	0	0	0	0	0	0	0	0	0	0
miR-6076	0	0	0	0	0	0	0	0	0	0	0	0	0	0	0	0	0	0	0	0	0	0	0	0	0	0	0	0	0	0	0	0	0	0	0	0	0	0	0	0	0	0	0	0	0	0	0	0	0
miR-6077	0	0	0	0	0	0	0	0	0	0	0	0	0	0	0	0	0	0	0	0	0	0	0	0	0	0	0	0	0	0	0	0	0	0	0	0	0	0	0	0	0	0	0	0	0	0	0	0	0
miR-6078	0	0	0	0	0	0	0	0	0	0	0	0	0	0	0	0	0	0	0	0	0	0	0	0	0	0	0	0	0	0	0	0	0	0	0	0	0	0	0	0	0	0	0	0	0	0	0	0	0
miR-6079	0	0	0	0	0	0	0	0	0	0	0	0	0	0	0	0	0	0	0	0	0	0	0	0	0	0	0	0	0	0	0	0	0	0	0	0	0	0	0	0	0	0	0	0	0	0	0	0	0
miR-608	0	0	0	0	0	0	0	0	0	0	0	0	0	0	0	0	0	0	0	0	0	0	0	0	0	0	0	0	0	0	0	0	0	0	0	0	0	0	0	0	0	0	0	0	0	0	0	0	0
miR-6080	0	0	0	0	0	0	0	0	0	0	0	0	0	0	0	0	0	0	0	0	0	0	0	0	0	0	0	0	0	0	0	0	0	0	0	0	0	0	0	0	0	0	0	0	0	0	0	0	0
miR-6081	0	0	0	0	0	0	0	0	0	0	0	0	0	0	0	0	0	0	0	0	0	0	0	0	0	0	0	0	0	0	0	0	0	0	0	0	0	0	0	0	0	0	0	0	0	0	0	0	0
miR-6082	0	0	0	0	0	0	0	0	0	0	0	0	0	0	0	0	0	0	0	0	0	0	0	0	0	0	0	0	0	0	0	0	0	0	0	0	0	0	0	0	0	0	0	0	0	0	0	0	0
miR-6083	0	0	0	0	0	0	0	0	0	0	0	0	0	0	0	0	0	0	0	0	0	0	0	0	0	0	0	0	0	0	0	0	0	0	0	0	0	0	0	0	0	0	0	0	0	0	0	0	0
miR-6084	0	0	0	0	0	0	0	0	0	0	0	0	0	0	0	0	0	0	0	0	0	0	0	0	0	0	0	0	0	0	0	0	0	0	0	0	0	0	0	0	0	0	0	0	0	0	0	0	0
miR-6085	0	0	0	0	0	0	0	0	0	0	0	0	0	0	0	0	0	0	0	0	0	0	0	0	0	0	0	0	0	0	0	0	0	0	0	0	0	0	0	0	0	0	0	0	0	0	0	0	0
miR-6086	0	0	0	0	0	0	0	0	0	0	0	0	0	0	0	0	0	0	0	0	0	0	0	0	0	0	0	0	0	0	0	0	0	0	0	0	0	0	0	0	0	0	0	0	0	0	0	0	0
miR-6088	0	0	0	0	0	0	0	0	0	0	0	0	0	0	0	0	0	0	0	0	0	0	0	0	0	0	0	0	0	0	0	0	0	0	0	0	0	0	0	0	0	0	0	0	0	0	0	0	0
miR-6089	0	0	0	0	0	0	0	0	0	0	0	0	0	0	0	0	0	0	0	0	0	0	0	0	0	0	0	0	0	0	0	0	0	0	0	0	0	0	0	0	0	0	0	0	0	0	0	0	0
miR-609	0	0	0	0	0	0	0	0	0	0	0	0	0	0	0	0	0	0	0	0	0	0	0	0	0	0	0	0	0	0	0	0	0	0	0	0	0	0	0	0	0	0	0	0	0	0	0	0	0
miR-6090	0	0	0	0	0	0	0	0	0	0	0	0	0	0	0	0	0	0	0	0	0	0	0	0	0	0	0	0	0	0	0	0	0	0	0	0	0	0	0	0	0	0	0	0	0	0	0	0	0
miR-610	0	0	0	0	0	0	0	0	0	0	0	0	0	0	0	0	0	0	0	0	0	0	0	0	0	0	0	0	0	0	0	0	0	0	0	0	0	0	0	0	0	0	0	0	0	0	0	0	0
miR-611	0	0	0	0	0	0	0	0	0	0	0	0	0	0	0	0	0	0	0	0	0	0	0	0	0	0	0	0	0	0	0	0	0	0	0	0	0	0	0	0	0	0	0	0	0	0	0	0	0
miR-612	0	0	0	0	0	0	0	0	0	0	0	0	0	0	0	0	0	0	0	0	0	0	0	0	0	0	0	0	0	0	0	0	0	0	0	0	0	0	0	0	0	0	0	0	0	0	0	0	0
miR-6124	0	0	0	0	0	0	0	0	0	0	0	0	0	0	0	0	0	0	0	0	0	0	0	0	0	0	0	0	0	0	0	0	0	0	0	0	0	0	0	0	0	0	0	1	0	0	0	0	0
miR-6125	0	0	0	0	0	0	0	0	0	0	0	0	0	0	0	0	0	0	0	0	0	0	0	0	0	0	0	0	0	0	0	0	0	0	0	0	0	0	0	0	0	0	0	0	0	0	0	0	0
miR-6126	0	0	0	0	0	0	0	0	0	0	0	0	0	0	0	0	0	0	0	0	0	0	0	0	0	0	0	0	0	0	0	0	0	0	0	0	0	0	0	0	0	0	0	0	0	0	0	0	0
miR-6127	0	0	0	0	0	0	0	0	0	0	0	0	0	0	0	0	0	0	0	0	0	0	0	0	0	0	0	0	0	0	0	0	0	0	0	0	0	0	0	0	0	0	0	0	0	0	0	0	0
miR-6128	0	0	0	0	0	0	0	0	0	0	0	0	0	0	0	0	0	0	0	0	0	0	0	0	0	0	0	0	0	0	0	0	0	0	0	0	0	0	0	0	0	0	0	0	0	0	0	0	0
miR-6129	0	0	0	0	0	0	0	0	0	0	0	0	0	0	0	0	0	0	0	0	0	0	0	0	0	0	0	0	0	0	0	0	0	0	0	0	0	0	0	0	0	0	0	0	0	0	0	0	0
miR-613	0	0	0	0	0	0	0	0	0	0	0	0	0	0	0	0	0	0	0	0	0	0	0	0	0	0	0	0	0	0	0	0	0	0	0	0	0	0	0	0	0	0	0	0	0	0	0	0	0
miR-6130	0	0	0	0	0	0	0	0	0	0	0	0	0	0	0	0	0	0	0	1	0	0	0	0	0	0	0	0	0	0	0	0	0	0	0	0	0	0	0	0	0	0	0	0	0	0	0	0	0
miR-6132	0	0	0	0	0	0	0	0	0	0	0	0	0	0	0	0	0	0	0	0	0	0	0	0	0	0	0	0	0	0	0	0	0	0	0	0	0	0	0	0	0	0	0	0	0	0	0	0	0
miR-6133	0	0	0	0	0	0	0	0	0	0	0	0	0	0	0	0	0	0	0	0	0	0	0	0	0	0	0	0	0	0	0	0	0	0	0	0	0	0	0	0	0	0	0	0	0	0	0	0	0
miR-6134	0	0	0	0	0	0	0	0	0	0	0	0	0	0	0	0	0	0	0	0	0	0	0	0	0	0	0	0	0	0	0	0	0	0	0	0	0	0	0	0	0	0	0	0	0	0	0	0	0
miR-614	0	0	0	0	0	0	0	0	0	0	0	0	0	0	0	0	0	0	0	0	0	0	0	0	0	0	0	0	0	0	0	0	0	0	0	0	0	0	0	0	0	0	0	0	0	0	0	0	0
miR-615-3p	0	0	0	0	0	0	0	0	0	0	0	0	0	0	0	0	0	0	0	0	0	0	0	0	0	0	0	0	0	0	0	0	0	0	0	0	0	0	0	0	0	29	0	25	0	0	0	0	0
miR-615-5p	0	0	0	0	0	0	0	0	0	0	0	0	0	0	0	0	0	0	0	0	0	0	0	0	0	0	5	0	0	0	0	0	0	0	0	0	0	0	0	0	6	0	3	0	0	0	0	0	0
miR-6165	0	0	0	0	0	0	0	0	0	0	0	0	0	0	0	0	0	0	0	0	0	0	0	0	0	0	0	0	0	0	0	0	0	0	0	0	0	0	0	0	0	0	0	0	0	0	0	0	0
miR-616-5p	0	0	0	0	0	0	0	0	7	0	0	0	0	4	0	0	0	4	0	6	0	0	1	0	0	0	0	0	2	0	0	0	0	0	0	0	0	0	0	0	0	0	0	0	0	0	0	0	0
miR-617	0	0	0	0	0	0	0	0	0	0	0	0	0	0	0	0	0	0	0	0	0	0	0	0	0	0	0	0	0	0	0	0	0	0	0	0	0	0	0	0	0	0	0	0	0	0	0	0	0
miR-618	0	0	0	0	0	0	0	0	1	0	0	0	0	0	0	0	0	0	0	0	0	0	0	0	0	0	0	0	0	0	0	0	0	0	0	0	0	0	0	0	0	0	0	0	0	0	0	0	0
miR-619-3p	0	0	0	0	0	0	0	0	0	0	0	0	0	0	0	0	0	0	0	0	0	0	0	0	0	0	0	0	0	0	0	0	0	0	0	0	0	0	0	0	0	0	0	0	0	0	0	0	0
miR-619-5p	0	0	0	0	0	0	0	1	0	0	0	0	0	0	0	0	0	0	0	0	0	0	0	0	0	0	17	0	0	0	0	7	0	0	0	0	0	0	0	0	0	0	0	0	0	0	0	0	0
miR-620	0	0	0	0	0	0	0	0	0	0	0	0	0	0	0	0	0	0	0	0	0	0	0	0	0	0	0	0	0	0	0	0	0	0	0	0	0	0	0	0	0	0	0	0	0	0	0	0	0
miR-621	0	0	0	0	0	0	0	0	0	0	0	0	0	0	0	0	0	0	0	0	0	0	0	0	0	0	0	0	0	0	0	0	0	0	0	0	0	0	0	0	0	0	0	0	0	0	0	0	0
miR-622	0	0	0	0	0	0	0	0	0	0	0	0	0	0	0	0	0	0	0	0	0	0	0	0	0	0	0	0	0	0	0	0	0	0	0	0	0	0	0	0	0	0	0	0	0	0	0	0	0
miR-623	0	0	0	0	0	0	0	0	0	0	0	0	0	0	0	0	0	0	0	0	0	0	0	0	0	0	0	0	0	0	0	0	0	0	0	0	0	0	0	0	0	0	0	0	0	0	0	0	0
miR-624-3p	0	0	0	0	0	0	0	0	0	0	0	0	0	0	0	0	0	0	0	0	0	0	0	0	0	0	0	0	0	0	0	0	0	0	0	0	0	0	0	0	0	0	0	0	0	0	0	0	0
miR-624-5p	0	0	0	0	0	5	0	0	0	0	0	0	0	0	0	0	0	0	0	0	0	0	0	0	0	0	0	0	0	0	0	0	0	0	0	0	0	0	0	0	0	0	0	0	0	0	0	0	0
miR-626	0	0	0	0	0	0	0	0	0	0	0	0	0	0	0	0	0	0	0	0	0	0	0	0	0	0	0	0	0	0	0	0	0	0	0	0	0	0	0	0	0	0	0	0	0	0	0	0	0
miR-627-3p	0	0	0	0	0	0	0	0	0	0	0	0	0	0	0	0	0	0	0	0	0	0	0	0	0	0	0	0	0	0	0	0	0	0	0	0	0	0	0	0	0	0	0	0	0	0	0	0	0
miR-627-5p	0	0	0	0	0	0	0	0	0	0	0	0	0	0	0	0	0	0	0	0	0	0	0	0	0	0	0	0	0	0	0	10	0	0	0	0	0	0	0	0	0	0	0	0	0	0	0	0	0
miR-628-5p	0	0	0	0	2	0	0	0	0	3	0	0	0	0	0	0	0	0	0	0	0	0	0	0	0	0	8	0	0	0	0	5	0	0	0	0	0	0	0	0	0	0	0	0	0	0	0	9	0
[truncated: 633 more rows]
[truncated: 19 more columns]

## Sheet: Table 7
id	surg	pitnet	batch
PitNET1-x	before	NFPA	seq_batch2
PitNET1-24h	after	NFPA	seq_batch2
PitNET2-x	before	NFPA	seq_batch1
PitNET2-24h	after	NFPA	seq_batch1
PitNET3-x	before	NFPA	seq_batch2
PitNET3-24h	after	NFPA	seq_batch2
PitNET32-x	before	NFPA	seq_batch6
PitNET32-24h	after	NFPA	seq_batch6
PitNET15-x	before	NFPA	seq_batch5
PitNET15-24h	after	NFPA	seq_batch5
PitNET5-x	before	NFPA	seq_batch4
PitNET5-24h	after	NFPA	seq_batch4
PitNET14-x	before	PRL	seq_batch1
PitNET14-24h	after	PRL	seq_batch1
PitNET16-x	before	NFPA	seq_batch5
PitNET16-24h	after	NFPA	seq_batch5
PitNET18-x	before	PRL	seq_batch1
PitNET18-24h	after	PRL	seq_batch1
PitNET18-x	before	NFPA	seq_batch5
PitNET18-24h	after	NFPA	seq_batch5
PitNET21-x	before	GH	seq_batch1
PitNET21-24h	after	GH	seq_batch1
PitNET22-x	before	NFPA	seq_batch2
PitNET22-24h	after	NFPA	seq_batch2
PitNET7-x	before	PRL	seq_batch4
PitNET7-24h	after	PRL	seq_batch4
PitNET27-x	before	NFPA	seq_batch3
PitNET27-24h	after	NFPA	seq_batch3
PitNET8-x	before	ACTH	seq_batch4
PitNET8-24h	after	ACTH	seq_batch4
PitNET9-x	before	ACTH	seq_batch5
PitNET9-24h	after	ACTH	seq_batch5
PitNET24-x	before	NFPA	seq_batch2
PitNET24-24h	after	NFPA	seq_batch2
PitNET10-x	before	GH	seq_batch4
PitNET10-24h	after	GH	seq_batch4
PitNET25-x	before	GH	seq_batch2
PitNET25-24h	after	GH	seq_batch2
PitNET26-x	before	NFPA	seq_batch2
PitNET26-24h	after	NFPA	seq_batch2
PitNET33-x	before	NFPA	seq_batch3
PitNET33-24h	after	NFPA	seq_batch3
PitNET34-x	before	NFPA	seq_batch3
PitNET34-24h	after	NFPA	seq_batch3
PitNET35-x	before	NFPA	seq_batch6
PitNET35-24h	after	NFPA	seq_batch6
PitNET36-x	before	GH	seq_batch3
PitNET36-24h	after	GH	seq_batch3
PitNET38-x	before	NFPA	seq_batch6
PitNET38-24h	after	NFPA	seq_batch6
PitNET37-x	before	NFPA	seq_batch6
PitNET37-24h	after	NFPA	seq_batch6
PitNET39-x	before	NFPA	seq_batch6
PitNET39-24h	after	NFPA	seq_batch6
PitNET40-x	before	NFPA	seq_batch6
PitNET40-24h	after	NFPA	seq_batch6
PitNET41-x	before	GH	seq_batch6
PitNET41-24h	after	GH	seq_batch6
PitNET42-x	before	NFPA	seq_batch6
PitNET42-24h	after	NFPA	seq_batch6
PitNET43-x	before	NFPA	seq_batch6
PitNET43-24h	after	NFPA	seq_batch6
PitNET45-x	before	PRL	seq_batch6
PitNET45-24h	after	PRL	seq_batch6
PitNET30-x	before	NFPA	seq_batch6
PitNET30-24h	after	NFPA	seq_batch6
PitNET46-x	before	GH	seq_batch6
PitNET46-24h	after	GH	seq_batch6

## Sheet: Table 8
Gene	PitNET33	PitNET34	PitNET35	PitNET36	PitNET37	PitNET38	PitNET39	PitNET40	PitNET41	PitNET42	PitNET43	PitNET44	PitNET46
hsa-miR-548ap-3p	0	0	0	0	0	0	0	0	0	0	0	0	0
hsa-miR-548t-3p	0	2	0	0	0	0	0	0	0	0	0	0	1
hsa-miR-548e-3p	0	4	0	5	5	0	2	7	0	7	7	5	3
hsa-miR-548az-3p	0	0	0	0	0	0	0	0	0	0	0	0	0
hsa-miR-548f-3p	0	1	0	0	0	0	0	0	0	0	0	0	0
hsa-miR-548bc	0	3	0	1	0	0	1	0	0	1	0	0	0
hsa-miR-1537-3p	15	0	0	0	0	0	0	0	0	0	0	0	3
hsa-miR-553	0	0	0	0	0	0	0	0	0	0	0	0	0
hsa-miR-7844-5p	0	0	0	0	0	0	0	0	0	0	0	0	0
hsa-miR-548av-3p	0	0	0	0	0	1	0	0	0	0	0	0	1
hsa-miR-548g-3p	0	0	0	0	0	0	0	0	0	0	0	0	0
hsa-miR-6835-3p	0	0	0	0	0	0	0	0	0	0	0	0	0
hsa-miR-4422	0	0	0	0	0	0	0	0	0	4	0	0	0
hsa-miR-4429	0	1	0	1	0	0	1	0	2	0	0	0	0
hsa-miR-320d	106	12	22	101	73	52	40	59	27	42	48	7	49
hsa-miR-320b	344	92	126	744	311	231	172	429	155	203	167	93	357
hsa-miR-320a-3p	11432	3802	3153	20983	8025	8458	3058	10262	6268	5679	5928	1903	12460
hsa-miR-320c	208	27	41	168	118	96	63	122	30	104	50	21	105
hsa-miR-548an	0	0	0	2	0	0	0	0	0	0	0	0	0
hsa-miR-4484	0	3	12	0	1	0	0	0	0	0	0	0	0
hsa-miR-10526-3p	0	0	0	0	0	0	0	0	1	0	0	0	0
hsa-miR-548bb-5p	0	0	0	0	0	0	0	0	0	0	0	0	1
hsa-miR-548ak	14	2	3	1	0	0	0	0	0	4	0	5	2
hsa-miR-548w	0	2	0	2	0	3	1	0	0	3	0	9	2
hsa-miR-548y	0	1	0	0	0	0	0	6	0	0	0	0	0
hsa-miR-548h-5p	0	0	0	8	1	3	3	2	0	4	0	0	3
hsa-miR-548ar-5p	0	2	0	6	3	1	4	2	0	1	0	0	0
hsa-miR-548a-5p	0	0	0	0	0	0	0	0	0	0	0	0	0
hsa-miR-548i	0	114	0	188	25	52	21	1	0	7	118	15	129
hsa-miR-548as-5p	0	6	0	3	0	0	0	0	0	0	0	0	0
hsa-miR-548ap-5p	0	1	0	1	0	0	0	0	0	0	8	0	0
hsa-miR-548j-5p	0	4	0	14	4	0	6	1	0	10	0	13	0
hsa-miR-548au-5p	0	4	4	3	7	0	7	0	0	3	0	7	0
hsa-miR-548c-5p	0	4	16	4	1	1	6	4	0	7	10	0	3
hsa-miR-548ab	0	16	0	9	1	0	2	5	0	2	0	0	7
hsa-miR-548b-5p	0	9	0	10	15	7	7	2	0	64	63	26	2
hsa-miR-548ad-5p	0	70	10	35	38	29	39	38	0	34	0	24	18
hsa-miR-548ay-5p	15	4	0	5	10	35	2	1	0	14	0	0	2
hsa-miR-548d-5p	0	5	0	6	6	19	0	9	0	13	8	4	2
hsa-miR-548av-5p	0	0	0	0	0	0	1	0	0	0	0	1	0
hsa-miR-548k	9	15	0	29	26	69	52	7	1	54	114	94	19
hsa-miR-548l	23	2	0	2	4	5	10	0	0	1	7	0	0
hsa-miR-548ah-5p	0	1	0	0	0	0	0	0	0	0	0	0	0
hsa-miR-106a-5p	12	12	59	63	59	9	9	5	1	58	24	27	19
hsa-miR-548at-5p	0	4	0	1	0	0	4	0	0	2	0	0	0
hsa-miR-3646	0	0	0	0	0	0	0	0	0	0	0	0	0
hsa-miR-224-3p	0	0	0	0	0	0	0	0	0	0	0	0	0
hsa-miR-522-3p	0	0	0	0	0	0	2	0	0	0	0	0	0
hsa-miR-3606-3p	0	0	0	0	0	0	0	0	0	0	0	0	0
hsa-miR-495-3p	0	319	1	165	0	268	0	31	112	0	2	0	1320
hsa-miR-122b-3p	0	0	0	0	0	0	0	0	0	0	0	0	0
hsa-miR-543	0	1444	3	684	4	525	3	201	1717	4	7	10	4543
hsa-miR-451a	160	323	3109	3996	2792	2201	620	1106	660	2191	203	535	1262
hsa-miR-649	0	0	0	0	0	0	0	0	0	0	0	0	0
hsa-miR-5583-5p	0	0	0	0	0	0	0	0	0	0	0	0	0
hsa-miR-3129-3p	0	1	0	0	0	0	0	0	0	0	10	0	0
hsa-miR-606	0	0	0	0	0	0	0	0	0	0	0	0	0
hsa-miR-618	0	6	19	0	0	24	0	18	0	18	14	0	47
hsa-miR-641	14	45	0	37	35	29	34	5	3	32	24	89	61
hsa-miR-3617-5p	4	2	0	11	4	0	0	0	0	5	0	0	0
hsa-miR-3667-5p	0	0	0	0	0	0	0	0	0	0	0	0	0
hsa-miR-548ao-3p	0	0	0	0	0	0	0	0	0	0	0	0	0
hsa-miR-4432	0	0	0	0	0	0	0	0	0	0	0	0	0
hsa-miR-4662a-3p	0	0	0	0	0	0	0	0	0	0	0	0	0
hsa-miR-3156-5p	0	0	0	0	0	0	0	0	0	0	0	0	0
hsa-miR-4662b	0	0	0	0	0	7	0	0	0	0	0	0	0
hsa-miR-10527-5p	38	29	18	12	16	31	27	0	0	29	38	17	7
hsa-miR-498-3p	0	0	0	0	0	0	0	0	0	0	0	0	0
hsa-miR-518e-3p	0	0	0	0	0	0	0	0	0	0	0	0	0
hsa-miR-320e	0	0	1	1	0	0	0	0	0	0	0	3	1
hsa-miR-651-3p	0	0	0	0	0	0	0	0	0	0	0	0	0
hsa-miR-3173-3p	0	0	0	0	0	0	0	1	0	2	0	0	1
hsa-miR-541-5p	0	11	0	0	0	5	0	0	0	0	0	0	26
hsa-miR-3910	0	0	0	0	0	0	0	0	0	0	0	0	0
hsa-miR-548ba	0	1	0	0	0	0	2	0	0	2	36	0	0
hsa-miR-570-5p	0	0	0	1	0	0	0	0	0	2	11	0	0
hsa-miR-548ag	14	0	0	4	1	0	0	0	0	0	19	12	0
hsa-miR-3974	0	0	0	0	0	0	0	0	0	0	0	0	0
hsa-miR-4735-3p	0	0	0	0	0	0	0	0	0	0	0	0	0
hsa-miR-562	0	0	0	0	0	0	0	0	0	0	0	0	0
hsa-miR-3184-3p	0	0	0	0	0	0	0	0	0	0	0	0	0
hsa-miR-519b-3p	0	0	0	0	0	0	0	0	0	0	0	0	0
hsa-miR-519a-3p	0	0	0	0	0	0	0	0	0	0	0	0	0
hsa-miR-519c-3p	0	0	0	0	0	0	0	0	0	0	0	0	0
hsa-miR-372-3p	0	0	733	0	0	0	0	0	0	0	0	0	0
hsa-miR-520a-3p	0	0	17	0	0	0	0	0	0	0	0	0	0
hsa-miR-520b-3p	0	0	0	0	0	0	0	0	0	0	0	0	0
hsa-miR-520c-3p	0	0	0	0	0	0	0	0	0	0	0	0	0
hsa-miR-520e-3p	0	0	0	0	0	0	0	0	0	0	0	0	0
hsa-miR-520d-3p	0	0	0	0	0	0	0	0	0	0	0	0	0
hsa-miR-148a-5p	3	589	28	1606	2	484	83	292	337	51	2	0	1715
hsa-miR-1277-5p	0	0	0	0	0	0	0	0	0	0	0	0	0
hsa-miR-4517	0	1	0	0	0	0	0	0	0	0	0	0	0
hsa-miR-216b-5p	0	0	0	1	2	0	2	0	0	60	0	0	4
hsa-miR-4506	0	0	0	0	0	0	0	0	0	0	0	0	0
hsa-miR-513b-3p	0	0	0	0	1	0	0	0	0	0	0	0	0
hsa-miR-944	0	0	0	0	0	0	0	0	0	0	0	0	0
hsa-miR-4760-3p	0	0	0	0	0	0	0	0	0	0	0	0	0
hsa-miR-3529-3p	0	1	0	0	0	0	0	0	0	0	0	0	0
hsa-miR-338-5p	37	21	0	20	43	45	41	3	0	34	46	96	7
hsa-miR-362-3p	0	23	13	2	4	7	8	1	0	11	0	18	1
hsa-miR-329-3p	0	73	0	40	0	38	0	1	36	0	0	0	168
hsa-miR-6757-3p	0	0	0	0	0	0	0	0	0	0	0	11	0
hsa-miR-552-3p	0	0	0	11	2	0	0	0	0	0	8	0	2
hsa-miR-376c-3p	0	342	0	313	0	394	2	98	289	3	1	0	1331
hsa-miR-499a-3p	0	0	0	0	0	0	0	0	0	0	0	0	0
hsa-miR-499b-3p	0	0	0	0	0	0	0	0	0	0	0	0	0
hsa-miR-181c-5p	16612	17988	291	11862	17398	13213	12762	122	594	11234	19538	30953	9410
hsa-miR-181a-5p	45324	8153	15205	33173	39950	17985	11295	5977	4315	18702	36542	40014	11248
hsa-miR-181b-5p	4542	987	1414	4794	5002	1489	1358	947	678	2073	3110	2654	2556
hsa-miR-181d-5p	6294	2526	66	3113	4254	1295	3117	70	144	2614	3263	2225	3197
hsa-miR-1255b-2-3p	0	0	0	0	0	0	0	0	0	0	0	0	0
hsa-miR-634	0	0	0	0	0	0	0	0	0	0	0	0	0
hsa-miR-181c-3p	398	464	4	415	549	516	705	5	45	538	1041	988	138
hsa-miR-4482-5p	0	0	0	0	0	0	0	0	0	0	0	0	0
hsa-miR-5195-5p	0	0	0	0	0	0	0	0	0	0	0	0	0
hsa-miR-100-5p	358	1358	9234	2964	1241	3155	1466	399	234	1225	1786	3993	296
hsa-miR-99a-5p	6947	5125	1266	2726	21220	32243	40288	1914	2666	13220	79593	50867	8154
hsa-miR-6813-3p	0	0	0	0	0	0	0	0	0	0	0	0	0
hsa-miR-521	0	0	0	0	0	0	0	0	0	0	0	0	0
hsa-miR-122-3p	0	0	0	0	0	0	0	0	0	0	0	0	0
hsa-miR-548al	0	4	0	2	0	0	16	0	0	13	0	0	0
hsa-miR-4681	0	0	0	0	0	0	0	0	0	0	0	0	0
hsa-miR-4661-5p	0	0	0	4	0	8	0	0	0	0	0	0	0
hsa-miR-3923	0	0	0	0	0	0	0	0	0	0	0	0	0
hsa-miR-4798-3p	0	0	0	0	0	0	0	0	0	0	0	0	0
hsa-miR-3145-5p	0	0	0	0	0	0	0	0	0	0	0	0	0
hsa-miR-4636	0	0	0	0	0	0	0	0	0	0	0	0	0
hsa-miR-5684	0	0	1	0	0	0	0	0	0	0	0	0	0
hsa-miR-4714-5p	0	0	0	0	0	0	0	0	0	0	0	0	0
hsa-miR-3664-5p	0	0	0	0	0	0	0	0	0	0	0	0	0
hsa-miR-4724-5p	0	0	0	0	0	0	0	0	0	0	0	0	0
hsa-miR-1243	0	5	0	10	2	13	0	0	0	6	8	0	1
hsa-miR-193b-3p	0	31	22	44	1	6	4	140	22	22	0	2	44
hsa-miR-193a-3p	0	0	0	0	3	0	0	0	0	0	0	0	0
hsa-miR-452-5p	21	5	1	14	55	1604	9	5	52	17	21	11	5
hsa-miR-5197-3p	0	0	0	0	0	0	0	0	0	0	0	0	0
hsa-miR-483-5p	0	9	0	386	0	21	0	4	0	0	0	0	0
hsa-miR-4499	0	0	0	0	0	0	0	0	0	0	0	0	0
hsa-miR-3925-5p	0	0	0	0	0	0	0	0	0	0	0	0	0
hsa-miR-6856-5p	0	0	0	0	0	0	0	0	0	0	0	0	0
hsa-miR-3916	0	0	0	0	0	0	0	0	0	0	0	0	0
hsa-miR-576-3p	5	31	0	48	24	46	36	4	0	36	52	24	28
hsa-miR-3942-5p	0	0	0	4	0	0	0	0	0	0	0	0	0
hsa-miR-6838-5p	0	0	0	0	0	0	0	0	0	0	0	0	0
hsa-miR-646	0	0	0	0	0	0	0	0	0	0	0	0	0
hsa-miR-1179	269	16310	16	1318	3531	4064	2522	2401	250	10154	2230	3533	1804
hsa-miR-6779-3p	0	0	0	0	0	0	0	0	0	0	0	0	0
hsa-miR-129-2-3p	1524	1	0	10	500	2492	5	2	0	260	326	2	45
hsa-miR-129-1-3p	17	2	0	43	29	49	1	2	0	3	0	10	2
hsa-miR-6819-3p	0	0	0	0	0	0	0	2	0	0	0	0	0
hsa-miR-596	0	0	0	0	0	0	0	0	0	0	0	0	0
hsa-miR-4670-5p	0	0	0	0	0	0	0	0	0	0	0	0	0
hsa-miR-6854-5p	0	0	0	0	0	0	0	0	0	0	0	0	0
hsa-miR-22-3p	5619	13957	3005	14167	9001	11424	8696	5314	8588	18701	8965	6885	11797
hsa-miR-208b-5p	0	0	0	0	0	4	0	0	0	0	0	0	0
hsa-miR-3914	0	0	0	0	0	0	0	0	0	0	0	0	0
hsa-miR-6888-5p	0	0	0	0	0	0	0	0	0	0	0	0	0
hsa-miR-28-5p	461	1680	1053	716	1414	1625	453	94	13	1190	1019	487	206
hsa-miR-708-5p	914	201	112	437	1580	825	1106	34	196	3581	2827	1217	185
hsa-miR-940	10	18	0	2	4	36	6	2	0	7	6	15	13
hsa-miR-4747-3p	0	0	0	0	0	0	0	0	0	0	0	0	0
hsa-miR-3142	0	0	0	0	0	0	0	0	0	0	0	0	0
hsa-miR-9500	0	0	0	0	0	0	0	0	0	0	0	0	0
hsa-miR-7845-5p	0	0	0	0	0	0	0	0	0	0	0	0	2
hsa-miR-4739	0	0	0	0	0	0	0	0	0	0	0	0	0
hsa-miR-3158-3p	0	12	34	25	2	6	2	0	37	6	0	20	3
hsa-miR-6743-5p	0	0	0	0	0	0	0	0	0	0	0	0	0
hsa-miR-6085	0	0	0	0	0	0	0	0	0	0	0	0	0
hsa-miR-4716-3p	0	0	0	0	0	0	0	0	0	0	12	0	0
hsa-miR-4678	0	0	0	0	0	0	0	0	0	0	0	0	0
hsa-miR-4464	0	0	0	0	0	0	0	0	0	0	0	0	0
hsa-miR-1244	0	0	0	0	0	0	0	0	0	0	0	0	0
hsa-miR-5588-3p	0	0	0	0	0	0	0	0	0	0	0	0	0
hsa-miR-6838-3p	0	0	0	0	0	0	0	0	0	0	0	0	0
hsa-miR-1245a	0	0	0	0	0	0	0	0	0	0	0	0	0
hsa-miR-371b-3p	0	0	0	0	0	0	0	0	0	0	0	0	0
hsa-miR-371a-3p	0	0	56	0	0	0	0	0	0	0	0	0	0
hsa-miR-519e-3p	0	0	0	0	0	0	0	0	0	0	0	0	0
hsa-miR-512-3p	0	0	0	0	0	0	0	0	0	0	0	0	0
hsa-miR-520f-3p	0	0	0	0	0	0	2	0	0	0	0	0	0
hsa-miR-648	0	0	0	0	0	0	0	0	0	0	0	0	0
hsa-miR-148b-5p	36	275	22	445	156	249	117	59	90	276	231	332	492
hsa-miR-4715-5p	0	0	0	0	0	0	0	0	0	0	0	0	0
hsa-miR-5590-3p	0	0	0	0	0	0	0	0	0	0	0	0	0
hsa-miR-369-3p	1	2840	27	941	12	838	3	252	1433	6	15	11	1555
hsa-miR-5692b	0	0	0	0	0	0	0	0	0	0	0	0	0
hsa-miR-5692c	0	0	0	0	0	0	0	0	0	0	0	0	0
hsa-miR-7705	0	3	0	1	1	0	2	0	2	1	7	0	0
hsa-miR-1295b-3p	0	0	0	0	0	0	0	0	0	0	0	0	0
hsa-miR-410-3p	1	2772	39	1157	10	2835	2	165	2147	2	30	2	2483
hsa-miR-656-3p	0	85	0	35	1	52	0	36	310	0	0	0	240
hsa-miR-34c-3p	0	0	18	22	0	0	3	0	0	0	0	0	2
hsa-miR-5094	0	1	0	2	0	0	0	0	0	0	6	0	0
hsa-miR-154-3p	0	73	0	45	0	69	0	2	122	0	0	0	314
hsa-miR-487a-3p	0	241	27	259	2	236	1	58	379	6	0	0	776
hsa-miR-96-3p	0	6	0	3	0	0	0	0	0	0	0	0	0
hsa-miR-382-3p	0	317	0	243	0	564	1	105	178	0	0	0	638
hsa-miR-5092	0	0	0	0	0	0	0	0	0	0	0	4	0
hsa-miR-4733-5p	0	0	0	2	0	0	0	0	0	0	0	0	0
hsa-miR-500b-5p	0	4	0	0	0	0	1	0	0	0	0	0	0
hsa-miR-362-5p	706	119	0	19	165	53	54	2	0	707	843	7	6
hsa-miR-501-5p	116	50	0	1	22	12	11	0	0	61	45	9	1
hsa-miR-5188	0	0	0	0	0	0	0	0	0	0	0	0	0
hsa-miR-487b-3p	0	3673	49	2383	19	3283	12	492	3677	25	2	4	7544
hsa-miR-3200-5p	18	24	0	0	14	25	17	0	0	32	50	33	20
hsa-miR-425-5p	263	1040	110	523	371	514	320	177	516	748	448	838	922
hsa-miR-4712-3p	0	0	0	0	0	3	0	0	0	0	0	0	0
hsa-miR-501-3p	2597	779	864	140	506	196	668	57	23	855	1462	1177	18
hsa-miR-502-3p	156	89	5	18	36	17	61	0	20	119	74	45	2
hsa-miR-1246	0	2	74	22	5	2	7	9	49	8	9	4	3
hsa-miR-652-3p	983	114	59	139	142	125	178	18	49	298	342	158	66
hsa-miR-889-5p	0	8	0	0	0	0	1	0	23	0	0	0	17
hsa-miR-4495	0	0	0	0	0	0	0	0	0	0	0	0	0
hsa-miR-3668	0	0	0	0	0	0	0	0	0	0	0	0	0
hsa-miR-4657	0	0	0	0	0	0	0	0	0	0	0	0	0
hsa-miR-4491	0	0	0	0	0	0	0	0	0	0	0	0	0
hsa-miR-511-3p	0	0	0	1	2	0	0	0	0	0	0	0	1
hsa-miR-4781-3p	12	7	0	1	3	11	2	0	0	3	0	0	4
hsa-miR-4307	0	0	0	0	0	0	0	0	0	0	0	0	0
hsa-miR-10399-5p	23	4	0	16	0	3	0	0	0	0	0	0	1
hsa-miR-3938	17	5	0	40	6	33	104	0	0	13	26	2	10
hsa-miR-4778-5p	0	0	0	0	0	0	0	0	0	0	0	0	0
hsa-miR-363-3p	8	25	218	92	31	15	18	16	33	12	17	79	6
hsa-miR-367-3p	0	0	0	0	0	0	0	0	0	0	0	0	0
hsa-miR-4699-3p	0	0	0	0	0	0	0	0	0	0	0	0	0
hsa-miR-5002-5p	0	2	0	0	0	0	0	0	0	0	0	0	0
hsa-miR-3613-3p	0	2	0	8	2	0	1	3	13	5	0	2	22
hsa-miR-3973	0	0	0	0	0	0	0	0	0	0	0	0	0
hsa-miR-520h	0	0	0	0	0	0	0	0	0	0	0	0	0
hsa-miR-520g-3p	0	0	0	0	0	0	0	0	0	0	0	0	0
hsa-miR-4709-5p	3	0	0	0	0	10	0	0	0	0	0	0	0
hsa-miR-4761-5p	0	0	0	0	0	0	0	0	0	0	0	0	0
hsa-miR-216b-3p	0	0	0	0	0	0	0	0	0	0	0	0	0
hsa-miR-3681-3p	0	0	0	0	0	0	0	0	0	0	0	0	0
hsa-miR-4717-3p	0	5	0	0	0	0	0	0	0	2	0	0	0
hsa-miR-6865-3p	0	0	0	0	1	0	5	0	0	3	1	0	1
hsa-miR-6760-3p	0	0	0	0	0	0	0	0	0	0	0	0	0
hsa-miR-6500-3p	7	0	0	0	1	1	0	0	0	3	0	0	1
hsa-miR-499b-5p	0	0	0	0	0	0	0	0	0	0	0	0	2
hsa-miR-6847-5p	0	2	0	1	0	6	0	0	0	3	0	0	3
hsa-miR-10b-3p	0	0	0	1	0	0	0	2	0	0	0	0	0
hsa-miR-383-3p	0	34	0	0	4	40	1	0	0	1	25	5	4
hsa-miR-214-3p	54	56	60	6	117	64	40	6	14	89	47	55	48
hsa-miR-5685	0	0	0	0	0	0	0	0	0	0	0	0	0
hsa-miR-4433a-3p	0	0	0	0	0	0	0	0	0	0	0	0	0
hsa-miR-6715b-5p	0	0	0	0	0	0	0	0	0	0	0	0	0
hsa-miR-4514	0	0	0	0	0	0	0	0	0	0	0	0	0
hsa-miR-3937	0	0	0	0	0	0	0	0	0	0	0	0	0
hsa-miR-4441	0	0	0	0	0	0	0	0	0	0	0	0	0
hsa-miR-3918	0	0	0	0	0	0	0	0	0	0	0	0	0
hsa-miR-9900	0	0	0	0	0	0	0	0	0	0	0	0	0
hsa-miR-125a-3p	209	190	44	165	194	130	159	39	73	224	215	178	225
hsa-miR-936	0	0	0	0	0	0	0	0	0	0	0	0	0
hsa-miR-199a-3p	653	633	1879	314	2037	339	1314	237	1308	1100	971	2476	477
hsa-miR-622	0	0	0	0	0	0	0	0	0	0	0	0	0
hsa-miR-1-5p	0	0	0	0	0	0	0	0	0	0	0	0	0
hsa-miR-4793-5p	0	0	0	0	0	0	0	0	0	0	0	0	0
hsa-miR-6785-3p	0	0	0	0	0	0	0	0	0	0	0	0	0
hsa-miR-4317	0	0	0	0	0	0	0	0	0	0	0	0	0
hsa-miR-1250-3p	0	0	0	0	0	0	0	0	0	0	0	0	0
hsa-miR-3691-3p	0	0	0	0	0	0	3	0	0	0	0	0	0
hsa-miR-181a-2-3p	413	157	68	722	601	709	344	105	208	417	904	840	200
hsa-miR-6849-3p	0	0	0	0	0	0	0	0	0	0	0	0	0
hsa-miR-4738-5p	0	0	0	0	0	0	0	0	0	0	0	0	0
hsa-miR-665	0	19	0	20	0	9	0	12	11	0	0	0	19
hsa-miR-4645-5p	0	1	0	2	2	0	0	0	0	0	0	1	2
hsa-miR-6837-5p	0	0	0	0	0	0	0	0	0	0	0	0	0
hsa-miR-181a-3p	21	9	25	24	32	20	6	11	0	16	6	24	8
hsa-miR-4726-3p	0	0	0	0	3	0	0	0	0	0	0	0	0
hsa-miR-4286	732	148	60	21	80	187	54	5	54	175	169	122	39
hsa-miR-6840-5p	0	2	0	1	1	0	0	0	0	2	0	0	0
hsa-miR-6795-3p	0	0	0	0	1	0	0	0	0	0	0	0	0
hsa-miR-6801-3p	0	0	0	0	0	0	0	0	0	0	0	0	0
hsa-miR-7108-3p	0	0	0	0	0	0	0	0	0	0	0	0	0
hsa-miR-1247-5p	0	0	90	0	0	0	2	0	0	0	0	3	0
hsa-miR-454-5p	22	114	15	29	68	50	75	13	0	86	29	141	41
hsa-miR-4655-3p	0	0	0	0	0	0	0	0	0	0	0	0	0
hsa-miR-4780	0	0	0	0	0	0	0	0	0	0	0	0	0
hsa-miR-6832-3p	0	0	0	0	0	0	0	0	0	0	0	4	3
hsa-miR-4671-5p	0	2	0	0	0	14	0	0	0	2	0	0	0
hsa-miR-4485-5p	30	0	0	2	0	0	0	0	0	0	0	0	0
hsa-miR-6827-3p	0	0	0	0	0	0	0	0	0	0	4	0	0
hsa-miR-1973	0	0	0	0	0	0	0	0	0	1	0	0	0
hsa-miR-132-5p	1211	320	1	1638	2593	1466	59	8	2133	206	243	1163	2273
hsa-miR-660-3p	23	5	0	5	3	5	10	1	0	16	0	0	2
hsa-miR-10401-3p	54	9	0	6	10	14	1	0	20	25	28	4	1
hsa-miR-3140-5p	0	0	0	0	0	0	0	0	0	0	0	0	0
hsa-miR-544b	0	0	0	0	0	0	0	0	0	1	0	0	0
hsa-miR-4722-3p	0	0	0	0	0	0	0	0	0	0	0	0	0
hsa-miR-3690	0	1	0	2	2	10	2	0	0	4	0	9	0
hsa-miR-8073	0	0	0	0	0	0	0	0	0	0	0	0	0
hsa-miR-221-5p	0	3	30	4	5	0	2	0	0	5	1	1	0
hsa-miR-6742-3p	0	1	0	0	0	0	0	0	0	0	0	0	0
hsa-miR-4421	0	1	0	0	2	0	0	0	0	0	0	6	1
hsa-miR-3667-3p	0	0	0	0	0	0	0	0	0	0	0	0	0
hsa-miR-1248	0	4	0	0	0	0	0	5	0	0	0	0	0
hsa-miR-6841-3p	0	0	0	0	0	0	0	0	0	0	0	0	0
hsa-miR-1915-5p	0	0	0	0	2	0	0	0	0	3	0	0	0
hsa-miR-212-5p	2045	786	66	2312	3979	2749	148	26	2216	338	482	1771	4428
hsa-miR-1249-3p	33	4	17	5	2	11	4	0	0	6	19	0	2
hsa-miR-5091	0	0	0	0	0	0	0	0	0	0	0	0	0
hsa-miR-105-3p	0	0	0	0	0	30	1	0	0	0	0	0	0
hsa-miR-6075	0	0	0	0	0	0	0	0	0	0	0	0	0
hsa-miR-7112-5p	0	0	0	0	0	0	0	0	0	0	0	0	0
hsa-miR-6777-5p	0	0	0	0	10	0	4	0	0	3	0	0	1
hsa-miR-137-5p	189	9	0	2	31	6	13	1	0	63	27	24	0
hsa-miR-125b-1-3p	74	442	43	190	242	421	453	25	185	728	354	601	203
hsa-miR-1250-5p	85	35	0	32	19	40	1	0	0	14	26	5	26
hsa-miR-1306-3p	27	3	0	1	2	1	9	2	0	11	0	1	0
hsa-miR-5707	0	0	0	0	0	0	0	0	0	0	0	0	0
hsa-miR-4509	0	0	0	0	0	0	0	0	0	0	0	0	0
hsa-miR-190b-3p	0	0	0	0	0	0	0	0	0	0	0	0	0
hsa-miR-616-5p	13	3	0	6	2	0	4	0	0	4	11	18	3
hsa-miR-371b-5p	0	0	0	0	0	0	0	0	0	0	0	0	0
hsa-miR-373-5p	0	0	0	0	0	0	0	0	0	0	0	0	0
hsa-miR-371a-5p	0	0	1130	0	0	0	0	0	0	0	0	0	0
hsa-miR-4264	0	0	0	0	0	0	0	0	0	0	0	0	0
hsa-miR-6758-3p	0	1	0	0	0	0	1	0	0	0	0	0	1
hsa-miR-5695	0	0	0	0	0	0	1	0	0	8	0	5	0
hsa-miR-766-3p	49	20	1	5	8	0	0	5	2	10	7	0	1
hsa-miR-3925-3p	0	0	0	0	0	0	0	0	0	0	0	0	0
hsa-miR-136-5p	0	586	11	343	1	338	0	63	441	2	2	0	943
hsa-miR-6814-3p	0	0	0	1	0	0	0	0	0	2	0	0	0
hsa-miR-1307-3p	6743	926	69	636	986	1355	466	126	328	1086	1967	449	348
hsa-miR-4638-5p	4	1	0	0	0	0	0	0	0	1	0	0	0
hsa-miR-1251-5p	23	54	11	16	60	86	69	0	47	85	102	135	109
hsa-miR-130b-5p	0	133	113	46	64	41	53	32	65	88	91	136	30
hsa-miR-5187-3p	0	0	0	0	0	0	0	0	0	0	0	0	0
hsa-miR-3660	0	0	0	0	0	0	0	0	0	0	0	0	0
hsa-miR-6751-3p	0	0	0	0	0	0	3	0	0	0	0	0	0
hsa-miR-3920	0	0	0	0	0	0	0	0	0	0	0	0	0
hsa-miR-29a-5p	12	24	0	19	20	21	7	8	31	32	56	37	15
hsa-miR-17-3p	22	8	0	31	29	24	25	2	0	2	8	53	16
hsa-miR-20a-3p	0	0	0	7	0	0	4	0	0	0	0	5	1
hsa-miR-18a-3p	48	16	11	14	10	8	9	6	0	1	22	20	22
hsa-miR-93-3p	0	14	1	25	23	35	24	8	36	31	14	41	22
hsa-miR-6128	0	0	0	0	0	0	0	0	0	0	0	0	0
hsa-miR-378i	185	298	19	9	179	175	121	164	92	233	359	193	4
hsa-miR-422a	1	8	0	1	0	1	3	2	0	3	2	2	0
hsa-miR-378f	1	24	0	0	2	7	8	8	0	10	0	4	0
hsa-miR-378b	0	1	0	0	2	0	0	0	0	0	0	0	0
hsa-miR-378d	24	79	3	4	30	34	18	68	1	37	34	60	1
hsa-miR-378c	67	41	0	1	23	29	13	26	0	20	43	29	1
hsa-miR-378a-3p	4273	9907	968	517	3593	3879	2447	5306	263	4724	5697	4943	306
hsa-miR-378e	1	7	1	1	8	3	5	2	2	8	0	7	1
hsa-miR-378h	1	0	0	0	4	0	0	19	0	7	0	2	0
hsa-miR-378j	0	0	0	0	0	0	0	0	0	0	0	0	0
hsa-miR-6868-5p	0	0	0	0	0	0	0	0	0	0	0	0	0
hsa-miR-4799-3p	0	0	0	0	0	0	0	0	0	0	0	0	0
hsa-miR-5588-5p	0	0	0	0	0	9	0	0	0	1	0	0	2
hsa-miR-3176	0	1	0	0	1	1	0	0	0	0	0	0	2
hsa-miR-664a-5p	751	170	18	238	283	327	404	115	290	759	362	213	92
hsa-miR-4646-5p	0	0	0	0	0	0	0	0	0	0	0	0	4
hsa-miR-6506-5p	0	0	0	0	0	0	0	0	0	0	0	0	0
hsa-miR-6860	0	0	0	1	1	0	0	0	0	1	0	0	0
hsa-miR-378g	15	15	0	1	11	7	25	6	0	39	35	2	0
hsa-miR-4667-5p	15	0	0	4	0	7	2	2	0	0	0	0	0
hsa-miR-637	0	0	0	0	0	0	0	0	0	0	0	0	0
hsa-miR-6861-5p	0	0	0	0	0	0	0	0	0	0	0	0	0
hsa-miR-20b-3p	0	0	0	4	0	0	0	0	0	0	0	0	0
hsa-miR-6773-3p	0	0	0	0	0	0	0	0	0	0	0	0	0
hsa-miR-367-5p	0	0	0	0	0	0	0	0	0	0	0	0	0
hsa-miR-302a-5p	0	0	0	0	0	0	0	0	0	0	0	0	0
hsa-miR-600	0	0	0	0	0	0	0	0	0	0	0	0	0
hsa-miR-412-3p	0	0	0	2	0	0	0	0	0	0	0	0	0
hsa-miR-635	0	0	0	0	0	0	0	0	0	0	0	0	0
hsa-miR-6774-5p	0	0	0	0	0	0	0	0	0	0	0	0	0
hsa-miR-643	0	1	0	0	1	0	0	0	0	0	0	0	3
hsa-miR-302b-5p	0	0	0	0	0	0	0	0	0	0	0	0	0
hsa-miR-302d-5p	0	0	0	0	0	0	0	0	0	0	0	0	0
hsa-miR-3124-3p	0	0	0	0	0	0	0	0	0	0	0	0	0
hsa-miR-5681a	0	0	0	0	0	0	0	0	0	0	0	0	0
hsa-miR-6730-5p	0	0	0	0	0	0	0	0	0	0	0	0	0
hsa-miR-4680-5p	0	0	0	0	0	0	0	0	0	0	0	0	0
hsa-miR-3185	0	0	0	0	0	0	0	0	0	0	0	0	0
hsa-miR-10522-5p	0	0	0	0	0	0	0	0	0	0	0	0	0
hsa-miR-4699-5p	0	0	0	0	0	0	0	0	0	0	0	0	0
hsa-miR-1252-5p	0	1	0	0	1	0	0	0	0	0	0	0	0
hsa-miR-605-3p	0	0	0	0	0	0	0	0	0	0	0	0	0
hsa-miR-4493	0	0	0	0	0	0	0	0	0	0	0	0	0
hsa-miR-7515	0	0	0	0	0	0	0	0	0	0	0	0	0
hsa-miR-3179	0	0	0	0	0	0	0	3	0	2	0	0	0
hsa-miR-548ao-5p	0	0	0	0	0	0	0	0	0	0	0	0	0
hsa-miR-548ax	0	0	0	1	2	0	0	0	0	4	0	6	0
hsa-miR-4795-5p	0	0	0	0	0	0	0	0	0	0	0	0	0
hsa-miR-10393-5p	0	0	0	0	0	0	0	0	0	0	0	0	0
hsa-miR-219b-3p	0	3	0	0	0	0	0	0	0	0	0	0	1
hsa-miR-219a-2-3p	0	0	0	0	0	0	2	0	0	1	0	0	0
hsa-miR-642a-3p	0	0	0	6	0	0	0	0	0	0	0	0	0
hsa-miR-642b-3p	0	0	0	0	0	0	0	0	0	0	0	0	0
hsa-miR-3117-5p	0	0	0	0	0	0	0	0	0	0	0	0	0
hsa-miR-4645-3p	11	2	0	2	0	0	3	2	0	2	0	0	0
hsa-miR-3913-3p	0	0	0	0	0	0	1	0	0	0	0	0	0
hsa-miR-591	0	0	0	0	0	0	0	0	0	0	0	0	0
hsa-miR-4725-5p	0	0	0	0	0	0	0	0	0	0	0	0	0
hsa-miR-504-5p	5409	2201	6	10	458	1231	2514	11	2	7020	706	1212	26
hsa-miR-631	0	0	0	0	0	0	0	0	0	0	0	0	0
hsa-miR-6855-3p	0	3	0	2	0	2	0	0	0	2	0	0	0
hsa-miR-4513	0	0	0	0	0	0	0	0	0	0	0	0	0
hsa-miR-617	0	0	0	0	0	0	0	0	0	0	0	0	0
hsa-miR-1253	0	0	0	0	2	0	0	0	0	0	0	0	1
hsa-miR-6088	0	0	0	0	0	0	0	0	0	0	0	0	0
hsa-miR-4708-5p	0	0	0	0	0	0	0	0	0	0	0	0	0
hsa-miR-5186	0	0	0	0	0	0	0	0	0	0	0	0	0
hsa-miR-4468	0	0	0	0	0	0	0	0	0	0	0	0	1
hsa-miR-3670	0	0	0	0	0	0	0	0	0	0	0	0	0
hsa-miR-3160-3p	0	3	0	1	0	2	2	0	0	0	0	0	0
hsa-miR-4487	0	0	0	0	0	0	0	0	0	0	0	0	0
hsa-miR-27b-5p	18	80	14	141	104	292	59	17	31	130	113	160	130
hsa-miR-4751	0	0	0	0	0	0	0	0	0	0	0	0	0
hsa-miR-1185-5p	0	48	0	10	0	48	0	2	27	0	0	0	59
hsa-miR-6884-5p	0	0	0	1	0	0	1	0	0	0	0	0	0
hsa-miR-485-5p	0	371	0	360	4	503	0	147	542	1	0	0	510
hsa-miR-3188	0	3	11	0	0	9	4	1	0	0	0	0	16
hsa-miR-4458	0	0	0	0	0	0	0	0	0	0	0	0	0
hsa-let-7d-5p	13855	43001	3554	14526	22992	4079	30286	1338	3920	29032	20292	16412	6809
hsa-miR-202-3p	0	0	0	0	0	0	0	0	0	0	0	0	0
hsa-miR-655-5p	0	5	0	0	0	10	0	0	0	0	0	0	4
hsa-miR-377-5p	0	84	0	55	0	102	0	32	44	0	0	0	127
hsa-miR-4785	0	0	0	0	0	0	0	0	0	0	0	0	1
hsa-miR-924	0	0	0	0	0	0	0	0	0	0	0	0	0
hsa-miR-4424	0	0	0	0	0	0	0	0	0	0	0	0	0
hsa-miR-219a-1-3p	0	5	0	4	0	0	5	1	0	6	0	0	5
hsa-miR-3145-3p	0	0	0	0	0	0	0	0	0	0	0	0	0
hsa-miR-383-5p	1	6528	70	271	1857	8360	4438	24	2	316	7722	2309	120
hsa-miR-369-5p	0	368	27	270	0	540	5	52	429	2	3	1	597
hsa-miR-3171	0	0	0	0	0	0	0	0	0	0	0	0	0
hsa-miR-219b-5p	0	0	0	0	0	0	0	0	0	0	0	0	0
hsa-miR-4445-5p	0	0	0	0	0	0	0	0	0	0	9	0	0
hsa-miR-1468-3p	0	0	0	0	0	0	0	4	0	0	0	0	0
hsa-miR-4708-3p	0	0	0	0	0	0	0	0	0	0	0	0	0
hsa-miR-8064	0	0	0	0	0	0	0	0	0	0	0	0	0
hsa-miR-298	0	0	0	0	0	0	0	0	0	0	0	0	0
hsa-miR-4771	0	0	0	0	0	0	0	0	0	0	0	0	0
hsa-miR-2467-3p	0	0	0	0	0	0	0	0	0	0	0	0	0
hsa-miR-107	3760	2506	146	2662	2555	3778	1581	494	473	3651	3322	1488	1483
hsa-miR-103a-3p	55571	48289	2625	62043	46606	66579	28512	7219	10394	47330	49835	38598	46251
hsa-miR-6132	0	0	0	0	0	0	0	0	0	0	0	0	0
hsa-miR-3665	0	0	0	0	0	0	0	0	0	0	0	0	0
hsa-miR-6499-3p	0	0	0	0	0	0	0	0	0	0	0	0	0
hsa-miR-5689	0	0	0	0	0	0	0	0	0	0	0	0	0
hsa-miR-6076	0	0	0	0	0	0	0	0	0	0	0	0	0
hsa-miR-4480	0	0	0	0	0	0	0	0	0	0	0	0	0
hsa-miR-4755-3p	0	0	0	0	0	0	0	0	0	0	0	0	0
hsa-miR-4313	0	0	0	0	0	0	0	0	0	0	0	0	0
hsa-miR-210-5p	31	9	14	5	14	36	4	13	4	3	16	13	2
hsa-miR-4707-3p	0	0	0	0	0	0	5	0	0	0	0	0	0
hsa-miR-3648	0	0	0	0	0	0	0	0	0	0	0	0	0
hsa-miR-6743-3p	0	3	0	0	0	0	0	0	0	0	0	0	1
hsa-miR-6811-3p	0	0	0	0	0	0	0	0	0	0	0	0	0
hsa-miR-5581-5p	0	0	0	0	0	0	0	0	0	0	0	0	0
hsa-miR-381-5p	0	9	0	2	0	5	0	0	0	0	0	0	2
hsa-miR-2277-5p	38	6	16	2	4	0	8	5	0	16	0	15	5
hsa-miR-4706	0	0	0	0	0	8	0	0	0	2	0	0	0
hsa-miR-4746-3p	0	0	0	0	0	0	0	0	0	0	0	0	0
hsa-miR-6853-5p	0	0	0	0	0	0	0	0	0	0	0	0	0
hsa-miR-548v	0	0	0	0	2	0	0	0	0	0	0	0	0
hsa-miR-222-3p	37	38	700	65	125	57	74	23	72	74	197	188	33
hsa-miR-221-3p	568	540	3564	669	1449	425	613	183	318	996	664	581	224
hsa-miR-549a-5p	0	0	0	0	0	0	0	0	0	0	0	0	0
hsa-miR-7106-3p	0	0	0	0	0	0	0	0	0	0	0	0	0
hsa-miR-423-3p	7664	2202	788	1985	2479	1922	4583	742	1236	4180	5114	6119	1724
hsa-miR-6502-5p	0	3	0	0	0	0	0	0	0	0	0	0	0
hsa-miR-3194-3p	0	0	0	0	0	0	0	0	0	0	0	0	0
hsa-miR-4663	0	0	0	0	0	0	0	0	0	0	0	0	0
hsa-miR-133a-5p	0	4	0	0	0	8	0	0	0	3	0	0	1
hsa-miR-138-5p	0	3	35	1	3	468	1	2	0	0	3	0	1
hsa-miR-1537-5p	0	0	0	0	0	0	0	0	0	0	0	0	0
hsa-miR-4718	0	0	0	0	0	0	0	0	0	0	0	0	0
hsa-miR-626	0	0	0	0	0	0	0	0	0	0	0	0	0
hsa-miR-6876-3p	0	0	0	0	0	0	0	0	0	0	0	0	2
hsa-miR-2115-5p	0	1	0	0	0	0	0	0	0	0	0	0	0
hsa-miR-103a-2-5p	0	1	0	1	0	1	2	0	0	3	13	15	2
hsa-miR-3140-3p	0	0	0	0	0	0	0	0	0	0	12	0	1
hsa-miR-4261	0	0	0	0	0	0	0	0	0	0	0	0	0
hsa-miR-5093	0	0	0	0	0	0	0	0	0	0	0	0	0
hsa-miR-6828-5p	0	0	0	0	0	0	0	0	0	0	0	0	0
hsa-miR-671-5p	591	174	37	345	253	369	161	92	195	530	290	157	255
hsa-miR-613	0	0	0	0	0	0	0	0	0	0	0	0	0
hsa-miR-492	0	0	0	0	0	0	0	0	0	0	0	0	0
hsa-miR-659-5p	14	3	0	4	4	21	10	2	0	3	4	0	2
hsa-miR-4740-5p	0	0	0	0	0	0	0	0	0	0	0	0	0
hsa-miR-4515	0	3	0	0	1	0	0	0	0	0	0	0	0
hsa-miR-4434	0	0	0	0	0	0	0	0	0	0	0	0	0
hsa-miR-5703	0	0	0	0	0	0	0	0	0	0	0	0	0
hsa-miR-5192	0	0	0	0	0	0	0	0	0	0	0	0	0
hsa-miR-6081	0	0	0	0	0	0	0	0	0	0	0	0	0
hsa-miR-4633-3p	0	0	0	0	0	0	0	0	0	0	0	0	0
hsa-miR-6500-5p	0	1	0	0	0	0	0	0	0	0	0	0	0
hsa-miR-766-5p	0	3	18	4	4	0	0	0	0	2	0	0	0
hsa-miR-7154-3p	0	0	0	0	0	0	0	0	0	0	0	0	0
hsa-miR-11181-3p	0	0	0	0	0	0	0	0	0	0	0	0	0
hsa-miR-6894-5p	0	0	0	0	2	1	3	0	0	0	7	0	0
hsa-miR-650	0	0	2	0	0	0	0	0	0	0	0	0	0
hsa-miR-3612	0	2	0	0	0	0	0	0	0	0	0	0	0
hsa-miR-6797-5p	0	0	0	0	0	0	0	0	0	0	0	0	0
hsa-miR-1249-5p	0	0	0	0	0	0	0	0	0	0	0	0	0
hsa-miR-6851-5p	0	0	0	2	0	0	0	0	0	4	0	0	0
hsa-miR-5191	0	0	0	0	0	0	0	0	0	0	0	0	0
hsa-miR-1255a	0	5	14	3	7	8	2	5	0	3	0	0	2
hsa-miR-3167	0	0	0	0	0	7	0	0	0	0	0	0	0
hsa-miR-31-5p	0	522	78	1119	9	5	21	13	0	1	6	35	12
hsa-miR-593-5p	0	0	0	0	0	0	0	0	0	0	0	0	0
hsa-miR-564	0	0	0	0	0	0	0	0	0	0	0	0	0
hsa-miR-885-3p	1576	254	1	39	274	142	60	385	57	440	443	176	48
hsa-miR-4763-3p	0	0	0	0	0	0	0	0	0	0	0	0	0
hsa-miR-4736	0	0	0	0	0	0	0	0	0	0	0	0	0
hsa-miR-34c-5p	14	5	13	362	30	27	42	5	0	11	0	48	6
hsa-miR-449b-5p	0	0	0	2	1	0	0	0	0	0	0	0	6
hsa-miR-3622b-5p	0	0	0	0	0	0	0	0	0	0	0	0	0
hsa-miR-1256	0	0	0	0	0	0	0	0	0	0	13	0	0
hsa-miR-4529-5p	0	0	0	0	0	0	0	0	0	0	0	0	0
hsa-miR-6775-3p	0	0	0	0	0	0	0	0	0	0	0	0	0
hsa-miR-4757-5p	0	0	0	0	0	0	0	0	0	0	0	0	0
hsa-miR-6735-3p	19	0	0	0	0	0	0	0	0	3	0	0	1
hsa-miR-6717-5p	0	0	0	0	0	0	0	0	0	0	0	0	0
hsa-miR-6722-5p	0	0	0	0	0	0	0	0	0	0	0	0	0
hsa-miR-25-5p	70	22	41	58	23	63	17	16	15	46	56	87	48
hsa-miR-663a	0	0	0	0	0	0	0	0	0	0	0	0	0
hsa-miR-6822-3p	0	0	0	0	0	0	0	0	0	0	0	0	0
hsa-miR-604	0	0	0	0	0	0	0	0	0	0	0	0	0
hsa-miR-4430	0	0	0	1	0	0	0	0	0	0	0	0	0
hsa-miR-4505	0	0	0	0	0	0	0	0	0	0	0	0	0
hsa-miR-7974	0	1	0	0	1	0	2	0	0	3	0	0	2
hsa-miR-4668-5p	0	2	10	0	2	0	4	0	0	4	0	6	1
hsa-miR-4747-5p	0	0	0	0	0	0	0	0	0	0	0	0	0
hsa-miR-5196-5p	0	0	0	0	0	0	0	0	0	0	0	0	0
hsa-miR-3649	0	0	0	0	0	0	0	0	0	0	0	0	0
hsa-miR-92b-5p	320	58	22	100	56	74	65	5	56	71	43	57	18
hsa-miR-3199	0	0	0	0	0	0	0	0	0	0	0	0	0
hsa-miR-365b-5p	0	0	0	1	2	0	0	0	0	0	0	0	3
hsa-miR-365a-5p	0	0	0	0	0	0	4	3	0	5	0	0	1
hsa-miR-6878-5p	0	0	0	0	0	0	1	0	0	0	0	0	0
hsa-miR-149-3p	32	9	0	0	3	7	16	1	0	32	23	16	0
hsa-miR-6883-5p	0	1	0	0	0	0	0	0	0	0	0	0	0
hsa-miR-638	0	0	0	0	0	0	0	0	0	0	0	0	0
hsa-miR-3945	0	0	0	0	0	0	0	0	0	0	0	0	0
hsa-miR-4253	0	0	0	0	0	0	0	0	0	0	0	0	0
hsa-miR-4726-5p	12	3	0	0	4	6	7	1	0	7	16	0	1
hsa-miR-296-5p	22	8	0	58	4	54	17	11	54	19	10	0	14
hsa-miR-6877-5p	28	2	0	6	4	0	3	0	0	3	13	0	2
hsa-miR-5001-5p	0	0	0	0	0	0	0	0	0	0	0	0	5
hsa-miR-27a-5p	0	5	29	21	6	20	5	1	0	6	0	0	14
hsa-miR-3144-5p	0	0	0	0	0	0	0	0	0	0	0	0	0
hsa-miR-4652-5p	0	0	0	0	0	0	0	0	0	0	0	0	0
hsa-miR-185-3p	11	10	0	11	10	4	4	2	0	12	29	2	0
hsa-miR-625-5p	30	33	44	64	58	7	59	16	25	164	80	69	17
hsa-miR-5010-5p	17	5	0	3	2	1	2	3	0	12	11	5	2
hsa-miR-4697-5p	0	0	0	0	0	0	0	0	0	0	0	0	0
hsa-miR-4488	0	0	0	0	0	0	2	0	0	0	0	0	0
hsa-miR-6885-5p	0	0	0	0	0	0	0	0	0	0	0	0	0
hsa-miR-6835-5p	0	0	0	0	0	0	0	0	0	0	0	0	0
hsa-miR-342-5p	266	100	420	104	198	100	203	9	105	312	147	181	132
hsa-miR-608	0	0	0	0	0	0	0	0	0	0	0	0	0
hsa-miR-6747-5p	0	0	0	0	0	0	0	0	0	0	0	0	0
hsa-miR-555	0	0	0	0	0	0	0	0	0	0	0	0	0
hsa-miR-6756-5p	0	0	0	0	0	0	0	0	0	0	0	0	0
hsa-miR-4455	1	5	0	11	1	1	0	0	2	0	0	0	0
hsa-miR-609	0	0	0	0	0	0	0	0	0	0	0	0	1
hsa-miR-4650-3p	0	1	0	0	0	10	0	0	0	0	0	0	0
hsa-miR-3529-5p	0	33	0	1	3	27	0	2	0	0	0	0	0
hsa-miR-5681b	0	0	0	0	0	0	0	0	0	0	0	0	0
hsa-miR-6503-5p	0	11	0	1	1	0	2	0	0	5	0	0	1
hsa-miR-3085-5p	11	0	0	0	0	0	0	0	0	0	11	0	0
hsa-miR-3907	0	0	0	0	0	0	0	0	0	0	0	0	0
hsa-miR-3165	0	0	0	0	0	0	0	0	0	6	0	0	0
hsa-miR-6769a-5p	0	0	0	0	0	0	1	0	0	0	0	0	0
hsa-miR-323a-5p	0	33	0	4	0	26	0	3	22	0	0	0	35
hsa-miR-3650	0	0	0	0	0	0	0	0	0	0	0	0	0
hsa-miR-4694-5p	0	0	0	0	0	0	0	0	0	0	0	0	0
hsa-miR-409-5p	0	513	1	251	2	604	2	85	398	0	0	0	556
hsa-miR-152-5p	0	11	0	17	1	15	4	0	0	7	0	0	3
hsa-miR-563	0	0	0	0	0	0	0	0	0	0	0	0	0
hsa-miR-656-5p	0	3	0	0	0	0	0	0	0	0	0	0	18
hsa-miR-92a-1-5p	0	20	95	83	33	4	32	13	48	0	2	26	41
hsa-miR-323b-5p	0	13	0	0	0	15	0	0	0	0	0	0	8
hsa-miR-494-5p	0	11	0	2	0	8	0	0	10	0	0	0	10
hsa-miR-410-5p	0	36	0	5	0	2	0	0	13	0	0	0	49
hsa-miR-6832-5p	1	0	0	0	3	0	3	0	0	3	4	6	2
hsa-miR-567	0	0	0	0	0	0	0	0	0	0	0	0	0
hsa-miR-630	0	0	0	0	0	0	0	0	0	0	0	0	0
hsa-miR-616-3p	0	4	0	0	2	0	1	1	0	5	0	0	3
hsa-miR-1257	0	0	0	0	0	0	0	0	0	0	0	0	0
hsa-miR-550a-3-5p	0	1	0	0	2	0	0	2	0	2	0	0	0
hsa-miR-550a-5p	6	4	0	22	23	4	4	9	0	9	0	17	7
hsa-miR-1271-3p	0	0	0	0	0	0	0	0	0	0	0	0	0
hsa-miR-4800-5p	27	1	0	0	3	0	4	0	0	0	0	0	0
hsa-miR-3691-5p	10	6	0	1	0	9	0	6	0	8	1	0	3
hsa-miR-3688-5p	0	0	0	0	0	0	0	0	0	0	0	0	0
hsa-miR-891a-3p	0	0	0	0	0	0	0	0	0	0	0	0	0
hsa-miR-6778-5p	0	0	0	0	0	0	0	0	0	0	0	0	0
hsa-miR-1233-5p	0	0	0	0	0	0	0	0	0	0	0	0	0
hsa-miR-491-5p	204	15	0	26	69	66	64	13	0	208	240	23	39
hsa-miR-6742-5p	0	0	0	0	0	0	0	0	0	0	0	0	0
hsa-miR-203a-5p	0	0	0	0	0	0	0	0	0	0	0	0	0
hsa-miR-644a	0	0	0	0	0	0	0	0	0	0	0	0	0
hsa-miR-569	0	0	0	0	0	0	0	0	0	0	0	0	0
hsa-miR-1258	12	0	0	0	7	18	6	0	0	0	0	0	0
hsa-miR-22-5p	4	56	41	66	26	144	4	30	65	46	59	14	147
hsa-miR-6501-5p	0	1	0	0	0	0	0	0	0	0	0	0	1
hsa-miR-4423-5p	0	2	0	14	0	4	2	0	0	20	0	0	3
hsa-miR-6740-5p	0	1	0	0	0	0	3	0	32	0	0	0	0
hsa-miR-19b-1-5p	0	0	0	0	0	0	0	0	0	0	0	0	2
hsa-miR-19b-2-5p	0	0	0	0	0	0	0	0	0	0	0	0	0
hsa-miR-19a-5p	0	0	0	1	0	0	0	0	0	0	0	0	0
hsa-miR-9-3p	0	2	0	15	0	2	0	5	0	68	0	0	0
hsa-miR-3143	0	0	0	0	0	0	0	0	0	0	0	0	0
hsa-miR-208b-3p	15	15	0	23	23	102	64	55	0	103	34	66	13
hsa-miR-208a-3p	0	2	0	5	0	0	0	0	0	4	0	16	0
hsa-miR-374c-5p	1	7	0	5	4	6	5	4	1	10	9	16	1
hsa-miR-655-3p	0	45	0	33	0	64	0	3	108	0	0	0	137
hsa-miR-466	0	0	0	0	0	0	0	0	0	0	0	0	0
hsa-miR-4666a-5p	0	3	0	0	0	0	0	0	0	0	0	0	0
hsa-miR-5591-3p	0	0	0	0	0	0	0	0	0	0	0	0	0
hsa-miR-4777-3p	0	0	0	0	0	0	0	0	0	0	0	0	0
hsa-miR-4693-5p	0	0	0	0	0	0	0	0	0	0	0	0	0
hsa-miR-4766-3p	0	0	0	1	0	0	0	0	0	0	0	0	0
hsa-miR-4524b-5p	0	0	0	0	0	0	0	0	0	0	0	0	0
hsa-miR-4524a-5p	0	0	0	0	0	0	0	0	0	0	0	0	0
hsa-miR-3117-3p	39	1	0	2	61	26	17	0	0	81	29	48	10
hsa-miR-4423-3p	0	0	0	4	0	0	0	0	0	0	0	0	0
hsa-miR-4727-3p	0	4	0	4	2	1	5	0	0	1	0	10	5
hsa-miR-4460	0	0	0	0	0	0	0	0	0	0	0	0	0
hsa-miR-374b-5p	185	224	84	309	284	437	299	103	76	854	453	1289	164
hsa-miR-1185-2-3p	0	12	0	12	0	0	0	0	0	0	0	0	45
hsa-miR-1185-1-3p	0	23	0	43	0	33	0	2	17	0	0	6	86
hsa-miR-3144-3p	0	0	0	1	0	0	0	0	36	0	0	0	0
hsa-miR-4633-5p	0	0	0	0	0	0	0	0	0	0	0	0	0
hsa-miR-3115	0	13	0	4	2	9	7	0	0	12	23	8	2
hsa-miR-3924	0	2	0	0	0	0	0	0	0	0	0	0	0
hsa-miR-556-3p	0	0	0	0	0	5	0	0	0	3	0	0	0
hsa-miR-4795-3p	0	0	0	0	0	0	0	0	0	0	0	0	0
hsa-miR-3671	0	0	0	0	0	0	0	0	0	0	0	0	0
hsa-miR-421	388	729	107	637	491	1186	646	229	212	1265	938	782	808
hsa-miR-561-5p	0	8	0	0	0	0	0	0	0	0	0	0	1
hsa-miR-377-3p	0	147	0	90	4	85	2	46	99	0	1	0	527
hsa-miR-23b-3p	335	377	56	612	400	1530	246	120	136	491	496	565	1055
hsa-miR-23a-3p	211	181	150	248	224	361	88	24	59	106	103	133	348
hsa-miR-23c	0	1	0	0	0	0	0	0	0	0	2	0	1
hsa-miR-3127-5p	164	8	0	3	16	60	16	1	0	83	56	13	15
hsa-miR-539-3p	0	240	25	292	0	246	2	137	301	0	2	0	736
hsa-miR-376a-3p	0	426	21	364	0	413	0	160	457	0	0	0	1824
hsa-miR-376b-3p	0	48	0	18	0	11	0	7	36	0	0	0	82
hsa-miR-5007-3p	0	0	0	0	0	0	0	0	0	0	0	0	0
hsa-miR-433-3p	26	642	1	249	7	1262	2	42	246	0	0	0	690
hsa-miR-6516-3p	0	0	0	1	0	0	2	0	0	0	0	0	0
hsa-miR-5195-3p	0	0	0	0	0	0	0	0	0	0	0	0	0
hsa-miR-1260b	1392	150	107	129	122	504	183	92	70	306	295	49	166
hsa-miR-1260a	1463	260	441	381	183	843	280	463	177	382	186	65	579
hsa-miR-2355-5p	0	0	0	0	0	0	0	2	0	0	0	0	1
hsa-miR-623	0	0	0	0	0	0	0	0	0	0	0	0	0
hsa-miR-937-3p	13	8	0	2	5	3	0	0	0	3	0	0	2
hsa-miR-7975	0	0	0	0	0	1	0	0	0	0	0	0	0
hsa-miR-7111-3p	16	0	0	0	0	0	0	0	0	0	0	0	0
hsa-miR-6881-3p	16	7	0	0	36	0	61	0	0	14	21	48	0
hsa-miR-502-5p	25	32	0	4	14	0	9	0	0	20	43	18	2
hsa-miR-639	0	0	0	0	0	0	0	0	0	0	0	0	0
hsa-miR-4790-5p	0	0	0	0	0	0	0	0	0	0	0	0	0
hsa-miR-425-3p	596	702	95	291	273	512	376	109	198	891	767	656	609
hsa-miR-3181	0	0	0	0	0	0	0	0	0	0	0	0	0
hsa-miR-517a-3p	0	0	0	0	0	0	0	0	0	0	0	0	0
hsa-miR-517c-3p	0	0	0	0	0	0	0	0	0	0	0	0	0
hsa-miR-4799-5p	0	0	0	0	0	0	0	0	0	0	0	0	0
hsa-miR-4256	0	0	0	0	0	0	0	0	0	0	0	0	0
hsa-miR-4727-5p	0	0	0	0	0	0	0	0	0	0	0	0	0
hsa-miR-6828-3p	0	0	0	0	0	0	0	0	0	0	0	0	0
hsa-miR-516b-5p	0	0	0	1	0	0	0	0	0	2	0	0	1
hsa-miR-3686	0	0	0	0	0	0	0	0	0	0	0	0	0
hsa-miR-6888-3p	0	0	0	0	3	0	0	0	0	0	0	0	0
hsa-miR-7843-3p	0	0	0	0	0	0	0	0	0	0	0	0	0
hsa-miR-3616-5p	0	0	0	0	0	0	0	0	0	0	0	0	0
hsa-miR-215-5p	53	4	3	26	17	14	17	17	16	54	13	26	5
hsa-miR-3672	0	0	0	0	0	0	0	0	0	0	0	0	0
hsa-miR-5708	0	0	0	0	0	0	0	0	0	0	0	0	0
hsa-miR-640	0	0	0	0	0	0	0	0	0	0	0	0	0
hsa-miR-500a-3p	427	499	16	102	125	56	280	9	59	491	264	225	13
hsa-miR-6811-5p	0	0	0	0	0	0	0	0	0	0	0	0	0
hsa-miR-6836-3p	0	0	0	1	0	0	0	0	0	0	0	0	0
hsa-miR-4737	0	0	0	0	0	0	0	0	0	0	0	0	0
hsa-miR-4754	0	0	0	0	0	0	0	0	0	0	0	0	0
hsa-miR-5089-3p	0	0	0	0	0	0	0	0	0	0	0	0	0
hsa-miR-628-5p	72	226	0	30	168	250	230	33	43	486	244	397	198
hsa-miR-4531	0	0	0	0	0	0	0	0	0	0	0	0	0
hsa-miR-620	0	0	0	0	0	0	0	0	0	0	0	0	0
hsa-miR-6874-5p	15	0	0	0	0	0	0	0	0	0	0	0	0
hsa-miR-1261	0	1	0	1	0	0	1	2	11	4	0	0	0
hsa-miR-4642	0	0	0	0	0	0	0	0	0	0	0	0	0
hsa-miR-548s	0	0	0	0	0	0	0	0	0	0	0	0	0
hsa-miR-4435	0	0	0	2	0	0	0	0	0	0	0	0	0
hsa-miR-6810-5p	0	0	0	1	0	0	3	0	0	0	0	0	0
hsa-miR-6812-5p	0	0	0	0	0	0	0	0	0	0	0	0	0
hsa-miR-1262	0	5	7	5	19	3	10	2	0	49	24	3	0
hsa-miR-4701-3p	0	0	0	0	0	0	0	0	0	0	0	0	0
hsa-miR-1263	0	0	0	0	0	0	0	0	0	0	0	0	0
hsa-miR-5587-5p	0	0	0	0	0	0	0	0	0	0	0	0	0
hsa-miR-6843-3p	0	0	0	0	0	18	5	0	0	2	8	3	0
hsa-miR-218-1-3p	0	0	0	0	0	0	0	0	0	0	0	0	0
hsa-miR-135a-2-3p	509	220	21	241	687	489	758	150	51	728	601	512	575
hsa-miR-135b-3p	26	18	9	7	8	12	0	2	0	0	12	0	0
hsa-miR-568	0	0	0	0	0	0	0	0	0	0	0	0	0
hsa-miR-297	0	0	0	0	0	0	0	0	0	0	0	0	0
hsa-miR-10395-3p	182	94	173	20	60	104	39	55	30	56	127	876	33
hsa-miR-3912-5p	0	0	0	0	0	0	0	0	0	2	0	0	2
hsa-miR-4433b-5p	0	0	0	2	2	0	0	0	0	0	0	0	0
hsa-miR-8070	0	0	0	0	0	0	0	0	0	0	0	0	0
hsa-miR-550b-2-5p	0	0	0	0	0	0	0	0	0	0	0	0	0
hsa-miR-4296	0	0	0	0	0	0	0	0	0	0	0	0	0
hsa-miR-4477b	0	4	0	0	0	0	0	0	0	0	0	0	0
hsa-miR-6509-5p	0	0	0	0	0	0	0	0	0	0	0	0	0
hsa-miR-384	0	0	0	0	0	0	0	0	0	0	0	0	0
hsa-miR-4263	0	0	0	0	0	0	0	0	0	0	0	0	0
hsa-miR-576-5p	0	6	0	10	11	0	17	23	0	5	23	125	9
hsa-miR-4768-5p	0	0	0	0	0	0	0	0	0	0	0	0	0
hsa-miR-544a	0	5	0	0	0	6	0	2	0	0	0	0	14
hsa-miR-6875-3p	0	0	0	0	0	0	0	0	0	0	0	0	0
hsa-miR-510-3p	0	0	0	0	5	0	0	0	0	0	0	8	0
hsa-miR-514b-3p	0	0	0	0	0	0	0	0	0	0	0	0	0
hsa-miR-514a-3p	34	20	0	21	75	0	1	2	0	1	0	12	0
hsa-miR-4774-3p	0	0	0	0	0	0	0	0	0	0	0	0	0
hsa-miR-3152-5p	0	0	0	0	0	2	0	0	0	0	0	0	1
hsa-miR-4529-3p	0	0	0	1	0	0	0	0	0	0	0	0	7
hsa-miR-450a-1-3p	0	0	0	0	0	6	5	0	0	1	0	0	0
hsa-miR-450a-2-3p	0	2	0	0	15	0	5	0	0	0	0	0	9
hsa-miR-3674	0	0	0	0	0	0	0	0	0	0	0	0	0
hsa-miR-4646-3p	34	8	0	4	0	7	8	0	0	5	4	0	1
hsa-miR-2355-3p	11	0	0	1	0	0	0	0	0	0	0	0	1
hsa-miR-6739-3p	0	1	0	2	2	3	0	0	0	2	0	0	0
hsa-miR-4446-5p	0	0	0	0	0	0	0	0	0	3	0	0	0
hsa-miR-2113	0	0	0	0	0	0	0	0	0	0	0	0	0
hsa-miR-548d-3p	0	0	0	0	0	0	0	0	0	0	0	0	0
hsa-miR-548bb-3p	0	0	0	0	0	0	0	0	0	0	0	0	0
hsa-miR-548h-3p	0	1	0	1	2	0	4	0	0	2	5	7	0
hsa-miR-548ac	0	0	0	0	0	0	0	0	0	0	0	0	0
hsa-miR-548ae-3p	0	0	0	0	0	0	0	0	0	0	0	0	0
hsa-miR-548aq-3p	0	0	0	0	0	0	2	0	0	0	0	0	0
hsa-miR-548ah-3p	0	1	0	2	2	0	5	0	0	0	0	0	0
hsa-miR-548am-3p	0	1	0	0	0	0	2	0	0	0	0	0	0
hsa-miR-548j-3p	0	0	0	0	0	0	0	0	0	0	0	0	0
hsa-miR-548c-3p	0	0	0	0	0	0	0	0	0	0	0	3	0
hsa-miR-548at-3p	0	0	0	0	0	0	0	0	0	0	0	0	0
hsa-miR-548ay-3p	0	0	0	0	0	0	0	6	0	0	0	6	0
hsa-miR-424-3p	38	27	11	5	100	0	25	77	20	15	0	20	108
hsa-miR-548a-3p	14	0	0	0	0	0	0	0	0	0	0	0	1
hsa-miR-548e-5p	0	4	0	5	0	17	2	0	0	0	0	3	2
hsa-miR-548n	0	1	0	0	5	0	1	0	0	14	0	0	2
hsa-miR-548t-5p	0	0	0	3	3	2	0	1	0	1	0	0	0
hsa-miR-548az-5p	0	3	0	6	2	6	5	2	0	0	0	0	1
hsa-miR-497-3p	0	1	0	0	0	0	0	0	0	0	0	5	0
hsa-miR-6771-3p	0	0	0	0	0	0	0	0	0	0	0	0	0
hsa-miR-186-5p	3742	7702	3205	6171	6715	6088	12028	1791	5190	14777	10335	14227	5285
hsa-miR-548u	0	0	0	0	0	0	0	0	0	0	0	0	0
hsa-miR-583	0	0	0	0	0	0	0	0	0	0	0	0	0
hsa-miR-518b	0	0	0	0	0	0	0	0	0	0	0	0	0
hsa-miR-518d-3p	0	0	0	0	0	0	0	0	0	0	0	0	0
hsa-miR-518c-3p	0	0	0	0	0	0	0	0	0	0	0	0	0
hsa-miR-6768-3p	0	0	0	0	0	0	0	0	0	0	0	0	0
hsa-miR-548m	0	0	0	0	0	0	0	0	0	0	0	0	0
hsa-miR-6507-3p	0	0	0	0	0	0	0	0	0	0	0	0	0
hsa-miR-3609	72	6	377	20	32	32	22	118	203	42	145	187	4
hsa-miR-519d-3p	0	0	0	0	0	0	0	0	0	0	0	0	0
hsa-miR-20b-5p	0	24	43	128	87	77	14	10	0	46	0	30	26
hsa-miR-93-5p	13126	2754	1115	5718	5967	4025	3549	1709	749	7840	10642	4854	1382
hsa-miR-17-5p	653	298	559	884	1176	633	583	173	158	279	1449	712	311
hsa-miR-561-3p	0	0	0	0	0	0	0	0	0	0	0	0	0
hsa-miR-5692a	0	1	0	0	0	0	0	0	0	0	0	0	0
hsa-miR-1252-3p	0	0	0	0	0	0	0	0	0	0	0	0	0
hsa-miR-4694-3p	0	0	0	0	0	0	0	0	0	0	0	0	0
hsa-miR-10a-3p	0	0	0	0	0	0	0	0	0	0	0	0	0
hsa-miR-7-1-3p	197	147	0	174	342	334	346	56	1	518	433	305	166
hsa-miR-7-2-3p	88	684	1	65	205	445	237	54	0	752	320	579	109
hsa-miR-196a-1-3p	0	0	0	0	0	0	0	0	0	0	0	0	0
hsa-miR-21-3p	12	10	58	66	21	13	22	6	157	10	23	48	19
hsa-miR-6776-3p	0	1	0	0	0	0	0	0	0	0	0	0	0
hsa-miR-652-5p	0	7	0	0	0	5	0	0	0	4	0	0	0
hsa-miR-3150a-5p	0	0	0	1	0	0	0	0	0	0	0	0	0
hsa-miR-3150b-5p	0	0	0	0	0	0	0	0	0	0	0	0	0
hsa-miR-490-3p	0	0	0	0	1	0	0	0	0	6	0	0	0
hsa-miR-191-5p	11989	28004	7501	13425	14426	16698	15053	3082	5604	36164	26998	23586	17484
hsa-miR-708-3p	203	49	0	51	147	213	184	10	23	398	380	307	25
hsa-miR-548b-3p	0	2	0	5	6	0	3	0	0	18	12	8	2
hsa-miR-7109-3p	0	1	0	0	0	2	0	0	0	0	0	0	0
hsa-miR-99a-3p	463	233	0	97	498	532	366	34	58	102	967	392	227
hsa-miR-99b-3p	3184	1273	1	549	580	980	317	115	74	867	1525	415	1811
hsa-miR-100-3p	0	0	0	5	1	0	1	0	0	0	0	0	0
hsa-miR-4428	0	4	0	0	0	0	0	3	0	2	0	0	0
hsa-miR-12118	0	0	0	0	0	0	0	0	0	0	0	0	0
hsa-miR-4753-5p	0	0	0	1	0	0	0	0	0	0	0	0	0
hsa-miR-4475	0	0	0	0	0	0	0	0	0	0	0	0	0
hsa-miR-1264	0	0	0	0	0	0	0	0	0	0	0	0	0
hsa-miR-34b-3p	0	0	0	6	0	2	0	0	0	0	0	0	0
hsa-miR-34a-3p	0	1	0	2	1	5	8	0	0	6	1	0	10
hsa-miR-5197-5p	0	0	0	0	0	0	0	0	0	0	0	0	0
hsa-miR-8066	0	0	0	0	0	0	0	0	0	0	0	0	0
hsa-miR-33a-3p	31	5	0	1	8	4	0	0	0	1	0	8	2
hsa-miR-5571-5p	0	0	0	0	0	0	0	0	0	0	0	0	0
hsa-miR-32-3p	36	65	1	45	59	51	61	5	0	65	57	60	26
hsa-miR-624-3p	0	0	0	0	3	0	0	0	0	0	0	0	0
hsa-miR-4731-3p	0	0	0	0	0	0	0	0	0	0	0	0	0
hsa-miR-8485	0	0	0	0	0	0	0	0	0	0	0	0	0
hsa-miR-603	0	0	0	0	0	0	0	0	0	0	0	0	0
hsa-miR-6768-5p	0	0	0	0	0	0	0	0	0	0	0	0	0
hsa-miR-4789-3p	0	0	0	0	0	0	0	0	0	0	0	0	0
hsa-miR-3120-3p	0	21	0	7	35	0	34	5	0	31	0	4	31
hsa-miR-4700-3p	0	0	0	0	0	0	0	0	0	0	0	0	0
hsa-miR-4438	0	0	0	0	0	0	0	0	0	0	0	0	0
hsa-miR-5580-3p	0	0	0	0	0	0	0	0	0	0	0	0	0
hsa-miR-942-3p	0	0	0	0	0	0	0	0	0	0	0	0	0
hsa-miR-323a-3p	0	4026	39	1655	12	4396	5	726	3563	16	42	2	6077
hsa-miR-1911-3p	0	0	0	0	0	0	0	0	0	0	0	0	0
hsa-miR-6753-5p	0	0	0	0	0	0	0	0	0	0	0	0	0
hsa-miR-7153-3p	0	0	0	0	0	0	0	0	0	0	0	0	0
hsa-miR-1295b-5p	0	0	0	0	0	0	0	0	0	0	0	0	0
hsa-miR-4640-3p	0	4	0	3	0	0	6	0	0	0	0	0	0
hsa-miR-941	3062	1315	430	700	943	817	622	196	94	2141	1153	1807	681
hsa-miR-99b-5p	263392	89526	21333	57280	124524	155315	147389	21196	18318	148939	332445	653979	91978
hsa-miR-6510-3p	0	0	0	0	0	0	0	0	0	0	0	0	0
hsa-miR-4655-5p	0	0	0	0	0	0	0	0	0	0	0	0	0
hsa-miR-6800-3p	0	4	0	3	0	0	0	0	0	0	0	0	0
hsa-miR-3200-3p	598	287	0	98	381	443	309	7	17	626	376	203	316
hsa-miR-6782-3p	0	0	0	0	4	0	0	0	0	0	0	0	5
hsa-miR-574-3p	537	175	33	1113	67	358	111	78	149	63	107	20	732
hsa-miR-4445-3p	0	0	0	0	0	0	0	0	0	0	0	0	0
hsa-miR-28-3p	2230	3530	3937	1535	1926	1494	2470	489	142	2790	1667	1377	250
hsa-miR-512-5p	0	0	0	0	0	0	0	0	0	0	0	0	0
hsa-miR-4418	0	0	0	0	0	0	0	0	0	0	0	0	0
hsa-miR-6807-3p	0	0	0	0	0	0	1	0	0	0	0	10	0
hsa-miR-892b	0	0	0	0	0	0	0	0	0	0	0	0	0
hsa-miR-1183	0	0	0	0	0	0	0	0	0	0	0	0	0
hsa-miR-4318	1	0	0	0	0	1	0	0	0	0	0	0	0
hsa-miR-892a	0	0	0	0	0	0	0	0	0	0	0	0	0
hsa-miR-4676-3p	0	1	0	0	0	0	0	0	0	0	0	0	0
hsa-miR-892c-3p	0	0	0	0	0	0	0	0	0	0	0	0	0
hsa-miR-374c-3p	0	2	0	6	0	0	0	0	0	4	2	0	0
hsa-miR-4773	0	0	0	0	0	0	0	0	0	0	0	0	0
hsa-miR-3154	0	0	0	0	0	0	0	0	0	0	0	0	0
hsa-miR-3123	0	0	0	0	0	0	0	0	0	0	0	0	0
hsa-miR-6873-5p	0	0	0	0	0	0	0	0	0	0	0	0	0
hsa-miR-5586-3p	0	0	0	0	0	0	0	0	0	0	0	0	0
hsa-miR-5694	0	0	0	0	0	0	0	0	0	0	0	0	0
hsa-miR-6871-3p	0	0	0	0	0	0	0	0	0	0	0	0	0
hsa-miR-424-5p	0	16	0	6	61	0	12	16	0	0	11	0	99
hsa-miR-497-5p	319	85	65	421	159	8	141	41	431	72	190	255	1289
hsa-miR-6165	0	0	0	0	0	0	0	0	0	0	0	0	0
hsa-miR-6510-5p	0	0	0	0	0	0	0	0	0	0	0	0	0
hsa-miR-4274	0	0	0	0	0	0	0	0	0	0	0	0	0
hsa-miR-4519	0	0	0	0	0	0	1	0	0	2	0	0	0
hsa-miR-449b-3p	0	0	0	0	0	0	0	0	0	0	0	0	0
hsa-miR-6858-3p	0	0	0	0	0	0	0	0	0	0	0	0	0
hsa-miR-4323	0	0	0	0	0	0	0	0	0	0	0	0	0
hsa-miR-3940-3p	11	0	0	0	0	0	0	0	0	0	0	0	0
hsa-miR-4687-5p	10	3	10	0	8	5	0	0	0	2	0	9	5
hsa-miR-6746-3p	11	2	0	0	0	0	0	0	0	1	0	0	0
hsa-miR-6877-3p	0	0	0	1	0	1	0	0	0	0	0	0	0
hsa-miR-4293	0	0	0	0	0	0	0	0	0	0	0	0	0
hsa-miR-7846-3p	0	0	0	0	0	0	0	0	0	0	0	0	0
hsa-miR-6876-5p	0	2	0	2	2	0	2	0	0	2	0	0	1
hsa-miR-4476	0	0	0	0	0	0	0	0	0	0	0	0	1
hsa-miR-8083	0	0	0	0	0	0	0	0	0	0	0	0	0
hsa-miR-4695-5p	0	0	0	0	0	0	0	0	0	0	0	0	0
hsa-miR-4433b-3p	0	0	0	0	0	0	0	0	0	0	0	0	0
hsa-miR-4661-3p	0	0	0	0	0	0	0	0	0	0	0	0	0
hsa-miR-10524-5p	0	0	0	0	0	0	0	0	0	0	0	0	0
hsa-miR-1265	0	0	0	0	0	0	0	0	0	0	0	0	0
hsa-miR-3622a-5p	0	3	0	2	1	0	0	0	0	0	0	0	0
hsa-miR-6511a-5p	34	6	11	7	4	0	3	0	0	5	29	0	5
hsa-miR-6808-5p	0	0	0	0	0	0	0	0	0	0	0	0	0
hsa-miR-6893-5p	0	0	0	0	0	0	0	0	0	0	0	0	0
hsa-miR-2682-5p	180	149	0	53	187	336	84	24	0	387	375	83	1
hsa-miR-15a-3p	0	0	0	0	0	0	0	0	0	0	0	0	1
hsa-miR-3186-5p	0	0	0	0	0	0	0	0	0	0	0	0	0
hsa-miR-5584-5p	0	0	0	0	0	0	0	0	0	0	0	0	0
hsa-miR-6750-5p	0	0	0	0	0	0	1	0	0	0	0	0	0
hsa-miR-6822-5p	0	1	0	1	0	0	0	0	0	0	4	0	2
hsa-miR-6760-5p	0	0	0	0	0	0	0	0	0	0	0	0	0
hsa-miR-4756-5p	0	0	0	0	0	0	0	0	0	0	0	0	0
hsa-miR-1321	0	0	0	0	0	0	0	0	0	0	0	0	0
hsa-miR-6735-5p	26	0	0	0	0	8	1	0	0	0	0	0	0
hsa-miR-4436b-3p	0	0	0	0	0	0	0	0	0	0	0	0	0
hsa-miR-6879-5p	0	0	0	0	0	0	0	0	0	0	0	0	0
hsa-miR-6895-5p	17	0	0	1	0	0	2	0	0	0	0	0	0
hsa-miR-7160-3p	0	0	0	0	0	0	0	0	0	0	0	0	0
hsa-miR-4512	0	0	0	0	0	0	0	0	0	0	0	4	0
hsa-miR-5088-5p	0	0	0	0	0	0	0	0	0	0	0	0	0
hsa-miR-4446-3p	159	13	0	12	65	0	41	0	0	160	140	5	6
hsa-miR-6813-5p	0	0	0	0	0	0	0	0	0	0	0	0	0
hsa-miR-6794-5p	40	3	0	0	6	3	6	0	0	13	9	12	0
hsa-miR-1178-5p	0	0	0	0	0	0	0	0	0	0	0	0	0
hsa-miR-3927-3p	0	0	0	0	0	0	0	0	0	0	0	0	0
hsa-miR-370-5p	0	156	0	41	0	204	0	6	44	0	0	0	308
hsa-miR-431-3p	0	188	0	92	0	265	0	2	98	0	0	0	240
hsa-miR-12114	0	0	0	0	0	0	0	0	0	0	0	0	0
hsa-miR-802	0	0	0	0	0	0	0	0	0	0	0	0	0
hsa-miR-8079	0	0	0	0	0	0	0	0	0	0	0	0	0
hsa-miR-8062	0	0	0	0	0	0	0	0	0	0	0	0	0
hsa-miR-3666	0	0	0	0	0	0	0	0	0	0	0	0	0
hsa-miR-301a-3p	702	2495	20	482	1868	3623	1397	46	501	1885	3017	5981	1326
hsa-miR-301b-3p	9	82	0	7	46	69	15	0	1	25	89	97	39
hsa-miR-130b-3p	58	66	58	107	103	49	31	55	0	95	31	42	39
hsa-miR-130a-3p	46	129	88	472	163	27	36	39	124	83	94	117	42
hsa-miR-4295	0	0	0	0	0	0	0	0	0	0	0	0	0
hsa-miR-33b-3p	0	3	0	0	4	13	3	0	0	0	0	0	0
hsa-miR-3677-5p	0	0	0	0	0	0	0	0	0	0	0	0	0
hsa-miR-140-5p	76	412	68	65	477	309	437	56	28	862	1364	508	66
hsa-miR-4255	0	0	0	0	0	0	0	0	0	0	0	0	0
hsa-miR-101-5p	0	30	21	49	26	26	16	0	0	19	39	57	28
hsa-miR-5000-5p	0	0	0	0	0	0	0	0	0	0	0	0	0
hsa-miR-6874-3p	0	7	0	5	0	0	8	0	0	1	0	0	0
hsa-miR-4259	0	0	0	0	0	0	0	0	0	0	0	0	0
hsa-miR-142-5p	0	71	4639	152	255	164	48	83	84	94	88	146	58
hsa-miR-4666a-3p	0	0	0	0	0	0	0	0	0	0	0	0	0
hsa-miR-10397-3p	0	0	0	0	0	0	0	0	0	0	0	0	0
hsa-miR-3651	0	2	0	0	0	0	0	3	0	0	0	0	0
hsa-miR-2115-3p	0	15	0	1	0	0	3	2	0	3	0	0	0
hsa-miR-3617-3p	0	0	0	0	0	0	0	0	0	0	0	0	0
hsa-miR-217-3p	0	0	0	0	0	0	0	0	0	0	0	0	0
hsa-miR-136-3p	0	1899	82	1560	13	1922	6	340	2494	5	7	11	2671
hsa-miR-188-5p	61	57	0	5	6	0	21	8	0	48	12	3	2
hsa-miR-4800-3p	0	0	0	0	0	0	6	0	0	1	10	0	0
hsa-miR-3675-3p	0	0	0	0	0	0	0	0	0	0	0	0	0
hsa-miR-3126-3p	0	0	0	0	0	0	0	0	0	0	0	0	0
hsa-miR-1298-3p	0	0	0	0	0	0	0	0	0	0	0	0	0
hsa-miR-200a-5p	207	847	0	200	240	362	168	43	4	281	279	335	344
hsa-miR-200b-5p	632	365	0	74	175	174	334	35	19	368	373	197	149
hsa-miR-141-5p	14	132	0	96	42	49	52	26	26	99	21	97	40
hsa-miR-4757-3p	0	0	0	0	0	0	0	0	0	0	0	0	0
hsa-miR-532-5p	3943	4229	227	1462	1370	1080	2183	363	576	3967	2963	1320	124
hsa-miR-3146	0	0	0	1	0	0	0	0	0	0	0	0	0
hsa-miR-4728-3p	7	0	0	0	0	0	0	0	0	4	0	0	0
hsa-miR-6871-5p	0	0	0	0	0	0	7	0	0	0	0	0	0
hsa-miR-6890-5p	0	0	0	0	0	0	0	0	0	0	0	0	0
hsa-miR-218-2-3p	0	0	0	0	0	0	0	0	0	0	0	0	0
hsa-miR-6504-3p	0	0	0	0	0	0	0	0	0	0	0	0	0
hsa-miR-126-5p	135	1097	426	516	1912	606	976	362	197	1121	741	2767	229
hsa-miR-4272	0	0	0	0	0	0	0	0	0	0	0	0	0
hsa-miR-25-3p	1826	1411	2735	8503	4886	1838	2829	4336	2057	7763	6410	6723	4820
hsa-miR-548o-3p	0	2	0	1	0	4	4	4	0	0	12	10	2
hsa-miR-6715a-3p	0	0	0	0	0	0	0	0	0	0	0	0	0
hsa-miR-4762-5p	0	0	0	0	0	0	0	0	0	0	0	0	0
hsa-miR-4714-3p	0	0	0	0	0	0	0	0	0	0	0	0	0
hsa-miR-6830-5p	0	0	0	0	0	6	1	0	0	4	14	0	0
hsa-miR-16-2-3p	30	24	133	190	71	92	80	55	0	126	140	288	140
hsa-miR-195-3p	96	25	10	195	16	8	37	17	185	6	25	61	232
hsa-miR-4275	0	0	0	0	0	0	0	0	0	0	0	0	0
hsa-miR-4733-3p	0	0	0	0	0	0	0	0	0	0	0	0	0
hsa-miR-181d-3p	0	0	0	0	0	0	0	0	0	0	0	5	0
hsa-miR-1306-5p	29	20	7	0	4	3	3	3	6	5	6	7	5
hsa-miR-6767-3p	0	0	0	0	0	0	0	0	0	0	0	0	0
hsa-miR-6890-3p	0	0	0	0	0	0	0	0	0	0	0	0	1
hsa-miR-3614-5p	0	0	0	0	0	0	0	0	16	0	0	0	0
hsa-miR-1324	0	0	0	0	0	0	0	0	0	0	0	0	0
hsa-miR-4494	0	0	0	0	0	0	0	0	0	0	0	0	0
hsa-miR-4756-3p	0	0	0	0	0	0	0	0	0	0	0	0	0
hsa-miR-6501-3p	0	0	0	0	0	0	0	0	0	2	0	5	0
hsa-miR-4257	0	0	0	0	0	0	0	0	0	0	0	0	0
hsa-miR-4691-3p	0	0	0	0	0	0	0	0	0	0	0	0	0
hsa-miR-4768-3p	0	0	0	0	0	0	0	0	0	0	0	0	0
hsa-miR-3155b	0	0	0	0	0	0	0	0	0	0	0	0	0
hsa-miR-3155a	0	0	0	2	0	0	0	0	0	1	0	0	0
hsa-miR-6754-5p	0	0	0	0	0	4	0	0	0	0	0	0	0
hsa-miR-6798-5p	0	0	0	0	0	0	0	0	0	0	0	0	0
hsa-miR-16-1-3p	0	2	0	0	7	0	4	0	0	1	0	7	7
hsa-miR-1910-5p	83	6	5	0	64	2	25	0	0	118	33	14	3
hsa-miR-5190	0	0	0	0	0	0	0	0	0	0	0	0	0
hsa-miR-194-3p	11	1	0	1	9	0	5	1	0	5	12	0	1
hsa-miR-4302	0	0	0	0	0	0	0	0	0	0	0	0	0
hsa-miR-935	852	271	0	0	3	0	9	2	2	524	349	460	17
hsa-miR-4328	0	0	0	0	0	0	0	0	0	0	1	0	0
hsa-miR-8060	0	0	0	0	0	0	0	0	0	0	0	0	0
hsa-miR-490-5p	0	0	0	0	4	0	3	0	0	13	12	0	0
hsa-miR-10226	0	0	0	0	0	0	0	0	0	0	0	0	0
hsa-miR-323b-3p	0	2921	0	487	3	2923	3	431	1935	6	4	0	3128
hsa-miR-324-3p	156	75	23	58	53	61	45	2	79	70	33	69	43
hsa-miR-9902	0	0	0	0	0	0	0	0	0	0	0	0	0
hsa-miR-488-5p	19	0	0	1	3	11	2	0	0	6	0	0	5
hsa-miR-4530	0	0	0	0	0	0	0	0	0	0	0	0	0
hsa-miR-4685-5p	0	0	0	0	0	0	0	0	0	0	0	0	0
hsa-miR-199a-5p	8	25	71	19	62	5	25	5	0	29	29	149	9
hsa-miR-199b-5p	13	2	0	0	0	0	0	2	26	2	0	8	1
hsa-miR-6884-3p	0	0	0	0	0	0	0	0	0	0	0	0	0
hsa-miR-6872-3p	0	0	0	0	0	0	0	0	0	0	0	0	0
hsa-miR-1224-3p	160	9	0	6	11	26	7	0	0	10	29	0	11
hsa-miR-1915-3p	0	0	0	0	0	0	2	0	0	3	9	0	0
hsa-miR-4258	0	0	0	0	0	0	0	0	0	0	0	0	0
hsa-miR-1247-3p	0	0	0	0	0	0	0	0	0	0	0	0	0
hsa-miR-4783-3p	40	4	0	4	9	7	3	0	0	3	5	1	3
hsa-miR-4292	0	0	0	0	0	0	0	0	0	0	0	0	0
hsa-miR-6791-5p	0	0	0	0	0	0	0	0	0	0	0	0	0
hsa-miR-6886-5p	0	0	0	0	0	0	2	0	0	0	0	0	0
hsa-miR-1203	0	0	0	0	0	0	0	0	0	0	0	0	0
hsa-miR-6850-3p	0	0	0	0	0	0	0	0	0	0	0	0	0
hsa-miR-6891-3p	0	0	0	0	0	0	0	0	0	0	0	0	0
hsa-miR-4723-3p	13	0	0	0	0	0	3	0	0	0	0	0	0
hsa-miR-6769b-3p	0	0	0	0	0	0	3	0	0	3	0	0	0
hsa-miR-4324	0	0	2	0	1	0	4	0	0	3	1	9	0
hsa-miR-6893-3p	0	0	0	0	0	0	0	0	0	0	0	0	0
hsa-miR-939-3p	0	0	0	0	0	0	0	0	0	0	0	0	0
hsa-miR-6852-5p	6	2	0	0	1	0	0	0	0	0	6	2	4
hsa-miR-1914-5p	0	0	10	0	0	0	0	0	0	0	0	0	0
hsa-miR-1266-3p	0	0	0	0	0	0	0	0	0	0	0	0	0
hsa-miR-6734-3p	14	0	0	0	0	0	0	0	0	0	0	0	0
hsa-miR-3189-3p	0	0	0	0	0	0	0	0	0	0	0	0	0
hsa-miR-106b-3p	3941	1135	456	2367	805	1590	458	645	521	911	772	672	1379
hsa-miR-6078	0	0	0	0	0	0	0	0	0	0	0	0	0
hsa-miR-6880-3p	19	0	0	1	0	0	0	0	0	0	0	0	2
hsa-miR-6812-3p	0	2	0	2	2	11	7	0	0	12	6	6	4
hsa-miR-4315	0	0	0	0	0	0	0	0	0	0	0	0	0
hsa-miR-4304	0	0	0	0	0	0	0	0	0	0	0	0	0
hsa-miR-10392-3p	0	0	0	0	0	0	0	0	0	0	0	0	0
hsa-miR-1908-3p	0	2	0	0	0	0	1	0	0	0	0	9	0
hsa-miR-6746-5p	0	0	0	0	0	0	0	0	0	0	0	0	0
hsa-miR-5090	13	0	0	2	0	0	0	1	0	0	7	0	1
hsa-miR-4746-5p	0	0	0	2	1	6	0	8	0	5	0	0	0
hsa-miR-6070	0	0	0	0	0	0	0	0	0	0	0	0	0
hsa-miR-1181	0	0	0	0	1	0	0	0	0	0	0	0	0
hsa-miR-4735-5p	0	0	0	0	0	0	0	0	0	0	0	0	0
hsa-miR-8067	0	0	0	0	0	0	0	0	0	0	0	0	0
hsa-miR-4305	0	0	0	0	0	0	0	0	0	0	0	0	0
hsa-miR-325	0	0	0	0	0	0	0	0	0	0	0	0	0
hsa-miR-26a-2-3p	0	19	0	8	6	5	6	0	0	2	0	80	4
hsa-miR-26a-1-3p	0	0	0	0	0	2	1	3	0	0	0	0	3
hsa-miR-372-5p	0	0	0	0	0	0	0	0	0	0	0	0	0
hsa-miR-6511b-3p	29	34	0	15	14	33	37	2	0	32	3	2	14
hsa-miR-6511a-3p	95	23	0	6	12	22	74	5	45	35	18	50	26
hsa-miR-6862-3p	0	0	0	0	1	0	0	0	0	0	0	0	0
hsa-miR-4330	0	0	0	0	0	0	0	0	0	0	0	0	0
hsa-miR-1266-5p	0	0	0	7	0	0	4	5	0	3	9	0	1
hsa-miR-519d-5p	0	0	0	0	0	0	0	0	0	0	0	0	0
hsa-miR-532-3p	597	198	1	52	47	51	99	4	0	256	137	40	2
hsa-miR-2116-3p	0	0	18	0	0	0	2	0	0	0	12	0	0
hsa-miR-7113-3p	0	0	0	0	0	0	0	0	0	0	0	0	0
hsa-miR-3605-3p	77	22	13	20	25	15	63	5	0	68	23	41	20
hsa-miR-1976	0	1	0	1	0	3	0	6	0	0	0	0	0
hsa-miR-8088	0	0	0	0	0	0	0	0	0	0	0	0	0
hsa-miR-520f-5p	0	0	0	0	0	0	0	0	0	0	0	0	0
hsa-miR-520b-5p	0	0	0	0	0	0	0	0	0	0	0	0	0
hsa-miR-517-5p	0	0	0	0	0	0	0	0	0	0	0	0	0
hsa-miR-3059-3p	0	0	0	0	0	0	0	0	0	0	0	0	0
hsa-miR-6845-3p	0	0	0	0	0	0	0	0	0	0	0	0	0
hsa-miR-146a-3p	0	0	0	0	0	0	0	0	0	0	0	0	0
hsa-miR-326	47	5	0	1	12	0	1	3	0	17	17	35	1
hsa-miR-1236-3p	0	0	0	0	0	0	0	0	0	0	0	0	0
hsa-miR-6730-3p	0	0	0	0	0	0	0	0	0	0	0	0	0
hsa-miR-4750-3p	0	0	0	0	0	0	0	0	0	0	0	0	0
hsa-miR-4251	0	0	0	0	0	0	0	0	0	0	0	0	0
hsa-miR-4329	0	0	0	0	0	0	0	0	0	0	0	0	0
hsa-miR-1199-5p	0	0	0	0	0	0	0	0	0	0	0	0	0
hsa-miR-3151-3p	0	0	0	0	0	0	0	0	0	0	0	0	0
hsa-miR-4772-3p	0	0	0	0	0	0	0	0	21	0	0	0	0
hsa-miR-3158-5p	0	0	0	0	0	0	0	0	0	0	0	0	0
hsa-miR-1184	0	0	0	0	0	0	0	0	0	0	0	0	0
hsa-miR-6068	0	0	0	0	0	0	0	0	0	0	0	0	0
hsa-miR-4520-5p	0	0	0	0	0	0	0	0	0	0	6	0	0
hsa-miR-3692-5p	0	0	0	0	0	0	0	0	0	0	0	0	0
hsa-miR-875-3p	0	0	0	0	0	0	0	0	0	0	0	0	0
hsa-miR-4638-3p	0	4	0	4	1	0	0	0	0	0	0	0	2
hsa-miR-4720-5p	0	0	0	0	0	0	0	0	0	0	0	0	0
hsa-miR-3187-5p	0	0	0	0	0	0	2	0	0	0	0	0	0
hsa-miR-8089	0	0	0	0	0	0	0	0	0	0	0	0	0
hsa-miR-4456	0	0	0	0	0	0	0	0	0	0	0	0	0
hsa-miR-3120-5p	0	0	0	0	0	0	5	0	0	0	0	0	0
hsa-miR-6529-3p	0	0	0	0	0	0	0	0	0	0	0	0	0
hsa-miR-5008-3p	0	0	0	0	0	0	0	0	0	0	0	0	0
hsa-miR-134-3p	0	49	0	2	0	14	0	5	0	0	0	0	53
hsa-miR-26b-3p	28	46	41	49	65	36	75	1	23	61	27	209	43
hsa-miR-1267	0	5	0	1	3	11	3	8	0	2	0	5	3
hsa-miR-6837-3p	0	3	0	2	5	7	5	0	0	2	0	24	0
hsa-miR-570-3p	0	0	0	0	3	0	0	0	0	3	0	0	1
hsa-miR-15b-3p	0	17	20	59	22	104	10	7	18	46	24	43	137
hsa-miR-6790-3p	0	0	0	0	0	0	0	0	0	0	0	0	0
hsa-miR-2114-3p	0	1	0	3	0	0	0	0	0	0	7	0	0
hsa-miR-3616-3p	0	0	0	0	0	0	0	0	0	0	0	0	0
hsa-miR-6738-5p	0	0	0	0	0	0	0	0	0	0	0	0	0
hsa-miR-6804-3p	0	0	0	0	0	0	0	0	0	0	0	0	3
hsa-miR-3166	0	0	0	0	0	0	0	0	0	0	0	0	0
hsa-miR-6836-5p	0	0	0	0	0	0	0	0	0	2	0	0	0
hsa-miR-1909-3p	0	0	0	0	0	0	0	0	0	0	0	0	0
hsa-miR-324-5p	1506	620	16	492	348	707	294	45	377	555	508	713	639
hsa-miR-4749-3p	29	1	0	3	1	0	8	0	0	8	13	4	4
hsa-miR-6869-3p	0	0	0	0	0	0	0	0	0	0	0	0	0
hsa-miR-2682-3p	0	13	0	1	15	28	4	1	0	22	47	9	0
hsa-miR-4763-5p	0	0	0	0	0	0	0	0	0	0	0	0	0
hsa-miR-3195	0	0	0	0	0	0	0	0	0	0	0	0	0
hsa-miR-6720-3p	0	0	0	0	0	0	0	0	0	0	8	0	0
hsa-miR-4479	0	0	0	0	0	0	0	0	0	0	0	0	0
hsa-miR-4767	0	1	0	0	0	0	0	3	0	0	0	0	0
hsa-miR-3621	0	0	0	0	0	0	0	0	0	0	0	0	0
hsa-miR-1301-5p	0	0	0	0	0	0	0	0	0	1	0	0	0
hsa-miR-9851-5p	0	0	0	0	0	0	0	0	0	0	0	0	0
hsa-miR-1251-3p	0	2	0	0	0	0	1	0	0	0	7	0	10
hsa-miR-1255b-5p	0	1	12	0	2	0	2	3	0	1	9	0	0
hsa-miR-196a-3p	0	0	0	0	0	0	0	0	0	0	0	0	0
hsa-miR-874-5p	253	132	15	114	72	148	92	16	64	132	102	184	113
hsa-miR-1538	12	0	0	2	2	0	0	0	0	0	0	7	0
hsa-miR-6789-3p	0	0	0	0	0	0	0	0	0	0	0	0	0
hsa-miR-4634	0	0	0	0	0	0	0	0	0	0	0	0	0
hsa-miR-10400-5p	0	0	0	0	1	0	0	0	0	0	0	0	1
hsa-miR-1908-5p	827	133	12	18	289	188	139	4	44	581	247	288	33
hsa-miR-10396b-5p	0	0	0	0	0	0	0	0	0	0	0	0	0
hsa-miR-760	887	325	0	95	111	117	137	8	58	163	140	70	109
hsa-miR-3652	19	0	0	0	1	0	2	0	0	0	0	0	0
hsa-miR-8052	0	0	0	0	0	0	0	0	0	0	0	0	0
hsa-miR-6726-5p	0	3	0	1	2	0	0	0	0	1	0	0	0
hsa-miR-6862-5p	22	0	0	2	0	4	1	0	48	4	0	0	1
hsa-miR-6781-5p	0	0	0	0	0	0	0	0	0	0	0	0	0
hsa-miR-9899	0	0	0	0	0	0	0	0	0	0	0	0	0
hsa-miR-1268a	25	12	8	2	7	9	4	1	38	12	9	9	9
hsa-miR-1268b	3	2	0	0	2	1	0	0	19	3	0	0	1
hsa-miR-4741	0	0	0	0	0	0	0	0	0	0	0	0	0
hsa-miR-3175	0	2	0	0	0	0	0	0	0	0	0	0	0
hsa-miR-486-3p	18	23	71	67	38	51	14	13	0	72	43	11	17
hsa-miR-6845-5p	0	0	0	0	0	0	0	0	0	0	0	0	0
hsa-miR-6762-5p	0	1	0	0	0	0	0	0	0	0	0	0	2
hsa-miR-128-1-5p	422	92	10	53	82	121	24	19	0	115	276	68	66
hsa-miR-3196	7	0	2	1	0	0	0	3	0	0	0	0	1
hsa-miR-1237-5p	0	0	0	0	0	0	0	0	0	0	0	0	0
hsa-miR-7704	605	93	23	49	72	57	93	14	18	195	104	76	48
hsa-miR-4651	0	0	0	0	0	0	0	0	0	0	0	0	0
hsa-miR-193b-5p	4	2	26	4	0	4	0	14	0	0	0	0	0
hsa-miR-197-5p	0	0	13	0	2	0	1	0	0	1	0	0	0
hsa-miR-363-5p	14	0	0	0	0	0	0	0	0	0	0	0	0
hsa-miR-6766-5p	0	2	0	0	0	0	0	0	0	0	0	0	0
hsa-miR-12130	0	0	0	0	0	0	0	0	0	0	0	0	0
hsa-miR-9901	2	0	0	0	0	0	0	1	0	0	0	0	0
hsa-miR-8071	0	0	0	0	0	0	0	0	0	0	0	0	0
hsa-miR-505-3p	52	109	0	55	25	75	129	5	2	240	36	170	57
hsa-miR-4433a-5p	0	0	0	0	0	0	0	0	0	0	0	0	0
hsa-miR-4449	1	2	17	5	0	8	3	0	0	1	0	0	0
hsa-miR-200c-5p	19	15	0	15	5	27	11	1	0	16	17	46	31
hsa-miR-1227-3p	0	0	0	3	3	0	7	0	0	0	0	3	0
hsa-miR-7847-3p	0	0	0	0	0	0	0	0	0	0	0	0	0
hsa-miR-376b-5p	0	13	0	1	0	8	0	3	16	0	0	0	26
hsa-miR-8056	0	0	0	0	0	0	0	0	0	0	0	0	0
hsa-miR-223-5p	0	0	14	4	14	0	4	2	0	5	9	0	0
hsa-miR-4711-3p	0	0	0	0	0	0	0	0	0	0	0	0	0
hsa-miR-10401-5p	0	0	0	0	0	0	0	0	0	0	0	0	0
hsa-miR-124-5p	0	0	0	1	10	0	18	0	0	0	0	5	1
hsa-miR-633	0	0	0	0	0	0	0	0	0	0	0	0	0
hsa-miR-524-5p	0	0	0	0	0	0	0	0	0	0	0	0	0
hsa-miR-520d-5p	0	0	0	0	0	0	0	0	0	0	0	0	0
hsa-miR-7151-3p	0	0	0	0	0	0	0	0	0	0	0	0	0
hsa-miR-6798-3p	0	0	0	0	0	0	0	0	0	1	1	0	0
hsa-miR-7848-3p	0	0	0	0	0	0	0	0	0	0	0	0	0
hsa-miR-3682-5p	0	0	0	0	0	0	0	0	0	0	0	0	0
hsa-miR-151a-3p	4817	4990	1943	8057	6292	7564	6400	7448	1989	6983	8814	16727	3972
hsa-miR-585-5p	0	0	0	3	0	0	0	0	0	0	0	0	0
hsa-miR-4266	0	0	0	0	0	0	0	0	0	0	0	0	0
hsa-miR-4278	0	0	0	0	0	0	0	0	0	0	0	0	0
hsa-miR-331-5p	0	4	0	3	9	15	1	2	0	14	16	9	13
hsa-miR-6802-5p	0	0	0	0	0	0	1	0	0	2	0	0	0
hsa-miR-921	0	0	0	0	0	0	0	0	0	0	0	0	0
hsa-miR-4473	0	1	0	1	3	0	0	4	0	3	0	4	0
hsa-let-7b-3p	17	160	0	141	61	120	73	12	31	86	18	129	118
hsa-miR-98-3p	52	113	0	30	146	71	203	1	1	273	324	691	52
hsa-let-7a-3p	50	717	12	218	200	333	110	18	5	159	167	273	274
hsa-let-7f-1-3p	0	12	0	34	33	0	14	2	0	15	0	29	41
hsa-let-7f-2-3p	22	63	0	66	45	29	52	12	0	33	85	125	52
hsa-let-7d-3p	3693	275	154	476	473	127	1527	51	169	652	1609	2390	311
hsa-let-7e-3p	212	94	17	52	88	108	86	5	0	161	197	115	122
hsa-miR-190a-3p	0	0	0	1	0	3	0	0	0	0	0	0	0
hsa-miR-8074	0	0	0	0	0	0	0	0	0	0	0	0	0
hsa-miR-4477a	0	0	0	0	0	0	0	0	0	0	0	0	0
hsa-miR-6715b-3p	0	0	0	0	0	5	0	0	0	0	0	0	0
hsa-miR-520e-5p	0	0	0	0	0	0	0	0	0	0	0	0	0
hsa-miR-4465	0	0	0	0	0	0	0	0	0	0	0	0	0
hsa-miR-6794-3p	28	3	0	1	3	0	12	0	0	8	1	6	2
hsa-miR-181b-3p	0	0	0	1	3	0	0	0	0	0	0	0	0
hsa-miR-181b-2-3p	0	5	0	2	6	0	1	0	0	5	0	0	0
hsa-miR-222-5p	0	0	0	0	0	0	0	0	0	0	0	0	0
hsa-miR-4276	0	0	0	0	0	0	0	0	0	0	0	0	0
hsa-miR-452-3p	0	0	0	0	0	0	0	0	0	0	0	0	0
hsa-miR-1912-5p	0	0	0	0	0	0	0	0	0	0	0	0	0
hsa-miR-5696	0	2	0	3	0	0	0	0	0	0	2	0	0
hsa-miR-520a-5p	0	0	0	0	0	0	0	0	0	0	0	0	0
hsa-miR-525-5p	0	0	0	0	0	0	0	0	0	0	0	0	0
hsa-miR-188-3p	0	25	0	0	2	0	1	0	0	11	0	0	1
hsa-miR-3156-3p	0	0	0	0	0	0	0	0	0	0	0	0	0
hsa-miR-6763-3p	0	1	0	0	2	0	3	0	0	5	0	0	0
hsa-miR-6826-3p	10	0	0	0	0	0	0	0	0	0	0	0	0
hsa-miR-4497	32	2	1	7	0	0	2	0	1	4	5	11	1
hsa-miR-1468-5p	66	14	21	95	233	118	299	2750	1	184	228	684	9
hsa-miR-155-3p	0	0	0	0	0	0	0	0	0	0	0	0	0
hsa-miR-337-3p	0	79	0	18	0	48	0	1	0	0	0	0	47
hsa-miR-6792-3p	0	0	0	0	0	0	0	0	0	0	0	0	0
hsa-miR-6749-3p	0	1	11	2	11	0	1	1	0	0	6	0	2
hsa-miR-6780a-3p	0	0	0	0	0	0	2	0	0	2	0	0	0
hsa-miR-378a-5p	25	75	23	4	12	35	12	32	46	14	53	22	2
hsa-miR-1200	0	0	0	0	0	0	0	0	0	0	0	0	0
hsa-miR-1343-3p	26	2	0	0	6	12	5	0	0	7	0	4	5
hsa-miR-4444	0	0	0	0	0	0	0	0	0	0	0	0	0
hsa-miR-6726-3p	14	3	0	3	2	0	2	0	0	7	0	0	2
hsa-miR-4665-3p	0	0	0	0	0	0	0	0	0	0	0	0	0
hsa-miR-1469	0	0	0	0	0	0	0	0	0	0	0	0	0
hsa-miR-6771-5p	0	0	0	0	0	0	0	0	0	0	0	0	0
hsa-miR-4750-5p	33	7	0	1	0	2	0	3	0	9	0	15	4
hsa-miR-6727-5p	0	0	0	0	0	0	0	0	0	0	0	0	0
hsa-miR-3677-3p	0	0	0	0	0	0	0	0	0	2	11	0	0
hsa-miR-518f-5p	0	0	0	0	0	0	0	0	0	0	0	0	0
hsa-miR-526a-5p	0	0	0	0	0	0	0	0	0	0	0	0	0
hsa-miR-519c-5p	0	0	18	0	0	0	0	0	0	0	0	0	0
hsa-miR-1287-3p	0	0	0	0	0	0	0	0	0	0	0	0	0
hsa-miR-1229-3p	36	31	0	0	9	25	5	1	0	5	43	21	4
hsa-miR-6867-3p	0	0	0	0	0	0	0	0	0	0	0	0	0
hsa-miR-4279	0	0	0	0	0	0	0	0	0	0	0	0	0
hsa-miR-10399-3p	18	19	0	71	7	0	3	0	0	15	8	9	5
hsa-miR-4684-5p	0	0	0	0	0	0	0	0	0	0	0	0	0
hsa-miR-3191-5p	0	0	0	0	0	0	0	0	0	0	0	0	0
hsa-miR-3192-3p	0	0	0	0	0	0	0	0	0	0	0	0	0
hsa-miR-4314	0	0	0	0	0	0	0	0	0	0	0	0	0
hsa-miR-526b-5p	0	0	0	0	0	0	0	0	0	0	0	0	0
hsa-miR-7158-3p	0	0	0	2	0	2	0	0	0	0	0	0	0
hsa-miR-127-5p	0	197	1	173	0	278	2	66	245	1	0	8	241
hsa-miR-573	0	0	0	0	0	0	0	0	0	0	0	0	0
hsa-miR-5585-3p	0	0	9	0	0	0	3	0	0	0	0	0	1
hsa-miR-192-5p	1504	2934	1609	12156	5293	5141	7920	1623	2691	7677	5863	10425	3384
hsa-miR-3136-5p	0	0	0	0	0	0	0	0	0	0	0	0	1
hsa-miR-943	17	13	0	0	3	11	10	0	0	0	9	8	1
hsa-miR-3161	0	0	0	0	0	0	0	0	0	0	0	0	0
hsa-miR-518a-5p	0	0	0	0	0	0	0	0	0	0	0	0	0
hsa-miR-106a-3p	0	0	0	0	0	0	0	0	0	0	0	0	0
hsa-miR-1273h-3p	0	0	35	2	2	0	0	0	0	0	0	0	3
hsa-miR-3678-3p	0	0	0	0	0	0	5	0	0	0	0	0	0
hsa-miR-7156-3p	0	1	0	0	0	0	0	0	0	0	0	0	1
hsa-miR-6511b-5p	23	9	0	9	0	0	3	0	0	3	1	0	6
hsa-miR-192-3p	0	0	0	2	2	0	0	0	0	0	6	0	0
hsa-miR-12121	0	0	0	0	0	0	0	0	0	0	0	0	0
hsa-miR-3972	0	0	0	0	0	0	0	0	0	0	0	0	0
hsa-miR-4659a-5p	0	0	0	0	0	0	0	0	0	0	0	0	0
hsa-miR-3157-3p	16	2	0	0	0	0	1	0	0	2	0	0	0
hsa-miR-874-3p	4347	1381	64	753	841	1665	449	189	93	1017	634	830	1283
hsa-miR-6514-3p	0	2	0	0	0	0	1	0	0	0	0	0	0
hsa-let-7i-3p	4	14	0	32	14	8	11	9	5	17	10	46	24
hsa-miR-1269b	0	2	0	0	0	30	0	0	5	0	0	0	0
hsa-miR-1269a	0	1	0	0	0	25	0	15	38	0	7	14	0
hsa-miR-8058	0	0	0	0	0	0	0	0	0	0	0	0	0
hsa-miR-1270	251	85	20	3	27	0	151	1	0	446	34	29	1
hsa-miR-4309	0	0	0	0	0	0	0	0	0	0	0	0	0
hsa-miR-432-3p	0	6	0	2	0	7	0	4	0	0	0	0	15
hsa-miR-7150	0	0	0	0	0	0	0	0	0	0	0	0	0
hsa-miR-328-3p	9199	2771	122	861	2054	1829	2590	220	747	4126	2733	1310	895
hsa-miR-6878-3p	0	0	0	0	0	0	0	0	0	0	0	0	0
hsa-miR-4730	0	0	0	0	0	0	0	0	0	0	0	0	0
hsa-miR-6770-3p	0	10	0	3	0	6	1	1	0	6	8	0	2
hsa-miR-4298	0	0	0	0	0	0	0	0	0	0	0	0	0
hsa-miR-6788-5p	0	0	0	0	0	0	0	0	0	0	0	0	0
hsa-miR-30c-2-3p	71	52	7	93	25	13	22	3	0	23	24	43	87
hsa-miR-30c-1-3p	135	42	15	27	34	26	46	7	34	45	53	45	19
hsa-miR-6779-5p	0	0	0	2	0	0	0	0	0	0	0	0	0
hsa-miR-1273h-5p	0	0	0	0	1	0	0	0	14	0	0	0	0
hsa-miR-30b-3p	181	189	10	127	64	98	37	65	0	42	83	65	82
hsa-miR-3689a-3p	0	0	0	0	0	0	0	0	0	0	0	0	0
hsa-miR-3689b-3p	0	0	0	0	0	0	0	0	0	0	0	0	0
hsa-miR-769-3p	501	141	0	75	151	132	40	30	62	108	51	26	391
hsa-miR-6724-5p	131	4	0	20	36	27	28	12	50	41	31	12	5
hsa-miR-10400-3p	0	0	0	0	0	0	0	0	0	0	0	0	0
hsa-miR-4674	0	0	0	0	0	0	0	0	0	0	0	0	0
hsa-miR-3150a-3p	0	0	0	1	0	0	2	0	0	0	0	0	0
hsa-miR-6763-5p	0	0	0	4	0	0	0	0	0	0	0	0	0
hsa-miR-4665-5p	29	6	0	3	0	0	0	0	0	0	23	0	0
hsa-miR-7109-5p	0	0	0	0	0	0	0	0	0	0	0	0	0
hsa-miR-6803-5p	0	0	0	0	0	0	0	0	0	0	0	0	0
hsa-miR-3170	0	0	0	0	0	0	0	0	0	0	0	0	0
hsa-miR-6736-5p	5	0	0	0	0	0	0	0	0	0	0	0	0
hsa-miR-4507	0	0	0	0	0	0	0	0	0	0	0	0	0
hsa-miR-150-3p	0	0	112	0	0	0	5	0	0	5	0	0	0
hsa-miR-29b-2-5p	450	411	0	132	311	270	231	14	11	616	493	162	167
hsa-miR-2054	0	0	0	0	0	0	0	0	0	0	0	0	0
hsa-let-7c-3p	0	45	0	8	60	75	78	2	0	12	122	66	20
hsa-let-7a-2-3p	0	0	0	0	0	0	0	0	0	1	13	0	0
hsa-let-7g-3p	29	59	0	21	14	14	28	5	23	32	89	75	37
hsa-miR-675-3p	0	0	0	2	0	0	0	0	0	0	0	0	0
hsa-miR-676-3p	12	77	0	3	39	54	2	1	0	61	17	4	0
hsa-miR-210-3p	231	70	12	70	121	782	19	213	82	88	86	90	50
hsa-miR-4322	0	0	0	0	0	0	0	0	0	0	0	0	0
hsa-miR-4265	0	0	0	0	0	0	0	0	0	0	0	0	0
hsa-miR-744-3p	0	61	0	15	57	44	30	2	0	64	121	111	42
hsa-miR-7702	0	0	0	0	0	0	0	0	0	0	0	0	0
hsa-miR-8061	0	0	0	0	0	0	0	0	0	0	0	0	0
hsa-miR-374b-3p	0	40	8	26	28	23	26	4	0	63	55	28	25
hsa-miR-6083	0	0	0	0	0	0	0	0	0	0	0	0	0
hsa-miR-374a-3p	210	321	43	232	255	309	228	104	26	492	468	1453	224
hsa-miR-491-3p	0	0	0	0	0	0	0	2	0	0	6	14	0
hsa-miR-3180-5p	10	0	0	0	0	0	0	0	0	6	0	0	0
hsa-miR-3679-3p	0	0	0	0	0	0	0	0	0	0	0	0	0
hsa-miR-718	0	0	0	0	0	0	0	0	0	0	0	0	0
hsa-miR-4664-3p	15	0	0	0	0	0	0	0	0	0	0	0	0
hsa-miR-1238-3p	0	0	0	2	2	0	0	0	0	0	0	0	0
hsa-miR-6809-3p	0	0	0	0	0	0	0	0	0	0	0	0	0
hsa-miR-4762-3p	0	0	0	0	0	0	0	0	0	0	0	0	0
hsa-miR-6738-3p	0	0	0	0	0	0	0	0	0	0	0	0	0
hsa-miR-578	0	0	0	0	1	0	0	0	0	0	0	0	0
hsa-miR-8081	0	0	0	0	0	0	0	0	0	0	0	0	0
hsa-miR-4776-3p	0	0	0	0	0	0	0	0	0	0	0	0	0
hsa-miR-5004-3p	0	0	0	0	0	0	0	0	0	0	1	0	0
hsa-miR-12133	0	0	0	0	0	0	0	0	0	0	0	0	0
hsa-miR-1271-5p	86	70	21	21	57	35	104	4	2	88	133	164	7
hsa-miR-887-5p	211	2	0	3	45	35	86	0	23	68	210	53	3
hsa-miR-4260	0	0	0	0	0	0	0	0	0	0	0	0	0
hsa-miR-659-3p	0	0	0	0	0	0	0	0	0	0	0	0	0
hsa-miR-30d-3p	35	125	0	68	37	72	41	49	38	44	50	119	35
hsa-miR-30e-3p	748	1124	258	535	1160	827	1074	152	212	2209	2667	1647	571
hsa-miR-30a-3p	43	289	58	391	263	61	127	37	35	137	103	157	334
hsa-miR-8055	0	0	0	0	0	0	0	0	0	0	0	0	0
hsa-miR-6885-3p	0	0	0	3	0	0	0	0	0	3	0	0	0
hsa-miR-129-5p	23382	90	53	1310	11673	31109	38	51	146	4754	7509	45	6852
hsa-miR-12136	654	228	99	104	274	256	1031	78	44	849	390	46	19
hsa-miR-548ad-3p	0	0	0	0	0	0	0	0	0	0	0	0	0
hsa-miR-4668-3p	0	2	0	0	0	0	0	0	0	0	0	0	0
hsa-miR-3662	0	0	0	0	0	0	0	0	0	0	0	0	0
hsa-miR-4311	0	0	0	0	0	0	0	0	0	0	0	0	0
hsa-miR-518a-3p	0	0	0	0	0	0	0	0	0	0	0	0	0
hsa-miR-526a-3p	0	0	0	0	0	0	0	0	0	0	0	0	0
hsa-miR-518f-3p	0	0	0	0	0	5	0	0	0	0	0	0	0
hsa-miR-548aq-5p	0	0	0	0	0	0	0	0	0	0	0	0	0
hsa-miR-8054	0	0	0	0	0	0	0	0	0	0	0	0	0
hsa-miR-526b-3p	0	0	0	0	0	0	0	0	0	0	0	0	0
hsa-miR-551b-5p	11	0	0	19	9	0	16	0	0	11	0	39	24
hsa-miR-614	0	0	0	0	0	0	0	0	0	0	0	0	0
hsa-miR-523-3p	0	0	0	0	0	0	0	0	0	0	0	0	0
hsa-miR-337-5p	0	30	0	10	0	28	0	10	0	0	0	0	37
hsa-miR-6750-3p	21	0	0	0	1	0	1	0	0	1	0	0	0
hsa-miR-4511	0	1	0	0	0	0	1	0	0	0	0	5	0
hsa-miR-6507-5p	0	0	0	0	0	0	0	0	0	0	0	0	0
hsa-miR-8087	0	0	0	0	0	0	0	0	0	0	0	0	0
hsa-miR-4426	0	0	0	0	0	0	0	0	0	0	0	0	0
hsa-miR-4647	0	0	0	0	0	0	0	0	0	0	0	0	0
hsa-miR-6796-3p	0	2	0	2	0	0	0	0	0	0	0	0	0
hsa-miR-8080	0	0	0	0	0	0	0	0	0	0	0	0	0
hsa-miR-6816-3p	0	2	0	0	0	0	0	0	0	0	0	0	0
hsa-miR-3714	0	0	0	0	0	0	0	0	0	0	0	0	0
hsa-miR-525-3p	0	0	0	0	0	0	0	0	0	0	0	0	0
hsa-miR-524-3p	0	0	0	0	0	0	0	0	0	0	0	0	0
hsa-miR-373-3p	0	3	468	0	0	0	0	0	0	3	0	0	2
hsa-miR-12117	0	0	0	0	0	0	0	0	0	0	0	0	0
hsa-miR-595	0	0	0	0	0	0	0	0	0	0	0	0	0
hsa-miR-495-5p	0	3	0	0	0	1	0	0	24	0	0	0	1
hsa-miR-382-5p	19	5058	32	2367	8	5242	9	1442	2091	24	18	19	4864
hsa-miR-6082	0	0	0	0	0	0	0	0	0	0	0	0	0
hsa-miR-8084	0	0	0	0	0	0	0	0	0	0	0	0	0
hsa-miR-5583-3p	0	0	0	0	0	0	0	0	0	0	0	0	0
hsa-miR-3610	0	0	0	0	0	4	0	0	0	0	0	0	0
hsa-miR-409-3p	44	18790	124	9547	60	14488	62	3422	15844	65	139	81	29689
hsa-miR-10523-5p	0	0	0	0	0	0	0	0	0	0	0	0	0
hsa-miR-7849-3p	0	0	0	0	0	0	0	0	0	0	0	0	0
hsa-miR-4643	0	0	0	0	0	0	0	0	0	0	0	0	0
hsa-miR-602	0	0	0	0	0	0	0	0	0	0	0	0	0
hsa-miR-4704-5p	0	0	0	0	0	0	0	0	0	0	0	0	0
hsa-miR-4797-5p	0	0	0	0	0	0	0	0	0	0	0	0	0
hsa-miR-4262	0	0	0	0	0	0	0	0	0	0	0	0	0
hsa-miR-4523	21	0	0	0	3	8	0	0	0	4	14	0	0
hsa-miR-619-3p	0	0	0	0	0	0	0	0	0	0	0	0	0
hsa-miR-625-3p	44	129	195	179	64	31	42	56	32	247	140	171	61
hsa-miR-3680-5p	0	0	0	0	0	0	0	0	0	0	0	0	0
hsa-miR-888-3p	0	0	0	0	0	0	0	0	0	0	0	0	0
hsa-miR-3654	0	0	0	0	0	0	0	0	0	1	0	0	0
hsa-miR-12126	0	0	0	0	0	0	0	0	0	0	0	0	0
hsa-miR-5680	0	0	0	1	3	19	0	0	15	4	0	0	0
hsa-miR-4524b-3p	0	0	0	0	0	0	0	0	0	0	0	0	0
hsa-miR-4463	0	0	0	0	0	0	0	0	0	0	2	0	0
hsa-miR-6529-5p	0	0	0	0	0	0	0	0	0	0	0	0	0
hsa-miR-2278	0	0	0	0	0	0	0	0	0	0	5	0	1
hsa-miR-6859-5p	9	2	0	5	0	2	0	0	0	8	0	10	2
hsa-miR-3908	0	0	0	0	0	0	0	0	0	0	0	0	0
hsa-miR-4690-5p	0	0	0	0	0	0	0	0	0	0	0	0	0
hsa-miR-4676-5p	0	0	0	0	0	0	0	0	0	0	0	0	0
hsa-miR-575	0	0	0	0	0	0	0	0	0	0	0	0	0
hsa-miR-6769a-3p	0	0	0	0	0	0	0	0	0	0	0	0	0
hsa-miR-590-5p	14	1	0	1	5	5	2	0	0	0	0	10	2
hsa-miR-4538	0	0	0	0	0	0	0	0	0	0	0	0	0
hsa-miR-4453	0	0	0	0	0	0	0	0	0	0	0	0	0
hsa-miR-208a-5p	0	0	0	0	3	0	0	0	0	0	0	0	0
hsa-miR-4496	0	0	0	0	0	0	0	0	0	2	0	0	0
hsa-miR-12124	0	0	0	0	0	0	0	0	0	0	0	0	0
hsa-miR-1910-3p	0	0	0	0	0	0	1	0	0	0	0	0	0
hsa-miR-4478	13	0	0	0	4	0	7	0	0	0	6	0	0
hsa-miR-3929	0	3	0	5	0	4	0	0	0	0	0	0	16
hsa-miR-7843-5p	0	0	0	0	0	0	0	0	0	0	0	0	0
hsa-miR-4632-5p	0	0	0	0	0	0	0	0	0	0	0	0	0
hsa-miR-4761-3p	0	0	0	0	2	0	0	0	0	0	0	0	0
hsa-miR-3141	0	0	0	0	0	0	0	0	0	0	0	0	0
hsa-miR-1182	0	0	0	0	0	0	0	0	0	0	0	0	0
hsa-miR-296-3p	28	10	24	35	1	35	24	5	37	13	0	0	6
hsa-miR-4748	0	0	0	0	0	0	0	0	0	2	12	0	0
hsa-miR-329-5p	0	42	17	13	0	23	0	0	0	0	0	0	24
hsa-miR-515-3p	0	0	0	0	0	0	0	0	0	0	0	0	0
hsa-miR-6849-5p	0	0	0	0	0	0	0	0	0	0	0	0	0
hsa-miR-1296-3p	0	0	0	0	0	0	0	0	0	0	0	0	0
hsa-miR-4280	0	0	0	0	0	0	0	0	0	0	0	0	0
hsa-miR-3168	1	1	62	1	1	0	0	0	0	5	7	6	1
hsa-miR-3074-3p	0	0	0	0	0	0	0	4	0	14	0	0	0
hsa-miR-6074	0	0	0	0	0	0	0	0	0	0	0	0	0
hsa-miR-7151-5p	0	0	0	1	0	0	0	0	0	0	0	0	0
hsa-miR-6866-3p	0	0	0	1	0	0	8	0	0	1	0	12	3
hsa-miR-1285-5p	0	0	0	8	0	0	0	1	0	1	0	2	0
hsa-miR-556-5p	0	0	0	0	0	0	1	0	0	10	4	4	0
hsa-miR-1272	0	0	0	0	0	0	0	0	0	0	0	0	0
hsa-miR-1322	0	0	0	0	0	0	0	0	0	0	0	0	0
hsa-miR-4787-3p	166	11	0	7	20	8	25	1	0	32	9	8	7
hsa-miR-758-5p	0	14	0	6	0	0	0	2	0	0	0	0	22
hsa-miR-12129	0	0	0	3	0	0	0	0	0	0	0	0	0
hsa-miR-205-3p	0	0	0	0	0	0	0	0	0	0	0	0	0
hsa-miR-330-3p	530	105	31	203	195	158	212	6	104	212	253	257	60
hsa-miR-500b-3p	0	2	0	0	4	0	5	0	9	3	0	10	0
hsa-miR-3919	6	0	0	0	0	0	0	0	0	2	9	3	0
hsa-miR-759	0	0	0	0	0	0	0	0	0	0	0	0	0
hsa-miR-1288-5p	0	0	0	0	0	0	0	0	0	0	0	0	0
hsa-miR-922	0	0	0	0	0	0	0	0	0	0	0	0	0
hsa-miR-761	0	0	0	0	0	0	0	0	0	0	0	0	0
hsa-miR-4310	0	0	0	0	0	0	0	0	0	0	0	0	0
hsa-miR-4690-3p	0	0	0	0	0	2	0	0	0	0	0	0	0
hsa-miR-873-5p	0	414	0	0	0	433	5	273	89	0	0	1	4
hsa-miR-4436a	0	0	0	0	0	0	0	0	0	0	0	0	0
hsa-miR-4269	0	0	0	0	0	0	0	0	0	0	0	0	0
hsa-miR-211-3p	0	0	0	0	0	0	0	0	0	0	0	0	0
hsa-miR-764	0	0	0	0	0	0	0	0	0	0	0	0	0
hsa-miR-3129-5p	0	0	0	0	0	0	0	0	0	0	0	0	0
hsa-miR-455-3p	20	22	112	61	7	0	3	0	0	13	9	26	0
hsa-miR-5693	0	0	0	0	0	0	0	0	0	0	0	0	0
hsa-miR-4277	0	0	0	0	0	0	0	0	0	0	0	0	0
hsa-miR-4289	2	0	0	0	1	0	0	1	2	1	3	0	1
hsa-miR-186-3p	0	0	0	0	0	0	2	0	0	0	16	1	0
hsa-miR-6840-3p	0	0	0	0	0	0	0	0	0	0	0	0	0
hsa-miR-4707-5p	0	0	0	0	0	0	0	0	0	0	0	0	0
hsa-miR-5587-3p	0	0	0	0	0	0	0	0	0	0	0	6	1
hsa-miR-331-3p	2732	293	73	130	260	1005	83	253	182	419	461	339	162
hsa-miR-4740-3p	0	0	0	0	0	0	0	0	0	0	0	0	0
hsa-miR-1471	0	0	0	0	0	0	0	0	0	0	0	0	0
hsa-miR-10398-3p	0	1	1	0	0	4	0	0	0	0	0	0	0
hsa-miR-1470	0	0	0	0	0	0	0	0	0	0	0	0	0
hsa-miR-2276-5p	0	0	0	0	0	0	0	0	0	3	0	0	0
hsa-miR-345-3p	0	1	0	1	0	0	2	0	0	0	0	0	0
hsa-miR-4732-3p	0	0	19	13	4	4	6	6	16	16	0	0	1
hsa-miR-146b-3p	353	40	66	66	62	59	53	17	0	87	194	22	23
hsa-miR-4442	0	0	0	0	0	0	1	0	0	2	0	0	0
hsa-miR-6784-5p	1	0	0	0	0	0	0	0	0	0	0	0	0
hsa-miR-3927-5p	0	0	0	0	0	0	0	0	0	0	0	0	0
hsa-miR-3183	0	0	0	0	0	0	0	0	0	0	0	0	0
hsa-miR-370-3p	0	471	1	282	0	376	0	111	471	1	0	0	354
hsa-miR-4254	0	0	0	0	0	0	2	0	0	0	0	0	0
hsa-miR-320a-5p	0	0	0	0	0	0	0	0	0	0	0	0	0
hsa-miR-551a	0	0	0	0	0	0	0	0	0	0	0	0	0
hsa-miR-551b-3p	0	0	0	60	35	0	29	0	15	3	0	32	92
hsa-miR-375-5p	0	0	0	0	1	15	2	0	0	2	0	3	2
hsa-miR-4431	0	0	0	0	0	6	0	2	0	0	0	0	0
hsa-miR-611	0	0	0	0	0	0	0	0	0	0	0	0	0
hsa-miR-6825-3p	0	0	0	0	0	0	0	0	0	0	0	0	0
hsa-miR-10392-5p	0	0	0	0	2	0	0	0	0	0	0	0	0
hsa-miR-6125	0	0	0	0	1	0	0	0	0	0	0	0	0
hsa-miR-5739	0	0	0	0	0	0	0	0	0	0	0	0	0
hsa-miR-4285	0	0	0	0	0	0	0	0	0	0	0	0	0
hsa-miR-4508	13	2	8	10	0	2	2	2	0	6	0	0	4
hsa-miR-4787-5p	0	0	0	0	0	0	0	0	0	0	0	0	0
hsa-miR-598-5p	0	5	0	0	0	19	0	4	0	0	0	0	3
hsa-miR-6786-5p	0	0	0	0	0	0	0	0	0	0	0	0	0
hsa-miR-4521	0	3	0	3	1	9	0	4	0	2	0	0	2
hsa-miR-138-1-3p	0	0	17	2	0	13	0	0	0	0	0	0	0
hsa-miR-554	0	0	0	0	0	0	0	0	0	0	0	0	0
hsa-miR-138-2-3p	0	0	0	0	0	0	0	0	0	0	0	0	0
hsa-miR-4518	0	0	0	0	0	0	0	0	0	0	0	0	0
hsa-miR-6870-3p	0	0	0	0	0	0	0	0	0	0	0	0	0
hsa-miR-4469	0	0	0	0	0	0	0	0	0	0	0	0	0
hsa-miR-3917	0	0	0	1	1	0	3	0	0	0	0	0	0
hsa-miR-301b-5p	0	0	0	0	0	0	0	0	0	0	0	0	0
hsa-miR-301a-5p	18	73	0	22	44	28	41	0	24	66	127	147	34
hsa-miR-130a-5p	0	0	0	3	0	0	0	0	0	0	0	0	0
hsa-miR-4539	0	0	0	0	0	0	0	0	0	0	0	0	0
hsa-miR-4526	0	0	0	0	0	0	0	0	0	3	0	4	0
hsa-miR-345-5p	265	377	75	507	457	227	543	31	33	314	156	834	169
hsa-miR-4502	0	0	0	0	0	0	0	0	0	0	0	0	0
hsa-miR-3130-3p	0	0	0	0	0	0	0	0	0	0	0	0	0
hsa-miR-191-3p	16	16	0	3	26	8	7	2	0	13	1	19	4
hsa-miR-4734	0	0	0	0	0	0	0	0	0	0	0	0	0
hsa-miR-204-3p	155	151	0	12	43	95	204	1	0	143	146	0	5
hsa-miR-619-5p	1	2	18	4	3	7	0	5	1	3	0	7	1
hsa-miR-612	0	0	0	0	0	0	0	0	0	0	0	0	0
hsa-miR-4486	0	0	0	0	0	0	0	0	0	0	0	0	0
hsa-miR-3663-5p	0	0	0	0	0	0	0	0	0	0	0	0	0
hsa-miR-4299	0	0	0	0	0	0	0	0	0	0	0	0	0
hsa-miR-548q	11	5	0	7	12	2	9	0	0	2	0	8	0
hsa-miR-29b-1-5p	0	12	13	17	12	9	25	8	9	24	47	4	13
hsa-miR-3182	10	46	28	10	33	4	86	247	74	32	28	36	1
hsa-miR-3655	0	0	0	0	0	0	0	0	0	0	0	0	0
hsa-miR-1180-5p	0	0	0	1	0	0	0	0	0	0	0	4	0
hsa-miR-539-5p	0	165	0	69	0	193	0	17	146	0	9	0	182
hsa-miR-873-3p	0	743	9	0	0	534	6	430	264	0	0	0	5
hsa-miR-3928-3p	26	15	2	12	7	9	4	0	0	5	11	2	6
hsa-miR-6089	0	0	0	0	0	0	0	0	0	0	0	0	0
hsa-miR-3197	0	0	0	0	0	0	0	0	0	0	0	0	0
hsa-miR-1914-3p	0	0	0	0	0	0	0	0	0	0	0	0	0
hsa-miR-6086	0	0	0	0	0	0	0	0	0	0	0	0	0
hsa-miR-4481	0	0	0	0	0	0	0	0	0	0	0	0	0
hsa-miR-144-5p	70	137	792	2150	1046	1231	393	415	381	903	240	138	391
hsa-miR-4454	12	49	0	23	29	53	33	5	0	41	27	70	31
hsa-miR-4534	0	0	0	0	0	0	0	0	0	0	0	0	0
hsa-miR-8069	0	0	0	0	0	0	0	0	0	0	0	0	0
hsa-miR-145-3p	1	280	19	31	205	43	163	19	25	197	122	600	22
hsa-miR-4722-5p	0	0	0	0	0	0	0	0	0	0	0	0	0
hsa-miR-657	0	0	0	0	0	0	0	0	0	0	0	0	0
hsa-miR-4252	0	0	0	0	0	0	0	0	0	0	0	0	0
hsa-miR-3194-5p	0	0	0	0	0	0	0	0	0	0	0	0	0
hsa-miR-10396b-3p	0	1	0	0	0	0	0	0	0	0	0	0	0
hsa-miR-10396a-3p	0	0	0	0	0	0	0	0	0	0	0	0	0
hsa-miR-4312	0	0	0	0	0	0	0	0	0	0	0	0	0
hsa-miR-1273c	0	0	0	0	0	0	0	0	0	0	0	0	0
hsa-miR-4783-5p	0	0	0	0	0	0	0	0	0	0	0	0	0
hsa-miR-658	0	0	0	0	0	0	0	0	0	0	0	0	0
hsa-miR-3960	0	2	15	2	10	4	19	1	0	1	0	1	5
hsa-miR-8072	0	0	0	2	0	0	0	0	0	0	0	0	0
hsa-miR-10396a-5p	0	0	0	0	0	0	0	0	0	0	0	0	0
hsa-miR-187-5p	0	0	0	0	0	0	0	0	0	0	0	0	0
hsa-miR-621	0	0	0	0	0	0	0	0	0	0	0	0	0
hsa-miR-7158-5p	0	0	0	0	0	0	0	0	0	0	0	0	0
hsa-miR-6847-3p	0	0	0	0	0	0	0	0	0	0	0	0	0
hsa-miR-4268	0	0	0	0	0	0	0	0	0	0	0	0	0
hsa-miR-4448	0	0	2	0	2	0	0	5	0	0	0	0	0
hsa-miR-8077	0	0	0	0	0	0	0	0	0	0	0	0	0
hsa-miR-3135b	56	11	42	13	3	3	5	10	14	18	36	12	6
hsa-miR-5589-5p	0	0	0	0	0	0	0	0	0	0	0	0	0
hsa-miR-6131	4	8	2	4	17	2	16	4	44	30	2	7	4
hsa-miR-103a-1-5p	0	0	0	1	0	0	0	0	0	0	0	0	0
hsa-miR-4327	0	0	0	0	0	0	0	0	0	0	0	0	0
hsa-miR-3160-5p	0	0	0	0	0	0	0	0	0	0	0	0	0
hsa-miR-6124	0	0	0	0	0	0	0	0	0	0	0	0	0
hsa-miR-6077	0	0	0	0	0	0	0	0	0	0	0	0	0
hsa-miR-3619-3p	0	0	0	0	0	0	0	0	0	0	0	0	0
hsa-miR-711	0	0	0	0	0	0	0	0	0	0	0	0	0
hsa-miR-6503-3p	0	3	0	0	3	0	2	0	0	1	0	0	1
hsa-miR-4516	10	2	1	2	1	0	6	0	0	5	1	0	0
hsa-miR-505-5p	0	4	0	5	2	13	38	0	0	38	0	25	7
hsa-miR-3689d	0	0	0	0	0	0	0	0	0	0	0	0	0
hsa-miR-4294	0	0	0	0	0	0	0	0	0	0	0	0	0
hsa-miR-504-3p	39	7	0	0	1	0	0	0	0	13	7	0	0
hsa-miR-3201	0	0	0	0	0	0	0	0	0	0	0	0	0
hsa-miR-1193	0	8	0	2	0	0	0	0	0	0	0	0	9
hsa-miR-4320	0	0	0	0	0	0	0	0	0	0	0	0	0
hsa-miR-6744-3p	0	0	0	0	0	0	0	0	0	0	0	0	0
hsa-miR-6069	0	0	0	0	0	0	0	0	0	0	0	0	0
hsa-miR-4284	2	0	0	1	0	0	0	0	0	2	1	0	0
hsa-miR-5787	0	0	0	0	0	0	0	0	0	0	0	0	0
hsa-miR-3153	0	0	0	0	0	0	0	0	0	0	0	0	0
hsa-miR-8059	0	0	0	0	0	0	0	0	0	0	0	0	0
hsa-miR-6090	0	0	0	0	0	0	0	0	0	0	0	0	0
hsa-miR-920	0	0	0	0	0	0	0	0	0	0	0	0	0
hsa-miR-6799-5p	0	0	0	0	0	0	0	0	0	0	0	0	0
hsa-miR-2861	0	0	0	0	0	0	0	0	0	0	0	0	0
hsa-miR-3178	0	0	0	0	0	0	0	0	0	0	0	0	0
hsa-miR-4492	21	1	7	0	0	0	0	0	0	1	1	0	0
hsa-miR-762	0	0	0	0	0	0	0	0	0	0	0	0	0
hsa-miR-4675	0	0	0	0	0	0	0	0	0	0	0	0	0
hsa-miR-4271	0	0	0	0	0	0	0	0	0	0	0	0	0
hsa-miR-128-2-5p	0	0	0	0	0	0	0	0	0	0	0	0	0
hsa-miR-4525	0	0	0	0	0	0	0	0	0	0	0	0	0
hsa-miR-328-5p	0	0	0	0	0	0	0	0	0	0	0	0	0
hsa-miR-6752-5p	0	0	0	0	0	0	0	0	0	0	0	0	0
hsa-miR-615-5p	0	0	0	0	0	0	0	0	0	0	0	0	0
hsa-miR-503-3p	0	0	0	0	3	0	0	0	0	0	0	0	2
hsa-miR-4483	0	0	0	0	0	0	0	0	0	0	0	0	0
hsa-miR-23a-5p	0	0	0	0	0	0	0	0	0	2	0	0	0
hsa-miR-4281	0	0	0	0	0	0	0	0	0	0	0	0	0
hsa-miR-4710	0	0	0	0	0	0	0	0	0	0	0	0	0
hsa-miR-4466	0	0	0	0	0	0	0	0	0	0	0	0	0
hsa-miR-92a-2-5p	0	0	0	0	0	0	0	0	0	0	0	0	0
hsa-miR-5087	0	0	0	0	0	0	0	0	0	0	0	0	0
hsa-miR-376a-2-5p	0	5	0	1	0	5	0	4	0	0	0	0	8
hsa-miR-6073	0	0	0	0	0	0	0	0	0	0	0	0	0
hsa-miR-3713	0	0	0	0	0	0	0	0	0	0	0	0	0
hsa-miR-198	0	0	0	0	0	0	0	0	0	0	0	0	0
hsa-miR-489-5p	0	0	0	0	0	0	0	0	0	0	0	0	0
hsa-miR-8078	0	0	0	0	0	0	0	0	0	0	0	0	0
hsa-miR-4316	0	0	0	0	0	0	0	0	0	0	0	0	0
hsa-miR-143-5p	40	64	0	9	81	8	47	26	33	39	30	81	3
hsa-miR-376c-5p	0	3	0	3	0	8	0	0	26	0	0	0	7
hsa-miR-663b	11	0	0	0	0	0	0	0	0	0	0	0	0
hsa-miR-4769-5p	0	0	0	0	0	0	0	0	0	0	0	0	0
hsa-miR-3151-5p	12	0	0	0	0	0	1	0	1	0	0	7	1
hsa-miR-4447	0	0	0	0	0	0	0	0	0	0	0	0	0
hsa-miR-4472	0	0	0	0	0	0	0	0	0	0	0	0	1
hsa-miR-642b-5p	0	0	0	0	0	0	0	0	0	0	0	0	0
hsa-miR-2116-5p	0	0	0	0	0	0	0	0	0	0	0	0	0
hsa-miR-3147	0	0	0	0	0	0	0	0	0	0	0	0	0
hsa-miR-6792-5p	0	0	0	0	0	0	0	0	0	0	0	0	0
hsa-miR-6892-5p	0	0	0	0	0	0	0	0	0	0	0	0	0
hsa-miR-4724-3p	0	0	0	0	0	0	0	0	0	0	0	0	0
hsa-miR-877-5p	259	52	17	9	56	110	87	2	18	97	140	88	30
hsa-miR-376a-5p	0	35	0	50	0	68	0	0	118	2	0	0	27
hsa-miR-5682	0	0	0	0	0	0	0	0	0	0	7	0	0
hsa-miR-6824-5p	0	0	0	0	0	0	0	0	0	0	0	0	0
hsa-miR-6789-5p	0	0	0	0	0	0	0	0	0	0	0	0	0
hsa-miR-6800-5p	0	0	0	0	0	0	0	0	0	0	0	0	0
hsa-miR-4789-5p	0	0	0	0	0	0	0	0	0	0	0	0	0
hsa-miR-4420	0	0	18	0	0	0	0	0	0	0	0	0	0
hsa-miR-485-3p	1	1461	26	1033	6	604	7	303	1278	4	5	1	3900
hsa-miR-4436b-5p	0	0	0	0	0	0	0	0	0	0	0	0	0
hsa-miR-145-5p	387	728	136	103	743	218	265	183	32	438	228	577	99
hsa-miR-642a-5p	0	1	0	97	0	0	0	0	0	0	0	0	0
hsa-miR-670-5p	0	0	0	0	0	0	0	0	0	0	0	0	2
hsa-miR-572	0	0	0	0	0	0	0	0	0	0	0	0	0
hsa-miR-5571-3p	0	0	0	0	0	0	0	0	0	0	0	0	0
hsa-miR-4691-5p	0	0	0	0	0	0	0	0	0	0	0	0	0
hsa-miR-11181-5p	0	0	0	0	0	0	0	0	0	0	0	0	0
hsa-miR-203a-3p	17	545	13	1947	5	12	7	205	188	16	47	8	312
hsa-miR-887-3p	1327	16	25	0	451	276	317	13	20	531	1271	656	113
hsa-miR-6126	0	0	0	0	0	0	0	0	0	0	0	0	0
hsa-miR-183-3p	60	130	0	51	24	54	11	0	0	18	13	54	24
hsa-miR-489-3p	23	7	0	6	9	8	2	2	0	21	17	0	2
hsa-miR-4439	0	0	0	0	0	0	0	0	0	0	0	0	0
hsa-miR-6864-3p	0	0	0	0	0	0	0	0	0	0	0	0	0
hsa-miR-6807-5p	0	0	0	0	0	0	0	0	0	0	0	0	0
hsa-miR-1224-5p	111	13	13	28	40	46	33	1	0	6	30	13	22
hsa-miR-6858-5p	0	0	0	0	0	0	0	0	0	0	0	0	0
hsa-miR-6765-5p	0	1	0	0	0	0	0	0	0	0	0	0	0
hsa-miR-6834-5p	0	0	0	0	0	0	0	0	0	0	0	0	0
hsa-miR-1226-5p	0	0	0	0	0	0	0	0	0	5	0	0	0
hsa-miR-6869-5p	0	0	0	0	0	0	0	0	0	0	0	0	0
hsa-miR-937-5p	0	0	0	0	0	0	0	0	0	0	0	0	0
hsa-miR-627-5p	0	1	0	4	3	7	6	6	0	13	0	0	5
hsa-miR-1238-5p	0	0	0	0	0	0	0	0	0	0	0	0	0
hsa-miR-4758-5p	0	0	0	0	0	0	0	0	0	0	0	0	0
hsa-miR-4658	0	0	0	2	0	0	5	0	0	0	0	0	1
hsa-miR-6790-5p	0	0	0	0	0	0	0	0	0	0	0	0	0
hsa-miR-10395-5p	1	1	31	1	4	0	0	0	1	0	1	154	0
hsa-miR-548aw	0	1	0	0	0	0	0	0	0	0	0	0	0
hsa-miR-5011-3p	0	0	0	0	0	0	0	0	0	0	0	0	0
hsa-miR-33b-5p	92	182	0	30	273	206	150	60	1	89	56	448	43
hsa-miR-33a-5p	58	89	15	36	172	113	235	38	0	352	369	616	21
hsa-miR-4715-3p	0	0	0	0	0	0	0	0	0	0	0	0	0
hsa-miR-1202	0	0	0	0	0	0	0	0	0	0	0	0	0
hsa-miR-6850-5p	0	0	0	0	0	0	0	0	0	0	0	0	0
hsa-miR-6821-5p	0	0	0	0	0	0	0	0	0	0	0	0	0
hsa-miR-3977	0	0	0	0	0	0	0	0	0	0	0	0	0
hsa-miR-3978	0	0	0	0	0	0	0	0	0	0	0	0	0
hsa-miR-4776-5p	0	0	0	0	0	0	0	0	0	0	0	0	0
hsa-miR-4535	0	0	0	0	0	0	0	0	0	0	0	0	0
hsa-miR-3198	0	0	0	0	0	0	0	0	0	0	0	0	0
hsa-miR-8057	0	0	0	0	0	0	0	0	0	0	0	0	0
hsa-miR-647	0	0	0	0	0	0	0	0	0	0	0	0	0
hsa-miR-5089-5p	0	0	0	0	0	0	0	0	0	0	0	0	0
hsa-miR-1228-5p	0	0	0	0	0	0	2	0	0	2	0	0	0
hsa-miR-3620-5p	8	2	0	1	4	7	4	0	11	0	2	0	2
hsa-miR-1227-5p	0	0	0	0	0	0	0	0	0	0	0	0	0
hsa-miR-1275	1948	144	417	736	706	337	1539	321	325	958	1117	164	90
hsa-miR-1225-5p	0	0	0	0	0	0	0	0	0	0	0	0	0
hsa-miR-1229-5p	0	0	0	0	0	0	0	0	0	0	0	0	0
hsa-miR-6741-5p	0	0	0	0	0	0	0	0	0	1	0	0	0
hsa-miR-3940-5p	0	0	0	0	0	0	0	0	0	0	0	0	0
hsa-miR-6848-3p	0	0	0	0	0	0	0	0	0	0	0	0	0
hsa-miR-487a-5p	0	183	0	84	0	126	0	32	185	0	0	0	243
hsa-miR-487b-5p	0	41	0	11	0	27	0	3	15	0	0	0	67
hsa-miR-632	0	0	0	0	0	0	0	0	0	0	0	0	0
hsa-miR-1231	0	0	0	0	0	0	0	0	0	0	0	0	0
hsa-miR-511-5p	0	2	0	2	1	0	5	0	0	7	0	0	3
hsa-miR-6808-3p	0	1	0	0	0	0	0	0	0	3	0	0	0
hsa-miR-147b-3p	0	2	0	2	0	19	1	0	0	0	0	0	2
hsa-miR-6833-5p	0	0	0	0	0	0	2	0	0	1	0	0	0
hsa-miR-7108-5p	0	0	0	0	0	0	0	0	0	0	0	0	0
hsa-miR-147a	0	0	0	0	0	0	0	0	0	0	0	0	0
hsa-miR-2053	0	0	0	0	0	0	0	0	0	0	0	0	0
hsa-miR-4273	0	0	0	0	0	0	0	0	0	0	0	0	0
hsa-miR-653-5p	0	0	0	0	0	0	0	0	0	0	0	0	0
hsa-miR-2909	0	0	0	0	0	0	0	0	0	0	0	0	0
hsa-miR-607	0	0	0	0	0	0	0	0	0	0	0	0	0
hsa-miR-3692-3p	0	0	0	0	0	0	0	0	0	0	0	0	0
hsa-miR-3074-5p	0	6	0	13	9	0	7	6	0	36	10	13	7
hsa-miR-629-3p	0	0	0	6	0	0	0	1	0	0	0	0	2
hsa-miR-4652-3p	0	0	0	0	0	0	0	0	0	0	0	0	0
hsa-miR-3122	0	0	0	0	0	0	0	0	0	0	0	0	0
hsa-miR-5572	0	0	0	0	0	0	0	0	0	0	0	0	0
hsa-miR-599	0	0	0	0	0	0	0	0	0	0	0	0	0
hsa-miR-552-5p	0	0	0	2	2	0	1	0	0	0	0	0	0
hsa-miR-557	0	0	0	0	0	0	0	0	0	0	0	0	0
hsa-miR-7850-5p	0	0	0	0	0	0	0	0	0	0	0	0	0
hsa-miR-2681-5p	0	1	0	2	0	0	0	0	0	0	0	0	0
hsa-miR-548x-3p	0	0	0	0	0	0	0	0	0	0	0	0	0
hsa-miR-548aj-3p	0	0	0	0	0	0	0	0	0	0	0	0	0
hsa-miR-548as-3p	0	2	0	0	0	0	0	0	0	0	0	0	0
hsa-miR-548ar-3p	0	0	0	0	2	0	0	0	0	0	0	0	0
hsa-miR-5582-3p	0	0	0	0	0	0	0	0	0	0	0	0	0
hsa-miR-4282	0	0	0	0	0	0	0	0	0	0	0	0	0
hsa-miR-3133	0	0	0	0	0	0	0	0	0	0	0	0	0
hsa-miR-7161-5p	0	0	0	0	0	0	0	0	0	0	0	0	0
hsa-miR-1276	14	9	0	3	1	2	4	2	0	1	9	7	6
hsa-miR-12135	107	64	12	54	166	205	461	91	40	551	356	26	89
hsa-miR-559	0	0	0	0	0	0	0	0	0	0	0	0	0
hsa-miR-106b-5p	174	217	119	435	380	568	198	129	74	324	375	400	291
hsa-miR-20a-5p	751	432	903	1454	1971	869	1454	365	247	683	2386	1299	379
hsa-miR-4796-3p	0	0	0	0	0	0	0	0	0	0	0	0	0
hsa-miR-3121-3p	0	0	0	0	0	0	0	0	0	0	0	1	0
hsa-miR-605-5p	0	0	0	0	0	0	0	0	0	0	0	0	0
hsa-miR-513c-3p	0	0	0	0	0	0	0	0	0	0	0	0	0
hsa-miR-513a-3p	0	0	0	0	0	0	0	0	0	0	0	0	0
hsa-miR-5688	0	0	0	0	0	0	0	0	0	0	0	0	0
hsa-miR-141-3p	8649	55853	522	41923	19040	20294	24469	16123	7664	40259	17598	34886	30393
hsa-miR-200a-3p	20156	50791	342	11409	28315	22185	55584	6243	4918	60105	67864	25783	13462
hsa-miR-132-3p	11116	2246	200	21696	21722	11268	595	181	18278	1039	1246	8072	16094
hsa-miR-212-3p	1402	374	61	2895	2833	1344	99	34	3332	172	179	671	2824
hsa-miR-4803	0	0	0	0	3	0	0	0	0	0	0	0	0
hsa-miR-6732-3p	0	0	0	0	0	0	0	0	0	0	0	0	0
hsa-miR-3912-3p	0	25	0	13	8	50	1	0	0	17	14	10	41
hsa-miR-4485-3p	19	0	0	0	1	0	1	0	0	3	4	0	0
hsa-miR-582-3p	59	52	0	0	127	79	106	0	0	164	292	334	23
hsa-miR-12120	0	0	0	0	0	0	0	0	0	0	0	0	0
hsa-miR-6891-5p	17	0	0	0	0	0	0	0	0	2	0	0	0
hsa-miR-506-3p	12	22	0	20	71	0	0	0	0	2	0	22	0
hsa-miR-124-3p	92	2	0	0	41	0	82	7	0	20	0	13	9
hsa-miR-3936	13	2	0	1	0	1	1	0	0	5	0	9	0
hsa-miR-18a-5p	9	31	58	45	54	27	13	11	7	2	0	0	65
hsa-miR-18b-5p	0	0	0	0	0	0	0	0	0	0	0	0	0
hsa-miR-302e	0	0	0	0	0	0	0	0	0	0	0	0	0
hsa-miR-302c-3p	0	0	0	0	0	0	0	0	0	0	0	0	0
hsa-miR-302d-3p	0	0	35	0	0	0	0	0	0	0	0	0	0
hsa-miR-302b-3p	0	0	22	0	0	0	0	0	0	0	0	0	0
hsa-miR-302a-3p	0	0	42	0	0	0	0	0	0	0	0	0	0
hsa-miR-200c-3p	34409	27015	441	24305	15951	23823	21658	11055	8228	38100	21863	19336	18061
hsa-miR-200b-3p	11829	17588	189	6531	10462	12045	16960	2806	3524	20684	21426	12372	5848
hsa-miR-429	1657	6748	40	1351	2479	3597	5354	781	1007	5997	6834	4451	1780
hsa-miR-500a-5p	32	29	0	9	5	0	7	0	0	37	27	4	1
hsa-miR-216a-5p	0	0	0	1	0	0	0	1	0	15	0	0	1
hsa-miR-580-5p	0	0	0	0	0	0	0	0	0	0	0	0	0
hsa-miR-5700	0	0	0	0	0	0	0	0	0	0	0	0	0
hsa-miR-365a-3p	13	14	75	15	0	4	9	30	0	11	29	15	12
hsa-miR-302f	0	0	0	0	0	0	0	0	0	0	0	0	0
hsa-miR-590-3p	11	85	42	62	115	98	136	37	66	212	209	245	41
hsa-miR-6882-5p	0	2	19	3	7	8	5	2	0	8	23	0	6
hsa-miR-4801	0	0	0	0	0	0	0	0	0	0	0	0	0
hsa-miR-5683	0	8	0	20	0	0	4	0	0	9	0	0	8
hsa-miR-6856-3p	0	0	0	0	0	0	0	0	0	0	0	0	0
hsa-miR-101-3p	5845	10507	2446	17463	13078	21321	15222	4309	6916	13564	17336	22771	9182
hsa-miR-144-3p	12	60	258	421	368	228	90	108	80	237	10	54	100
hsa-miR-4802-3p	0	0	0	0	0	0	0	0	0	0	0	0	0
hsa-miR-140-3p	1328	1799	1121	591	1743	978	827	223	332	1862	2394	2820	307
hsa-miR-6512-5p	0	0	0	0	0	0	0	0	0	0	0	0	1
hsa-miR-1912-3p	0	0	0	0	0	0	0	0	0	0	0	0	0
hsa-miR-3130-5p	9	0	0	0	0	4	3	0	0	9	5	0	2
hsa-miR-660-5p	306	1677	16	415	576	472	435	123	174	1406	902	494	123
hsa-miR-10b-5p	287	629	29066	5650	12291	1706	286	47800	46233	18337	554	2091	2010
hsa-miR-10a-5p	126	1943	17430	472	875	307	383	254	2322	1574	923	11218	350
hsa-miR-7851-3p	22	1	0	0	0	0	2	2	0	0	0	0	0
hsa-miR-3939	0	2	0	0	0	0	0	0	0	2	0	0	0
hsa-miR-433-5p	0	41	0	8	0	135	0	2	18	0	0	0	46
hsa-miR-1277-3p	0	0	0	0	0	0	1	0	0	3	0	4	0
hsa-miR-598-3p	181	678	0	641	110	731	77	246	114	507	539	99	570
hsa-miR-4637	0	0	0	0	0	0	0	0	0	0	0	0	0
hsa-miR-888-5p	0	0	0	0	0	0	0	0	0	0	0	0	0
hsa-miR-510-5p	0	0	0	1	3	0	0	0	0	0	0	0	0
hsa-miR-508-5p	36	8	0	14	45	1	0	0	0	0	0	0	0
hsa-miR-514a-5p	0	1	0	7	20	0	0	0	0	0	0	0	0
hsa-miR-509-5p	0	17	0	25	81	0	0	0	0	0	0	0	0
hsa-miR-509-3-5p	0	38	0	64	185	0	8	1	0	0	0	34	0
hsa-miR-217-5p	0	2	0	3	3	0	7	0	0	152	0	0	36
hsa-miR-9898	0	0	0	0	0	0	0	0	0	0	0	0	2
hsa-miR-890	0	0	0	0	0	0	0	0	0	0	0	0	0
hsa-miR-5003-3p	0	0	0	0	0	0	0	0	0	0	0	0	0
hsa-miR-6502-3p	0	0	0	0	0	0	0	0	0	0	0	0	0
hsa-miR-6863	0	0	0	0	0	0	0	0	0	0	0	0	0
hsa-miR-6758-5p	1	0	0	4	0	8	2	0	0	2	0	0	1
hsa-miR-3125	0	5	0	1	0	0	0	0	0	15	0	0	0
hsa-miR-12127	0	0	0	0	0	0	0	0	0	0	0	0	0
hsa-miR-5007-5p	0	0	0	0	0	0	0	0	0	0	0	0	0
hsa-miR-577	0	321	99	8	2	9	0	1	0	0	0	0	0
hsa-miR-7161-3p	0	0	0	0	0	0	0	0	0	0	0	0	0
hsa-miR-548p	0	0	0	1	0	0	0	0	0	0	0	0	0
hsa-miR-451b	0	0	0	0	0	0	0	0	0	0	0	0	0
hsa-miR-4703-5p	0	0	0	0	0	0	0	0	0	0	0	0	0
hsa-miR-29a-3p	2299	3658	1269	5208	2714	2459	2100	1825	911	4013	3115	3496	2740
hsa-miR-29b-3p	372	842	100	457	566	615	265	96	140	918	768	763	579
hsa-miR-29c-3p	416	2490	254	1093	1675	1599	1390	139	587	2163	1908	2784	1254
hsa-miR-195-5p	259	394	132	2055	510	156	569	331	668	252	258	727	4494
hsa-miR-15a-5p	70	335	596	1941	1507	212	751	630	404	513	409	1491	1812
hsa-miR-15b-5p	463	228	201	377	276	497	147	99	33	467	450	326	836
hsa-miR-16-5p	1316	5673	10628	26359	16785	7367	10825	4892	5156	7886	4965	19379	24621
hsa-miR-503-5p	8	16	0	8	80	10	25	69	0	5	8	0	29
hsa-miR-3943	0	0	0	0	0	0	0	0	0	0	0	0	0
hsa-miR-3614-3p	0	0	0	0	0	0	0	0	0	0	0	0	0
hsa-miR-4781-5p	0	0	0	5	0	0	0	0	0	0	0	0	0
hsa-miR-21-5p	8794	22389	99618	138908	26494	52309	9842	5786	41321	21323	21238	12292	96443
hsa-miR-1197	0	55	0	14	0	106	0	14	26	0	0	0	45
hsa-miR-4759	0	0	0	0	0	0	0	0	0	0	0	0	0
hsa-miR-3169	0	0	0	0	0	0	0	0	0	0	0	0	0
hsa-miR-3139	0	0	0	0	0	0	0	0	0	1	0	0	1
hsa-miR-4779	0	0	0	1	0	0	0	0	0	0	0	0	0
hsa-miR-2392	0	1	0	0	0	0	0	0	0	0	0	0	0
hsa-miR-3159	0	2	0	0	0	0	0	0	0	0	0	0	0
hsa-miR-5582-5p	0	0	0	0	0	0	0	0	0	0	0	0	0
hsa-miR-449c-5p	0	0	0	0	0	0	0	1	0	0	0	0	5
hsa-miR-34b-5p	0	0	18	32	4	0	5	0	0	3	0	0	0
hsa-miR-4717-5p	0	0	0	0	0	0	0	0	0	0	0	0	0
hsa-miR-1245b-5p	0	0	0	0	0	0	0	0	0	0	0	0	0
hsa-miR-6757-5p	0	0	0	0	0	11	0	0	0	0	0	0	0
hsa-miR-6783-5p	0	0	0	0	0	0	0	0	0	0	0	0	0
hsa-miR-4688	0	1	0	0	2	0	0	0	0	0	0	0	0
hsa-miR-6805-5p	0	4	0	0	2	0	1	0	0	8	0	0	4
hsa-miR-6732-5p	0	0	0	0	0	0	0	0	0	0	0	0	0
hsa-miR-6782-5p	0	0	0	0	0	0	0	0	0	0	0	0	0
hsa-miR-6841-5p	0	0	0	0	0	0	0	0	0	0	0	0	0
hsa-miR-6755-5p	0	7	0	0	2	15	0	0	0	0	0	0	1
hsa-miR-6831-5p	0	0	0	0	0	0	0	0	0	0	0	0	0
hsa-miR-196a-5p	0	0	49	0	0	0	0	0	0	5	0	0	0
hsa-miR-196b-5p	0	3	19	19	19	13	1	4	0	21	0	0	4
hsa-miR-6865-5p	0	1	0	0	0	0	0	0	0	0	0	0	0
hsa-miR-6815-5p	0	0	0	0	0	0	2	0	0	0	0	0	0
hsa-miR-154-5p	0	208	0	102	0	139	0	42	45	0	0	0	433
hsa-miR-624-5p	0	0	0	0	4	0	0	0	0	2	0	0	0
hsa-miR-1278	0	1	0	0	1	0	0	0	0	0	0	9	0
hsa-miR-411-5p	1	5698	195	3025	23	4259	14	2585	5408	29	57	58	8574
hsa-miR-2114-5p	0	2	0	4	0	1	0	0	0	0	0	0	0
hsa-miR-3174	0	6	0	2	3	0	2	0	0	3	0	0	1
hsa-miR-454-3p	817	2002	323	1494	2969	3195	2531	323	557	3392	2377	2630	1591
hsa-miR-12115	0	0	0	0	0	0	0	0	0	0	0	0	0
hsa-miR-3681-5p	0	0	0	0	0	0	0	0	0	0	0	0	0
hsa-miR-6718-5p	0	0	0	0	0	0	0	0	0	0	0	0	0
hsa-miR-203b-5p	0	0	0	0	0	0	0	0	0	0	0	0	0
hsa-miR-5584-3p	0	0	0	0	0	0	0	0	0	0	0	0	0
hsa-miR-3163	0	0	0	0	0	0	0	0	0	0	0	0	0
hsa-miR-381-3p	0	1410	36	1467	3	450	0	287	1423	9	19	9	1707
hsa-miR-300	0	0	0	0	0	0	0	1	0	0	0	0	0
hsa-miR-875-5p	0	0	0	0	0	0	0	0	0	0	0	0	0
hsa-miR-3976	0	0	0	0	0	0	0	0	0	0	0	0	0
hsa-miR-135a-3p	0	4	43	5	0	0	4	0	0	0	2	0	2
hsa-miR-5011-5p	0	0	0	0	0	0	0	0	0	0	0	0	0
hsa-miR-8076	0	0	0	0	0	0	0	0	0	0	0	0	0
hsa-miR-2681-3p	0	0	0	2	0	0	0	0	0	0	0	0	0
hsa-miR-5586-5p	0	1	0	5	0	5	4	0	0	0	0	0	1
hsa-miR-4686	0	0	0	0	0	0	0	0	0	0	0	0	0
hsa-miR-586	0	0	0	0	0	0	0	0	0	0	0	0	0
hsa-miR-3688-3p	0	1	8	0	0	0	0	0	0	0	0	2	0
hsa-miR-1843	503	316	23	241	187	248	117	65	33	412	313	222	189
hsa-miR-4802-5p	0	0	0	0	0	0	0	0	0	0	0	0	0
hsa-miR-6514-5p	18	5	0	10	7	26	2	0	26	10	22	5	5
hsa-miR-183-5p	52762	103717	847	49610	36906	52753	15807	1565	3331	23745	16906	36990	15703
hsa-miR-135b-5p	78	57	15	30	13	26	5	0	22	1	19	6	0
hsa-miR-135a-5p	634	234	35	262	1344	1595	1116	96	289	1766	3139	1450	984
hsa-miR-3675-5p	0	0	0	0	0	0	0	0	0	0	0	0	0
hsa-miR-5579-5p	0	3	0	0	0	0	0	0	0	0	0	0	0
hsa-miR-411-3p	0	142	0	66	0	90	0	35	106	0	1	0	273
hsa-miR-379-3p	0	56	0	23	1	51	0	8	58	0	0	0	122
hsa-miR-380-3p	0	30	0	12	0	73	0	10	0	0	0	0	44
hsa-miR-7852-3p	0	0	0	0	0	0	0	0	0	0	0	0	0
hsa-miR-6834-3p	0	0	0	0	0	0	0	0	0	0	0	0	0
hsa-miR-654-3p	0	7139	17	1259	14	1679	13	993	2855	14	2	59	5185
hsa-miR-4501	0	0	0	0	0	0	0	0	0	0	0	0	3
hsa-miR-455-5p	0	19	0	51	5	0	1	0	0	3	0	12	1
hsa-miR-299-3p	0	47	5	50	1	35	0	67	104	0	0	0	219
hsa-miR-12132	0	0	0	0	0	0	0	0	0	0	0	0	0
hsa-miR-892c-5p	0	0	0	0	0	0	0	0	0	0	0	0	0
hsa-miR-506-5p	0	5	0	0	12	0	2	0	0	0	0	19	0
hsa-miR-664a-3p	99	76	18	78	88	119	111	26	62	123	45	62	59
hsa-miR-32-5p	16	82	158	123	79	20	49	66	65	72	46	225	54
hsa-miR-92b-3p	26418	6381	3424	12489	5880	6798	15772	896	1501	6997	6949	20499	1965
hsa-miR-92a-3p	31803	12215	30370	32836	14375	6020	19079	7908	2978	2699	20676	29233	9604
hsa-miR-1323	0	0	2	0	0	0	0	0	0	0	0	0	0
hsa-miR-8063	0	0	0	0	0	0	0	0	0	0	0	0	0
hsa-miR-4698	0	0	0	0	0	0	0	0	0	0	0	0	0
hsa-miR-7853-5p	0	0	0	0	0	0	0	0	0	0	0	0	0
hsa-miR-105-5p	0	0	0	0	0	277	39	0	0	0	0	8	0
hsa-miR-3065-5p	403	281	34	1443	957	668	383	3	2	345	733	768	71
hsa-miR-335-5p	349	1272	77	3790	1641	2836	1657	355	626	2767	955	4066	2805
hsa-miR-3922-5p	0	0	0	0	0	7	0	0	0	0	0	0	0
hsa-miR-5697	0	0	0	0	0	0	9	0	0	0	0	0	0
hsa-miR-224-5p	0	0	0	1	7	402	9	0	0	5	0	0	0
hsa-miR-6513-3p	0	1	0	0	0	0	0	0	0	0	0	0	0
hsa-miR-95-5p	0	13	0	14	13	7	18	0	0	10	0	86	0
hsa-miR-6826-5p	0	2	0	0	0	0	0	0	0	0	0	4	1
hsa-miR-4705	0	2	0	23	0	0	0	0	0	2	0	0	1
hsa-miR-4719	0	0	0	0	0	0	0	0	0	0	0	0	0
hsa-miR-5003-5p	0	0	0	0	0	0	0	0	0	0	0	0	0
hsa-miR-4457	0	0	0	0	0	0	0	0	0	0	0	0	0
hsa-miR-125b-2-3p	1636	755	12	276	1174	2227	1557	186	196	897	1860	1611	446
hsa-miR-1228-3p	0	1	4	0	0	0	0	0	0	0	0	0	0
hsa-miR-128-3p	2302	3151	320	3921	3236	5714	5110	4820	1471	7689	8662	11093	6236
hsa-miR-216a-3p	0	0	0	0	0	0	0	0	0	2	0	0	0
hsa-miR-1226-3p	13	4	0	2	0	23	5	4	0	13	7	14	1
hsa-miR-3620-3p	11	14	0	1	4	3	14	0	0	15	20	3	5
hsa-miR-3622a-3p	0	0	0	0	0	0	0	0	0	0	0	0	0
hsa-miR-3622b-3p	0	0	0	0	0	0	0	0	0	0	0	0	0
hsa-miR-6765-3p	0	5	0	1	0	4	0	0	0	2	0	0	0
hsa-miR-3186-3p	0	0	0	0	0	0	0	0	0	0	0	0	0
hsa-miR-11401	0	0	0	0	0	0	0	0	0	0	0	0	0
hsa-miR-4999-3p	0	0	0	0	0	0	0	0	0	0	0	0	0
hsa-miR-483-3p	0	17	0	100	0	4	0	3	0	0	0	0	0
hsa-miR-4639-3p	0	0	0	0	0	0	0	0	0	0	0	0	0
hsa-miR-1208	0	0	0	0	0	0	0	0	0	0	0	0	0
hsa-miR-589-3p	0	1	0	0	0	0	3	2	0	7	2	5	2
hsa-miR-1245b-3p	0	0	0	0	0	0	0	0	0	0	0	0	0
hsa-miR-545-3p	0	1	0	1	4	0	0	0	0	1	0	0	3
hsa-miR-3065-3p	222	87	0	299	363	191	186	4	45	187	333	482	23
hsa-miR-3619-5p	15	3	0	0	0	0	0	0	0	0	0	0	1
hsa-miR-7157-5p	0	0	0	0	0	0	0	0	0	0	0	0	0
hsa-miR-5690	0	0	0	0	0	0	0	1	0	0	0	3	0
hsa-miR-6736-3p	0	0	0	0	0	0	0	0	0	0	0	5	0
hsa-miR-1207-3p	0	0	0	0	0	0	0	0	0	0	0	0	0
hsa-miR-5000-3p	0	0	0	1	1	0	0	0	0	0	0	0	0
hsa-miR-4742-5p	0	1	0	0	0	0	0	2	0	0	0	0	0
hsa-miR-4692	0	0	0	0	0	0	0	0	0	0	0	0	0
hsa-miR-1972	0	1	0	0	0	0	0	0	0	0	0	0	0
hsa-miR-4650-5p	0	0	0	0	0	0	0	0	0	0	0	0	0
hsa-miR-484	355	612	689	341	80	707	197	351	186	428	104	96	338
hsa-miR-4270	0	0	0	0	0	0	0	0	0	0	0	0	0
hsa-miR-6823-5p	0	0	0	0	0	0	0	0	0	0	0	0	1
hsa-miR-3934-5p	0	0	10	2	0	0	0	0	0	0	0	0	1
hsa-miR-545-5p	0	3	1	3	0	0	1	2	0	30	18	12	3
hsa-miR-4704-3p	0	0	0	0	0	0	0	0	0	0	0	0	0
hsa-miR-148a-3p	158	28570	3191	125328	281	42765	7442	22047	31420	1959	328	244	60155
hsa-miR-148b-3p	18094	31132	2772	55590	33914	53816	9136	4701	4199	22029	41762	9138	43223
hsa-miR-152-3p	2026	3017	460	8462	2467	4299	1024	558	898	2764	1986	829	3314
hsa-miR-6733-3p	0	1	0	1	0	0	2	0	0	2	0	0	1
hsa-miR-584-3p	0	0	0	0	0	0	0	0	0	0	0	0	0
hsa-miR-103b	0	0	0	0	0	0	0	0	0	0	0	0	0
hsa-miR-1279	0	0	0	0	0	0	0	0	0	0	0	0	0
hsa-miR-6729-3p	0	0	0	0	0	0	0	0	0	0	0	0	1
hsa-miR-5196-3p	0	0	0	0	0	0	0	0	0	0	0	0	0
hsa-miR-4528	0	0	0	0	0	0	0	0	0	0	0	0	0
hsa-miR-4729	0	0	0	0	0	0	0	0	0	1	0	0	0
hsa-miR-153-5p	0	16	0	26	21	10	22	0	0	45	33	79	8
hsa-miR-6777-3p	31	5	0	2	10	3	3	0	0	9	11	7	1
hsa-miR-338-3p	62	623	1	382	504	332	437	7	143	361	519	1572	161
hsa-miR-4267	0	0	0	0	0	0	0	0	0	0	0	0	0
hsa-miR-4673	0	0	0	0	0	0	0	0	0	0	0	0	0
hsa-miR-7113-5p	0	0	0	0	3	6	3	0	0	0	20	0	4
hsa-miR-4712-5p	0	0	0	0	0	0	0	0	0	0	0	0	0
hsa-miR-770-5p	0	21	0	15	0	30	0	8	32	0	0	0	64
hsa-miR-1825	0	0	0	0	0	0	0	0	0	0	0	0	0
hsa-miR-4716-5p	0	0	0	0	0	0	0	0	0	0	0	0	0
hsa-miR-885-5p	298	140	0	60	208	103	74	230	26	253	255	216	60
hsa-miR-6814-5p	0	0	0	0	0	0	0	0	0	0	0	0	0
hsa-miR-662	0	0	0	0	0	0	0	0	0	0	0	0	0
hsa-miR-4301	0	0	0	0	0	0	0	0	0	0	0	0	0
hsa-miR-6764-5p	30	1	0	1	2	2	4	0	0	17	47	0	5
hsa-miR-6793-3p	6	0	0	2	5	0	1	0	0	3	0	0	0
hsa-miR-361-3p	1623	815	234	1318	557	1339	475	741	1075	1021	1359	429	587
hsa-miR-6887-3p	0	0	0	0	0	0	0	0	0	0	0	0	0
hsa-miR-6810-3p	0	0	0	0	0	0	0	0	0	5	0	0	0
hsa-miR-6756-3p	0	0	0	0	0	0	0	1	0	4	0	0	0
hsa-miR-3127-3p	31	2	0	0	1	0	4	0	0	3	0	4	0
hsa-miR-3162-3p	0	0	0	0	0	0	0	0	0	0	0	0	0
hsa-miR-4667-3p	0	0	0	1	0	0	0	0	0	2	0	0	0
hsa-miR-6803-3p	22	1	1	7	9	2	11	5	0	9	0	10	2
hsa-miR-6892-3p	0	0	0	0	0	0	0	0	0	0	0	0	0
hsa-miR-125b-5p	15802	8100	930	5009	8825	11075	26637	1299	1282	25808	18320	18625	4628
hsa-miR-125a-5p	54276	39889	8008	31972	29288	28024	161385	10692	11789	117154	110141	253543	26474
hsa-miR-4319	0	0	0	0	0	0	0	0	0	0	0	0	0
hsa-miR-6752-3p	0	1	0	0	0	0	0	0	0	0	0	0	0
hsa-miR-4308	0	0	0	0	0	0	0	0	0	0	0	0	0
hsa-miR-339-5p	230	201	10	317	77	172	30	43	106	119	151	91	177
hsa-miR-5088-3p	0	2	0	0	0	0	0	0	0	0	0	0	0
hsa-miR-6780b-3p	3	0	0	0	0	0	0	0	0	0	0	0	0
hsa-miR-6716-3p	0	8	0	1	3	0	7	0	0	4	0	0	1
hsa-miR-615-3p	0	0	0	0	0	0	1	0	0	5	0	0	0
hsa-miR-671-3p	577	131	12	227	113	120	109	98	114	213	319	104	119
hsa-miR-3678-5p	0	0	0	0	0	0	0	0	0	0	0	0	0
hsa-miR-340-3p	23	174	14	67	95	77	181	9	0	310	202	266	96
hsa-miR-5009-3p	0	0	0	0	0	0	0	0	0	0	0	0	0
hsa-miR-6761-3p	0	0	0	4	0	0	0	0	0	2	0	0	3
hsa-miR-6072	0	0	0	0	0	0	0	0	0	0	0	0	0
hsa-miR-5193	1	3	0	0	0	0	0	0	0	0	0	0	0
hsa-miR-877-3p	107	15	0	2	7	23	19	0	0	19	18	0	4
hsa-miR-6727-3p	0	0	0	0	0	0	0	0	0	0	0	0	0
hsa-miR-6747-3p	35	4	0	4	2	0	16	0	0	19	10	27	1
hsa-miR-1539	0	0	0	0	0	0	0	0	0	0	0	0	0
hsa-miR-3193	0	0	0	0	0	0	0	0	0	0	0	0	0
hsa-miR-486-5p	51230	20764	301883	61690	44427	45774	24053	21003	36591	31438	10309	14853	12832
hsa-miR-6748-3p	0	2	0	0	0	0	2	0	0	2	2	9	0
hsa-miR-5699-3p	0	2	0	0	0	0	1	5	0	0	3	0	0
hsa-miR-205-5p	0	1	0	19	0	6	0	0	0	8	0	0	0
hsa-miR-1237-3p	0	1	0	0	2	0	0	0	0	0	0	0	0
hsa-miR-10397-5p	0	2	0	2	3	0	10	7	0	3	8	6	0
hsa-miR-3121-5p	0	0	0	0	0	0	0	0	0	0	0	0	0
hsa-miR-196b-3p	0	0	0	0	0	0	0	0	0	0	0	0	0
hsa-miR-1307-5p	193	308	30	151	136	145	213	19	29	294	235	293	59
hsa-miR-3131	0	0	0	0	0	0	0	0	0	0	9	0	0
hsa-miR-151b	338	193	41	254	379	262	547	137	25	552	867	1122	144
hsa-miR-151a-5p	6349	6700	1706	7134	9585	7584	8787	3524	1848	14145	14962	20633	6351
hsa-miR-6767-5p	0	0	0	0	0	0	4	0	0	0	0	0	0
hsa-miR-1281	0	0	0	0	0	0	0	0	0	0	0	0	0
hsa-miR-1292-3p	0	0	0	0	0	0	0	0	0	0	0	0	0
hsa-miR-579-5p	0	0	1	0	0	0	0	3	0	0	0	6	0
hsa-miR-127-3p	83	26880	834	35990	188	39795	128	17971	71642	102	265	177	49061
hsa-miR-1234-3p	0	0	0	0	0	0	0	0	0	0	0	5	0
hsa-miR-7107-5p	0	0	0	0	0	0	0	0	0	0	0	0	0
hsa-miR-6741-3p	107	14	0	9	6	14	6	1	0	14	13	7	3
hsa-miR-11400	0	0	0	0	0	0	2	4	0	0	0	0	0
hsa-miR-6749-5p	0	0	0	0	0	0	0	0	0	0	0	0	0
hsa-miR-6499-5p	0	0	0	2	0	0	0	0	0	0	0	0	0
hsa-miR-6889-5p	0	0	0	0	0	0	0	0	0	0	0	0	0
hsa-miR-542-5p	0	4	0	0	22	0	0	3	0	0	0	0	11
hsa-miR-6775-5p	0	0	0	0	0	0	0	0	0	0	0	0	0
hsa-miR-101-2-5p	0	2	0	0	0	0	0	0	0	0	0	0	2
hsa-miR-126-3p	527	1493	887	991	3562	1052	1771	703	823	2493	1532	5719	514
hsa-miR-6506-3p	0	0	0	0	0	0	0	0	0	0	0	0	0
hsa-miR-4536-3p	0	0	0	2	0	0	0	0	0	0	0	0	1
hsa-miR-1204	0	0	0	0	0	0	0	0	0	0	0	0	0
hsa-miR-6774-3p	0	0	0	0	0	0	0	0	0	0	0	0	0
hsa-miR-187-3p	0	1	0	3	0	25	2	0	0	0	13	0	7
hsa-miR-1282	0	0	0	0	0	0	0	0	0	0	0	0	0
hsa-miR-4744	0	0	0	0	0	0	0	0	0	0	0	0	0
hsa-miR-1283	0	0	0	0	0	8	0	0	0	0	0	0	0
hsa-miR-139-5p	148	48	0	56	289	773	81	15	0	459	393	232	63
hsa-miR-6508-5p	0	0	0	3	0	0	0	0	0	0	0	0	0
hsa-miR-520g-5p	0	0	0	0	0	0	0	0	0	0	0	0	0
hsa-miR-645	0	0	0	0	0	0	0	0	0	0	0	0	0
[truncated: 633 more rows]

## Sheet: Table 9
id	PA	size
PitNET33	NFPA	macroadenoma
PitNET34	NFPA	macroadenoma
PitNET35	NFPA	macroadenoma
PitNET36	GH	macroadenoma
PitNET37	NFPA	macroadenoma
PitNET38	NFPA	macroadenoma
PitNET39	NFPA	macroadenoma
PitNET40	NFPA	macroadenoma
PitNET41	GH	microadenoma
PitNET42	NFPA	macroadenoma
PitNET43	NFPA	macroadenoma
PitNET44	NFPA	macroadenoma
PitNET46	GH	macroadenoma

[truncated: 6 more sheets: Table 10, Table 11, Table 12, Table 13, Table 14, Table 15]
